# Supplementary material for: Diagnostic markers of urothelial cancer based on DNA methylation analysis
Source: BMC Cancer. 2013 Jun 4;13:275. doi: 10.1186/1471-2407-13-275 (PMC3691617; doi:10.1186/1471-2407-13-275)
Supplement: Additional file 1: Table S1 — All data of universal beads™ array. [file 1471-2407-13-275-S1.xlsx]

## Sheet: GoldenGate all data
TargetID	Gid	Accession	Symbol	Gene_ID	Chromosome	RefSeq	CpG_Coordinate	Dist_to_TSS	CpG_island	Input_Sequence	Synonym	Annotation	Product	cg_no	ProbeID	1840124009_R001_C011.AVG_Beta	1840124009_R002_C001.AVG_Beta	1840124009_R002_C003.AVG_Beta	1840124009_R003_C004.AVG_Beta	1840124009_R003_C006.AVG_Beta	1840124009_R007_C001.AVG_Beta	1840124009_R004_C003.AVG_Beta	1840124009_R008_C001.AVG_Beta	1840124009_R008_C003.AVG_Beta	1840124009_R008_C005.AVG_Beta	1840124009_R004_C004.AVG_Beta	1840124009_R002_C002.AVG_Beta	1840124009_R001_C003.AVG_Beta	1840124009_R001_C005.AVG_Beta	1840124009_R001_C007.AVG_Beta	1840124009_R001_C009.AVG_Beta	1840124009_R002_C005.AVG_Beta	1840124009_R002_C007.AVG_Beta	1840124009_R002_C009.AVG_Beta	1840124009_R002_C011.AVG_Beta	1840124009_R003_C001.AVG_Beta	1840124009_R003_C003.AVG_Beta	1840124009_R003_C009.AVG_Beta	1840124009_R004_C001.AVG_Beta	1840124009_R004_C005.AVG_Beta	1840124009_R004_C007.AVG_Beta	1840124009_R004_C009.AVG_Beta	1840124009_R004_C011.AVG_Beta	1840124009_R005_C001.AVG_Beta	1840124009_R005_C003.AVG_Beta	1840124009_R005_C005.AVG_Beta	1840124009_R005_C007.AVG_Beta	1840124009_R005_C009.AVG_Beta	1840124009_R005_C011.AVG_Beta
															Label	N1	N2	N3	N4	N5	N6	N7	N8	N9	N10	N11	N12	CN1	CN2	CN3	CN4	CN5	CN6	CN7	CN8	CN9	CN10	CN11	CN12	CN13	CN14	CN15	CN16	CN17	CN18	CN19	CN20	CN21	CN22
															Stage
															Grade
AATK_E63_R	89041906	XM_927215.1	AATK	9625	17	36.1	76709831	63	N	GGGCAGAAGCCAGCTTGATGGCAGACACCT[CG]CCACCAGTAGCAGGCGTGGGAGAGTC	.	PREDICTED: Homo sapiens apoptosis-associated tyrosine kinase (AATK), mRNA.	apoptosis-associated tyrosine kinase	cg05292376	2976	0.97	0.97	0.94	0.9	0.94	0.97	0.94	0.92	0.95	0.96	0.93	0.97	0.92	0.95	0.94	0.97	0.91	0.92	0.88	0.93	0.94	0.97	0.91	0.97	0.95	0.91	0.94	0.99	0.92	0.95	0.9	0.93	0.86	0.96
AATK_P519_R	89041906	XM_927215.1	AATK	9625	17	36.1	76710413	-519	Y	GGGGACGTGCCCAGTGGGTCCT[CG]AAGAAGGCAGGACAGAAGGCGG	.	PREDICTED: Homo sapiens apoptosis-associated tyrosine kinase (AATK), mRNA.	apoptosis-associated tyrosine kinase	cg17279079	3	0.59	0.72	0.64	0.8	0.89	0.79	0.77	0.68	0.7	0.74	0.63	0.68	0.71	0.61	0.62	0.67	0.8	0.76	0.89	0.75	0.78	0.81	0.83	0.72	0.69	0.75	0.82	0.84	0.66	0.83	0.68	0.84	0.88	0.64
AATK_P709_R	89041906	XM_927215.1	AATK	9625	17	36.1	76710603	-709	Y	ACGGGTGGCCCGTGGCCCAGCAG[CG]GCTCCATGGCCAGCGAGGCGG	.	PREDICTED: Homo sapiens apoptosis-associated tyrosine kinase (AATK), mRNA.	apoptosis-associated tyrosine kinase	cg02979355	10	0.26	0.51	0.1	0.37	0.75	0.54	0.61	0.44	0.48	0.45	0.38	0.29	0.46	0.39	0.44	0.4	0.38	0.38	0.51	0.33	0.44	0.55	0.33	0.54	0.36	0.43	0.51	0.49	0.4	0.49	0.09	0.67	0.48	0.18
ABCA1_E120_R	21536375	NM_005502.2	ABCA1	19	9	36.1	106730137	120	Y	ACCGGGGAAAAAACAAGGAGCAAAG[CG]CCCTGAGAACCGGCTCTGTTG	TGD, ABC1, CERP, ABC-1, HDLDT1	Homo sapiens ATP-binding cassette, sub-family A (ABC1), member 1 (ABCA1), mRNA.	ATP-binding cassette, sub-family A member 1	cg24415731	5366	0.01	0.01	0.01	0.01	0.01	0.01	0.01	0.02	0.01	0.01	0.01	0.01	0.02	0.02	0.02	0.01	0.02	0.02	0.01	0.01	0.02	0.02	0.01	0.03	0.02	0.02	0.02	0.01	0.01	0.01	0.01	0.01	0.04	0.01
ABCA1_P45_F	21536375	NM_005502.2	ABCA1	19	9	36.1	106730302	-45	Y	AGTTCCTTTTATAGATTCGGCTGCAC[CG]AGCGCAGAGGTTACTATCGGTCAAAGCCT	TGD, ABC1, CERP, ABC-1, HDLDT1	Homo sapiens ATP-binding cassette, sub-family A (ABC1), member 1 (ABCA1), mRNA.	ATP-binding cassette, sub-family A member 1	cg26272837	4214	0	0	0.01	0	0.1	0.01	0	0.02	0	0.01	0	0	0.03	0.02	0.03	0.01	0.04	0.03	0.08	0.01	0.02	0.02	0	0.04	0.01	0.02	0.03	0.01	0.02	0.01	0	0.05	0.05	0.06
ABCB4_E429_F	9961251	NM_018850.1	ABCB4	5244	7	36.1	86947255	429	N	TTCCTTGGACTTCTCAGTCTATTCT[CG]CCACTTCTGTCATGTCAGTCAGTCACAC	MDR3, PGY3, ABC21, MDR2/3, PFIC-3	Homo sapiens ATP-binding cassette, sub-family B (MDR/TAP), member 4 (ABCB4), transcript variant C, mRNA.	ATP-binding cassette, subfamily B, member 4 isoform C	cg05279864	2983	0.99	0.99	0.99	0.99	0.99	0.99	0.99	0.99	0.99	0.99	0.99	0.99	0.99	0.99	0.99	0.99	0.99	0.99	0.99	0.99	0.99	0.99	0.99	0.99	0.99	0.99	0.99	0.99	0.99	0.98	0.99	0.99	0.98	0.99
ABCB4_P51_F	9961251	NM_018850.1	ABCB4	5244	7	36.1	86947735	-51	N	TCTGTCCTTTCCTCCTCTTC[CG]CCTTTGTCCATTGTCAAAAGCATGGCCTGG	MDR3, PGY3, ABC21, MDR2/3, PFIC-3	Homo sapiens ATP-binding cassette, sub-family B (MDR/TAP), member 4 (ABCB4), transcript variant C, mRNA.	ATP-binding cassette, subfamily B, member 4 isoform C	cg18655915	23	0.99	0.99	0.98	0.98	0.97	0.99	0.99	0.99	0.99	0.98	0.99	0.99	0.99	0.99	0.99	0.99	0.99	0.99	0.99	0.99	0.99	0.98	0.96	0.99	0.99	0.98	0.98	0.99	0.99	0.97	0.96	0.98	0.99	0.97
ABCB4_P892_F	9961251	NM_018850.1	ABCB4	5244	7	36.1	86948576	-892	N	GAATTAGGCTTCCAGCTCTGGCCA[CG]TGACTTCAGCTTCTCATTCTGTATTCCTAT	MDR3, PGY3, ABC21, MDR2/3, PFIC-3	Homo sapiens ATP-binding cassette, sub-family B (MDR/TAP), member 4 (ABCB4), transcript variant C, mRNA.	ATP-binding cassette, subfamily B, member 4 isoform C	cg02810586	21	0.87	0.92	0.93	0.91	0.91	0.92	0.93	0.93	0.94	0.83	0.88	0.92	0.94	0.94	0.91	0.95	0.92	0.92	0.89	0.92	0.93	0.92	0.89	0.92	0.9	0.85	0.9	0.97	0.91	0.91	0.92	0.9	0.89	0.95
ABCC2_E16_R	4557480	NM_000392.1	ABCC2	1244	10	36.1	101532577	16	N	AATAGAAGAGTCTTCGTTCCAGA[CG]CAGTCCAGGAATCATGCTGGAGAAGTTCT	DJS, MRP2, cMRP, ABC30, CMOAT, KIAA1010	Homo sapiens ATP-binding cassette, sub-family C (CFTR/MRP), member 2 (ABCC2), mRNA.	ATP-binding cassette, sub-family C (CFTR/MRP), member 2	cg14947634	67	0.99	0.99	0.98	0.97	0.86	0.99	0.99	0.99	0.99	0.99	0.99	0.98	0.99	0.99	0.99	0.99	0.98	0.97	0.99	0.98	0.99	0.98	0.93	0.99	0.99	0.98	0.98	0.99	0.99	0.99	0.96	0.96	0.98	0.95
ABCC2_P88_F	4557480	NM_000392.1	ABCC2	1244	10	36.1	101532473	-88	N	GTTGGGATGAAAGGTCATCCTTTA[CG]GAGAACATCAGAATGGTAGATAATTCC	DJS, MRP2, cMRP, ABC30, CMOAT, KIAA1010	Homo sapiens ATP-binding cassette, sub-family C (CFTR/MRP), member 2 (ABCC2), mRNA.	ATP-binding cassette, sub-family C (CFTR/MRP), member 2	cg08067239	3072	0.99	0.99	0.98	0.98	0.98	0.99	0.99	0.99	0.99	0.99	0.99	0.99	0.99	0.99	0.99	0.99	0.99	0.99	0.99	0.99	0.99	0.99	0.98	0.99	0.99	0.99	0.98	0.99	0.99	0.99	0.98	0.98	0.98	0.97
ABCC5_P444_F	66529004	NM_005688.2	ABCC5	10057	3	36.1	185218865	-444	Y	GCTCATGGTTCGACCCTGCAGTCTG[CG]CAGATACCGCCTTTCTCACTTTAACAC	MRP5, SMRP, ABC33, MOATC, MOAT-C, pABC11, EST277145	Homo sapiens ATP-binding cassette, sub-family C (CFTR/MRP), member 5 (ABCC5), transcript variant 1, mRNA.	ATP-binding cassette, sub-family C, member 5 isoform 1	cg16378421	27	0	0.01	0.01	0	0	0.01	0	0.02	0.01	0.01	0.01	0.01	0.02	0.03	0.02	0.01	0.03	0.02	0.1	0.03	0.02	0.02	0.03	0.03	0.02	0.03	0.02	0.01	0.01	0.02	0.03	0.01	0.1	0.02
ABCG2_P178_R	62526032	NM_004827.2	ABCG2	9429	4	36.1	89299213	-178	Y	CCGGCTGAAAGCGCACACGTGTCCTGC[CG]CGCTGAGCCGCCAGCAGGACTGG	MRX, MXR, ABCP, BCRP, BMDP, MXR1, ABC15, BCRP1, CDw338, EST157481, MGC102821	Homo sapiens ATP-binding cassette, sub-family G (WHITE), member 2 (ABCG2), mRNA.	ATP-binding cassette, sub-family G, member 2	cg08748699	3089	0.02	0.03	0.02	0.01	0.03	0.03	0.03	0.04	0.03	0.03	0.04	0.04	0.06	0.06	0.07	0.05	0.04	0.04	0.08	0.04	0.05	0.04	0.05	0.06	0.04	0.04	0.04	0.05	0.04	0.04	0.02	0.06	0.06	0.06
ABCG2_P310_R	62526032	NM_004827.2	ABCG2	9429	4	36.1	89299345	-310	Y	CGAACGGAATGAACCAGAGTGATTAACTA[CG]AGAATCACCAGGCGCTCATTGGGC	MRX, MXR, ABCP, BCRP, BMDP, MXR1, ABC15, BCRP1, CDw338, EST157481, MGC102821	Homo sapiens ATP-binding cassette, sub-family G (WHITE), member 2 (ABCG2), mRNA.	ATP-binding cassette, sub-family G, member 2	cg11000292	2985	0.02	0.04	0.04	0.05	0.17	0.03	0	0.01	0.03	0	0.01	0.03	0.01	0.03	0.02	0.02	0.01	0	0	0.02	0.01	0.02	0	0.01	0	0.01	0.04	0.03	0	0.01	0	0	0.01	0.04
ABL1_P53_F	62362413	NM_005157.3	ABL1	25	9	36.1	132579036	-53	Y	TCCGGAGAGCAAAGCAGAGAAGCGAGAG[CG]GCCACTAGTTCGGCAGGAAATTTG	ABL, JTK7, p150, c-ABL, v-abl	Homo sapiens v-abl Abelson murine leukemia viral oncogene homolog 1 (ABL1), transcript variant a, mRNA.	v-abl Abelson murine leukemia viral oncogene homolog 1 isoform a	cg25211462	2249	0.01	0.03	0.01	0	0.08	0.03	0	0.04	0.03	0.03	0.02	0.04	0.08	0.05	0.04	0.01	0.05	0.05	0.08	0.09	0.03	0.05	0.1	0.06	0.04	0.06	0.05	0.03	0.03	0.05	0.07	0.06	0.1	0.04
ABL2_P459_R	6382061	NM_007314.1	ABL2	27	1	36.1	177465818	-459	Y	GAGTGAGTCGAGGGCTCAGTGCCACCG[CG]TGCGCAGCTCAGGTGCAGGCACAGGT	ARG, ABLL	Homo sapiens v-abl Abelson murine leukemia viral oncogene homolog 2 (arg, Abelson-related gene) (ABL2), transcript variant b, mRNA.	v-abl Abelson murine leukemia viral oncogene homolog 2 isoform b	cg00467594	4216	0.02	0.02	0.03	0.01	0.01	0.05	0.02	0.09	0.03	0.03	0.03	0.04	0.13	0.18	0.13	0.1	0.09	0.09	0.13	0.04	0.05	0.04	0.02	0.11	0.05	0.04	0.05	0.04	0.03	0.03	0.02	0.02	0.08	0.04
ABO_E110_F	58331215	NM_020469.2	ABO	28	9	36.1	135140341	110	Y	CCGGCTGTCGGGTGCACCC[CG]CATTCCCTGCGGTAGCGGCTCCCTC	GTB, NAGAT, A3GALNT, A3GALT1	Homo sapiens ABO blood group (transferase A, alpha 1-3-N-acetylgalactosaminyltransferase; transferase B, alpha 1-3-galactosyltransferase) (ABO), mRNA.	ABO blood group (transferase A, alpha 1-3-N-acetylgalactosaminyltransferase; transferase B, alpha 1-3-galactosyltransferase)	cg01511667	2986	0.02	0.02	0.01	0.01	0.01	0.02	0.01	0.03	0.02	0.02	0.01	0.02	0.04	0.03	0.03	0.04	0.04	0.04	0.02	0.03	0.03	0.03	0.02	0.06	0.02	0.04	0.05	0.02	0.02	0.03	0.02	0.02	0.08	0.02
ACTG2_P346_F	63054873	NM_001615.3	ACTG2	72	2	36.1	73973255	-346	N	GGGCGTCCCAGGCAGACCCAGGGGC[CG]CATGCAGCAGGGCCTGAGGAGG	ACT, ACTE, ACTA3, ACTL3, ACTSG	Homo sapiens actin, gamma 2, smooth muscle, enteric (ACTG2), mRNA.	actin, gamma 2 propeptide	cg15966469	33	0.52	0.43	0.7	0.76	0.68	0.62	0.63	0.72	0.59	0.66	0.81	0.47	0.69	0.61	0.61	0.5	0.7	0.72	0.87	0.74	0.72	0.55	0.67	0.57	0.58	0.66	0.64	0.57	0.66	0.65	0.64	0.7	0.71	0.48
ACVR1_E328_R	10862690	NM_001105.2	ACVR1	90	2	36.1	158402708	328	N	GCACGAAGCGTTGCCAGTCTGGGAC[CG]GCTTCCAGTGAGGACAGCATTGTTT	ALK2, SKR1, ACTRI, ACVRLK2	Homo sapiens activin A receptor, type I (ACVR1), mRNA.	activin A type I receptor precursor	cg09919801	5829	0.36	0.37	0.5	0.56	0.45	0.56	0.42	0.48	0.43	0.56	0.25	0.35	0.42	0.41	0.37	0.39	0.51	0.47	0.7	0.48	0.48	0.43	0.72	0.38	0.34	0.54	0.47	0.45	0.49	0.66	0.5	0.78	0.78	0.23
ACVR1_P983_F	10862690	NM_001105.2	ACVR1	90	2	36.1	158404019	-983	N	GTAAGCACTGGCCTCTCTCGGGTCT[CG]CCTTTCTATTGTCCCACCCTGCAGGG	ALK2, SKR1, ACTRI, ACVRLK2	Homo sapiens activin A receptor, type I (ACVR1), mRNA.	activin A type I receptor precursor	cg10122840	5799	0.78	0.78	0.73	0.81	0.88	0.8	0.77	0.73	0.77	0.77	0.57	0.82	0.77	0.78	0.76	0.84	0.83	0.75	0.77	0.82	0.8	0.86	0.9	0.75	0.77	0.81	0.81	0.76	0.74	0.9	0.81	0.89	0.91	0.78
ACVR1B_E497_R	33598913	NM_004302.3	ACVR1B	91	12	36.1	50632250	497	Y	CCTTCACCGTGTCCAGGGG[CG]GGGGGCTTTCTTCCCTCCCTCC	ALK4, SKR2, ACTRIB, ACVRLK4	Homo sapiens activin A receptor, type IB (ACVR1B), transcript variant 1, mRNA.	activin A type IB receptor isoform a precursor	cg10587921	5834	0	0.01	0.01	0	0	0.02	0	0.02	0.01	0.01	0.01	0.01	0.04	0.04	0.03	0.01	0.02	0.04	0	0.06	0.03	0.02	0.03	0.05	0.02	0.03	0.03	0.02	0.02	0.01	0.01	0.02	0.05	0
ACVR1B_P572_R	33598913	NM_004302.3	ACVR1B	91	12	36.1	50631181	-572	Y	CCCAATCAGAGTGCCTCACA[CG]GCACCCTCACCCATACTGTCATC	ALK4, SKR2, ACTRIB, ACVRLK4	Homo sapiens activin A receptor, type IB (ACVR1B), transcript variant 1, mRNA.	activin A type IB receptor isoform a precursor	cg16774435	5801	0.06	0.05	0.09	0.11	0.01	0.08	0.09	0.37	0.07	0.06	0.06	0.07	0.09	0.11	0.1	0.1	0.08	0.07	0.1	0.04	0.07	0.05	0.06	0.13	0.1	0.07	0.07	0.07	0.05	0.07	0.05	0.11	0.17	0.09
ACVR1C_P115_R	21687097	NM_145259.1	ACVR1C	130399	2	36.1	158193760	-115	Y	AGGCAGGCAAAGGCGGCCCTGTGCC[CG]GCAGTGAGATCGCCCAGAGCTGG	ALK7, ACVRLK7	Homo sapiens activin A receptor, type IC (ACVR1C), mRNA.	activin A receptor, type IC	cg19905951	5815	0.03	0.02	0.02	0.04	0.02	0.03	0.03	0.04	0.02	0.03	0.02	0.02	0.06	0.06	0.06	0.05	0.05	0.04	0.03	0.02	0.04	0.03	0.03	0.06	0.03	0.04	0.04	0.03	0.03	0.03	0.02	0.04	0.06	0.02
ACVR2B_E27_R	10862697	NM_001106.2	ACVR2B	93	3	36.1	38470841	27	Y	TGACGGCGCCCTGGGTGGCCCT[CG]CCCTCCTCTGGGGATCGCTGTGCGCCG	ActR-IIB, MGC116908	Homo sapiens activin A receptor, type IIB (ACVR2B), mRNA.	activin A type IIB receptor precursor	cg12086765	5842	0.01	0.01	0.01	0.01	0.01	0.02	0.01	0.03	0.01	0.02	0.01	0.01	0.04	0.03	0.03	0.01	0.02	0.03	0.01	0.01	0.03	0.02	0.01	0.05	0.02	0.02	0.02	0.02	0.02	0.01	0.01	0.01	0.04	0.01
ACVR2B_P676_F	10862697	NM_001106.2	ACVR2B	93	3	36.1	38470138	-676	Y	CTAATTGCGAGTGCAGTGGCCACAGGCTCC[CG]GGCAAAGTGGTCAGGAGCCC	ActR-IIB, MGC116908	Homo sapiens activin A receptor, type IIB (ACVR2B), mRNA.	activin A type IIB receptor precursor	cg23840480	5823	0.04	0.08	0.09	0.06	0.12	0.09	0.07	0.1	0.1	0.08	0.05	0.06	0.11	0.08	0.11	0.06	0.08	0.11	0.06	0.16	0.1	0.08	0.02	0.11	0.07	0.09	0.1	0.06	0.1	0.08	0.13	0.06	0.14	0.05
ADAMTS12_E52_R	51558723	NM_030955.2	ADAMTS12	81792	5	36.1	33927829	52	Y	AGATGCAGGGGTGCATGGTCAGGCG[CG]AGAAGGCAGCGACTGCAAAGCTGCC	.	Homo sapiens ADAM metallopeptidase with thrombospondin type 1 motif, 12 (ADAMTS12), mRNA.	ADAM metallopeptidase with thrombospondin type 1 motif, 12 preproprotein	cg13887940	2989	0.04	0.05	0.04	0.09	0.03	0.04	0.01	0.07	0.04	0.03	0.03	0.03	0.1	0.1	0.11	0.11	0.08	0.07	0.12	0.09	0.05	0.05	0.08	0.08	0.03	0.06	0.05	0.03	0.03	0.05	0.03	0.07	0.12	0.05
ADAMTS12_P250_R	51558723	NM_030955.2	ADAMTS12	81792	5	36.1	33928131	-250	Y	CGAACGCCAGGCCCAGCTGGCCGAGC[CG]GCCAAATAGGGGAGACCCGG	.	Homo sapiens ADAM metallopeptidase with thrombospondin type 1 motif, 12 (ADAMTS12), mRNA.	ADAM metallopeptidase with thrombospondin type 1 motif, 12 preproprotein	cg24560027	40	0	0	0	0	0.09	0.02	0	0.02	0.01	0.01	0.01	0.01	0.03	0.02	0.03	0.01	0.02	0.02	0.05	0.01	0.02	0.02	0	0.04	0.01	0.02	0.02	0.01	0.01	0.02	0	0.01	0.05	0
ADCYAP1_E163_R	10947062	NM_001117.2	ADCYAP1	116	18	36.1	895550	163	Y	GCTGGGGCTTCCCAGGCACAGA[CG]CTTCCTCACGGTCTCCTTCCTGCA	PACAP, MGC126852	Homo sapiens adenylate cyclase activating polypeptide 1 (pituitary) (ADCYAP1), mRNA.	adenylate cyclase activating polypeptide precursor	cg01277640	2990	0	0	0	0	0	0.02	0	0.02	0.01	0.02	0.01	0.01	0.04	0.03	0.02	0.04	0.09	0.06	0.1	0.09	0.03	0.03	0.07	0.04	0.03	0.05	0.05	0.02	0.02	0.05	0	0.02	0.06	0.02
ADCYAP1_P455_R	10947062	NM_001117.2	ADCYAP1	116	18	36.1	894932	-455	Y	TCCTGCTGCTCCCGCTGGTTCCTG[CG]GCTTCTGCTCAGACACCAACGCCA	PACAP, MGC126852	Homo sapiens adenylate cyclase activating polypeptide 1 (pituitary) (ADCYAP1), mRNA.	adenylate cyclase activating polypeptide precursor	cg01799816	41	0.03	0.02	0.01	0.03	0.01	0.03	0.02	0.04	0.02	0.03	0.03	0.03	0.06	0.05	0.08	0.03	0.09	0.04	0.03	0.05	0.04	0.03	0.05	0.06	0.03	0.05	0.03	0.03	0.04	0.04	0.02	0.05	0.09	0.02
AFF3_P122_F	68348715	NM_001025108.1	AFF3	3899	2	36.1	100125591	-122	N	GTGACTAAACCAGATACCCAAC[CG]GCCAACTCTCACTTGTGGCAGGGCCT	LAF4, MLLT2-like	Homo sapiens AF4/FMR2 family, member 3 (AFF3), transcript variant 2, mRNA.	AF4/FMR2 family, member 3 isoform 2	cg23497683	5475	0.99	0.99	0.98	0.96	0.97	0.95	0.99	0.97	0.98	0.96	0.99	0.98	0.97	0.98	0.98	0.99	0.97	0.97	0.87	0.98	0.95	0.93	0.96	0.97	0.97	0.95	0.95	0.95	0.97	0.92	0.98	0.93	0.83	0.98
AFF3_P808_F	68348715	NM_001025108.1	AFF3	3899	2	36.1	100126277	-808	N	CCATACTCTCCTGGTTTTTGTCAGG[CG]GTCTCTCACACTGGCAGGCTTCCATT	LAF4, MLLT2-like	Homo sapiens AF4/FMR2 family, member 3 (AFF3), transcript variant 2, mRNA.	AF4/FMR2 family, member 3 isoform 2	cg17356467	5371	0.99	0.99	0.99	0.99	0.99	0.99	0.99	0.99	0.99	0.99	0.99	0.99	0.99	0.99	0.99	0.99	0.99	0.99	0.99	0.99	0.99	0.99	0.99	0.99	0.99	0.99	0.99	0.99	0.99	0.99	0.99	0.99	0.99	0.99
AFP_P824_F	4501988	NM_001134.1	AFP	174	4	36.1	74519973	-824	N	CCCCCAGTGATTCTAATGTGTAGCCAAGAT[CG]GGAACCCTTGTAGACAGGGAT	FETA, HPAFP	Homo sapiens alpha-fetoprotein (AFP), mRNA.	alpha-fetoprotein precursor	cg10778295	5798	0.98	0.98	0.97	0.96	0.97	0.98	0.98	0.97	0.98	0.97	0.98	0.97	0.98	0.98	0.98	0.98	0.98	0.98	0.99	0.96	0.99	0.96	0.94	0.97	0.97	0.96	0.96	0.98	0.99	0.97	0.96	0.97	0.98	0.95
AGTR1_P41_F	14043060	NM_000685.3	AGTR1	185	3	36.1	149898314	-41	Y	GGAGGAGGGAATGCAAAACAGAGCCT[CG]TCCCCGGAACCCAAGAAGCAGCAACGC	AT1, AG2S, AT1B, AT2R1, HAT1R, AGTR1A, AGTR1B, AT2R1A, AT2R1B	Homo sapiens angiotensin II receptor, type 1 (AGTR1), transcript variant 1, mRNA.	angiotensin II receptor, type 1	cg22498996	4219	0.02	0.01	0.01	0.01	0.01	0.01	0.04	0.03	0.01	0.02	0.01	0.01	0.04	0.03	0.02	0.09	0.08	0.02	0.02	0.05	0.03	0.03	0.05	0.04	0.02	0.06	0.04	0.01	0.04	0.06	0.02	0.02	0.09	0.01
AGXT_E115_R	4557288	NM_000030.1	AGXT	189	2	36.1	241456950	115	N	GGTTCCCGAGCGGCAGGTTGGGTG[CG]GACCATGGCCTCTCACAAGCTGCTGGTGAC	AGT, SPT, AGT1, SPAT, TLH6, AGXT1	Homo sapiens alanine-glyoxylate aminotransferase (oxalosis I; hyperoxaluria I; glycolicaciduria; serine-pyruvate aminotransferase) (AGXT), mRNA.	alanine-glyoxylate aminotransferase	cg15446157	2991	0.99	0.99	0.98	0.98	0.99	0.99	0.98	0.98	0.99	0.99	0.99	0.99	0.99	0.99	0.98	0.99	0.97	0.97	0.99	0.99	0.99	0.99	0.97	0.98	0.99	0.99	0.99	0.99	0.99	0.99	0.99	0.97	0.98	0.98
AGXT_P180_F	4557288	NM_000030.1	AGXT	189	2	36.1	241456655	-180	N	GAGCTAAGCAGAATAAGAGGGGCTGGA[CG]TGCAGGACTCAGAGTGGGAGCG	AGT, SPT, AGT1, SPAT, TLH6, AGXT1	Homo sapiens alanine-glyoxylate aminotransferase (oxalosis I; hyperoxaluria I; glycolicaciduria; serine-pyruvate aminotransferase) (AGXT), mRNA.	alanine-glyoxylate aminotransferase	cg20657132	50	0.86	0.83	0.88	0.87	0.89	0.86	0.81	0.8	0.89	0.83	0.84	0.84	0.87	0.89	0.83	0.93	0.83	0.84	0.9	0.86	0.89	0.92	0.94	0.86	0.88	0.85	0.91	0.89	0.88	0.9	0.91	0.89	0.94	0.89
AHR_E103_F	5016091	NM_001621.2	AHR	196	7	36.1	17304874	103	Y	CGGACCGCCAGCTCAGAACAGGGGCAGC[CG]TGTAGCCGAACGGAAGCTGG	.	Homo sapiens aryl hydrocarbon receptor (AHR), mRNA.	aryl hydrocarbon receptor	cg04315015	28	0	0	0.01	0	0	0.01	0	0.01	0	0	0	0	0.01	0.01	0.01	0.01	0.01	0.01	0	0.01	0.01	0.01	0.01	0.02	0.01	0.01	0.01	0.01	0.01	0	0.01	0	0.01	0
AHR_P166_R	5016091	NM_001621.2	AHR	196	7	36.1	17304605	-166	Y	TTGCCTATGCACGAAGATGGCTACCGG[CG]GGGGGGGGCGTCCTTACGTCCTACGTC	.	Homo sapiens aryl hydrocarbon receptor (AHR), mRNA.	aryl hydrocarbon receptor	cg04616961	3092	0.03	0.03	0.04	0.01	0.01	0.04	0.04	0.04	0.05	0.04	0.06	0.04	0.08	0.07	0.08	0.04	0.05	0.06	0.1	0.03	0.05	0.05	0.03	0.08	0.06	0.05	0.11	0.06	0.08	0.07	0.05	0.03	P>0.05	0.11
AIM2_E208_F	4757733	NM_004833.1	AIM2	9447	1	36.1	157313063	208	N	GGTGCTTACCTCCTGATCCCTGGGG[CG]ATCAGCAAACCGGGTCTGCCACC	PYHIN4	Homo sapiens absent in melanoma 2 (AIM2), mRNA.	absent in melanoma 2	cg05998059	1228	0.93	0.92	0.9	0.94	0.97	0.95	0.91	0.89	0.94	0.88	0.94	0.9	0.89	0.9	0.85	0.96	0.91	0.9	0.97	0.94	0.9	0.89	0.91	0.9	0.91	0.87	0.85	0.98	0.87	0.93	0.92	0.92	0.81	0.95
AIM2_P624_F	4757733	NM_004833.1	AIM2	9447	1	36.1	157313895	-624	N	GTCAGCAGTCAGCCAAGTTTT[CG]ACCATCTTGGCTTTAACCAGTTGCGGCC	PYHIN4	Homo sapiens absent in melanoma 2 (AIM2), mRNA.	absent in melanoma 2	cg17311798	5378	0.95	0.92	0.93	0.96	0.96	0.88	0.92	0.92	0.92	0.91	0.97	0.93	0.89	0.92	0.88	0.93	0.93	0.94	0.71	0.93	0.89	0.9	0.86	0.94	0.9	0.86	0.9	0.89	0.9	0.91	0.94	0.9	0.85	0.92
AKT1_P310_R	62241014	NM_001014432.1	AKT1	207	14	36.1	104333435	-310	Y	TGCCGTGACCCTAGCAGAAGGGGCC[CG]AGACAGGTCAGGGACGAATCCCG	PKB, RAC, PRKBA, MGC99656, RAC-ALPHA	Homo sapiens v-akt murine thymoma viral oncogene homolog 1 (AKT1), transcript variant 2, mRNA.	v-akt murine thymoma viral oncogene homolog 1	cg17052569	3101	0.03	0.03	0.04	0.02	0.04	0.05	0.04	0.05	0.03	0.05	0.03	0.04	0.05	0.04	0.04	0.02	0.05	0.04	0.07	0.02	0.04	0.02	0.05	0.06	0.04	0.05	0.04	0.04	0.03	0.03	0.04	0.07	0.09	0.03
ALK_E183_R	29029631	NM_004304.3	ALK	238	2	36.1	29997753	183	Y	TTCGCAGGCACTGGAGCGGCCCCGG[CG]GCAGCAGCTGAGGGCGTTCAGG	CD246	Homo sapiens anaplastic lymphoma kinase (Ki-1) (ALK), mRNA.	anaplastic lymphoma kinase Ki-1	cg02931220	31	0.09	0.09	0.06	0.07	0.06	0.09	0.1	0.1	0.07	0.1	0.09	0.1	0.12	0.11	0.12	0.09	0.09	0.08	0.14	0.08	0.1	0.08	0.05	0.1	0.08	0.1	0.09	0.09	0.1	0.09	0.04	0.05	0.13	0.05
ALK_P28_F	29029631	NM_004304.3	ALK	238	2	36.1	29997964	-28	Y	AGCCGCTGGATCGCATCTGCCTGGG[CG]CCCGCCACTTGCAGCTGGCTGAGCCG	CD246	Homo sapiens anaplastic lymphoma kinase (Ki-1) (ALK), mRNA.	anaplastic lymphoma kinase Ki-1	cg14528334	3111	0.02	0.02	0.01	0	0	0.02	0.04	0.05	0.03	0.03	0.02	0.01	0.05	0.05	0.06	0.02	0.04	0.03	0.07	0.02	0.03	0.02	0.02	0.06	0.02	0.03	0.04	0.02	0.03	0.02	0.02	0.04	0.06	0.02
ALOX12_E85_R	4502050	NM_000697.1	ALOX12	239	17	36.1	6840213	85	Y	GGGGCCTGGCTCTTCTCCGGGT[CG]TACAACCGCGTGCAGCTTTGGCTGGTCGG	LOG12	Homo sapiens arachidonate 12-lipoxygenase (ALOX12), mRNA.	arachidonate 12-lipoxygenase	cg05878700	75	0.26	0.4	0.37	0.26	0.27	0.25	0.26	0.22	0.2	0.34	0.27	0.33	0.5	0.4	0.38	0.36	0.28	0.4	0.57	0.52	0.37	0.38	0.53	0.28	0.38	0.49	0.31	0.34	0.23	0.41	0.18	0.65	0.5	0.05
ALOX12_P223_R	4502050	NM_000697.1	ALOX12	239	17	36.1	6839905	-223	Y	CCGTTGGCCTCACCCTGGCT[CG]GGCCCCTTTATCATCCTGCAGCTACG	LOG12	Homo sapiens arachidonate 12-lipoxygenase (ALOX12), mRNA.	arachidonate 12-lipoxygenase	cg22819332	3001	0.29	0.45	0.4	0.38	0.25	0.35	0.27	0.23	0.26	0.42	0.17	0.41	0.5	0.39	0.33	0.34	0.41	0.53	0.66	0.66	0.4	0.51	0.7	0.32	0.5	0.54	0.45	0.36	0.35	0.48	0.42	0.63	0.6	0.26
ALPL_P278_F	13787192	NM_000478.2	ALPL	249	1	36.1	21708178	-278	Y	TGCCGACGGTAAAGACAAAACAGGAGACG[CG]CGCAAGGAGCAGGTCAGAGCCCAGGC	HOPS, TNAP, TNSALP, AP-TNAP	Homo sapiens alkaline phosphatase, liver/bone/kidney (ALPL), mRNA.	tissue non-specific alkaline phosphatase precursor	cg03975786	5846	0.02	0.02	0.02	0.01	0.01	0.02	0.02	0.02	0.02	0.01	0.02	0.02	0.02	0.04	0.02	0.03	0.03	0.03	0.02	0.03	0.02	0.02	0.03	0.03	0.02	0.02	0.02	0.02	0.01	0.02	0.04	0.03	0.06	0.01
ALPL_P433_F	13787192	NM_000478.2	ALPL	249	1	36.1	21708023	-433	Y	GAGAGACAGGGACACGTGGGCAGAGA[CG]GATAAAGACAGAGACCCAGAGAAAGCC	HOPS, TNAP, TNSALP, AP-TNAP	Homo sapiens alkaline phosphatase, liver/bone/kidney (ALPL), mRNA.	tissue non-specific alkaline phosphatase precursor	cg23352747	5851	0.45	0.46	0.35	0.43	0.34	0.3	0.26	0.27	0.45	0.39	0.53	0.39	0.38	0.4	0.4	0.61	0.42	0.45	0.23	0.44	0.4	0.49	0.51	0.3	0.51	0.43	0.54	0.38	0.51	0.49	0.48	0.4	0.22	0.43
AOC3_P890_R	6806883	NM_003734.2	AOC3	8639	17	36.1	38255837	-890	N	AATCCTGTGGCCTGCCTCCC[CG]ACCTGGCAGCCTGTGTCCCGGACTTAC	HPAO, VAP1, VAP-1	Homo sapiens amine oxidase, copper containing 3 (vascular adhesion protein 1) (AOC3), mRNA.	amine oxidase, copper containing 3 precursor	cg14591538	4223	0.33	0.41	0.46	0.53	0.79	0.45	0.42	0.52	0.53	0.49	0.57	0.36	0.52	0.46	0.51	0.28	0.61	0.62	0.69	0.51	0.49	0.42	0.44	0.43	0.52	0.41	0.51	0.44	0.55	0.48	0.43	0.48	0.67	0.51
APBA1_E99_R	22035547	NM_001163.2	APBA1	320	9	36.1	71476943	99	Y	CGGGAGCAGGCGGCGCTAGTGACAG[CG]CTGGTGCCAAGCCTGGGAATA	X11, X11A, MINT1, D9S411E, X11ALPHA	Homo sapiens amyloid beta (A4) precursor protein-binding, family A, member 1 (X11) (APBA1), mRNA.	amyloid beta A4 precursor protein-binding, family A, member 1	cg18505908	2994	0.02	0	0	0	0	0.02	0.01	0.04	0.02	0.01	0	0.01	0.05	0.04	0.03	0	0.1	0.04	P>0.05	0.02	0.03	0.02	0.08	0.05	0.02	0.03	0.03	0.02	0.03	0.02	0	0.06	0.03	0.01
APBA1_P644_F	22035547	NM_001163.2	APBA1	320	9	36.1	71477686	-644	Y	GAGTGACTCCCGAGCTTTCC[CG]CTTCCCAGGCCCCTTAGATATCG	X11, X11A, MINT1, D9S411E, X11ALPHA	Homo sapiens amyloid beta (A4) precursor protein-binding, family A, member 1 (X11) (APBA1), mRNA.	amyloid beta A4 precursor protein-binding, family A, member 1	cg05223973	56	0.02	0.02	0.03	0.04	0.05	0.02	0.02	0.03	0.02	0.02	0.02	0.03	0.03	0.03	0.03	0.03	0.04	0.05	0.03	0.07	0.03	0.04	0.06	0.03	0.04	0.04	0.04	0.03	0.04	0.03	0.04	0.03	0.05	0.03
APBA2_P227_F	22035549	NM_005503.2	APBA2	321	15	36.1	27000918	-227	N	TGAAGACTTGGGGGAGAATCA[CG]GTCAACTTGTGACGCTTGGTT	X11L, MINT2, LIN-10, HsT16821, MGC99508, D15S1518E, MGC:14091	Homo sapiens amyloid beta (A4) precursor protein-binding, family A, member 2 (X11-like) (APBA2), mRNA.	amyloid beta A4 precursor protein-binding, family A, member 2	cg20840847	61	0.99	0.99	0.97	0.96	0.99	0.95	0.97	0.93	0.97	0.95	0.99	0.97	0.92	0.94	0.93	0.99	0.95	0.93	0.98	0.99	0.95	0.94	0.97	0.91	0.94	0.93	0.93	0.98	0.96	0.96	0.94	0.94	0.91	0.96
APC_E117_R	53759121	NM_000038.3	APC	324	5	36.1	112101600	117	Y	TTTCCCTCGCACTGTCTTAAAC[CG]ATGGCCTTTCCTTGGCACAGGGTCC	GS, DP2, DP3, FAP, FPC, DP2.5	Homo sapiens adenomatosis polyposis coli (APC), mRNA.	adenomatosis polyposis coli	cg24136097	4022	0.17	0.12	0.22	0.23	0.24	0.12	0.21	0.13	0.13	0.11	0.16	0.14	0.18	0.18	0.22	0.26	0.24	0.22	0.24	0.29	0.15	0.21	0.28	0.16	0.17	0.17	0.19	0.15	0.15	0.14	0.3	0.35	0.28	0.26
APC_P14_F	53759121	NM_000038.3	APC	324	5	36.1	112101469	-14	Y	CCGACATGTGGCTGTATTGGTGCAGCC[CG]CCAGGGTGTCACTGGAGACAGAA	GS, DP2, DP3, FAP, FPC, DP2.5	Homo sapiens adenomatosis polyposis coli (APC), mRNA.	adenomatosis polyposis coli	cg21634602	2257	0.06	0.1	0.06	0.13	0.14	0.07	0.15	0.12	0.15	0.08	0.16	0.04	0.13	0.11	0.22	0.29	0.23	0.16	0.06	0.17	0.14	0.09	0.1	0.11	0.07	0.08	0.08	0.07	0.13	0.06	0.07	0.2	0.12	0.08
APC_P280_R	53759121	NM_000038.3	APC	324	5	36.1	112101203	-280	Y	CCTCCCCCGACTCTTTACTATG[CG]TGTCAACTGCCATCAACTTCCTTGCTTGC	GS, DP2, DP3, FAP, FPC, DP2.5	Homo sapiens adenomatosis polyposis coli (APC), mRNA.	adenomatosis polyposis coli	cg05117367	2259	0	0	0	0	0	0	0	0.01	0.01	0	0.01	0	0.01	0.01	0.02	0.05	0.01	0.01	0	0	0	0	0	0.01	0	0	0	0.01	0	0	0	0.01	0.01	0
APOA1_P261_F	4557320	NM_000039.1	APOA1	335	11	36.1	116213809	-261	N	GCTTGCAGGTCTCCCGGGTGGGGT[CG]GGGTTCCCTGCACTCATCCCCT	MGC117399	Homo sapiens apolipoprotein A-I (APOA1), mRNA.	apolipoprotein A-I preproprotein	cg17542807	66	0.91	0.91	0.9	0.98	0.99	0.94	0.92	0.95	0.94	0.95	0.96	0.9	0.97	0.97	0.96	0.9	0.97	0.98	0.98	0.99	0.98	0.97	0.98	0.93	0.98	0.96	0.95	0.97	0.97	0.95	0.97	0.96	0.98	0.95
APOC1_P406_R	51944963	NM_001645.3	APOC1	341	19	36.1	50109355	-406	Y	CCCCTGCTTGTTCAATCGATCA[CG]ACCCTCTCACGTGCACCCACTTA	.	Homo sapiens apolipoprotein C-I (APOC1), mRNA.	apolipoprotein C-I precursor	cg06342766	69	0.86	0.79	0.65	0.67	0.62	0.79	0.81	0.8	0.78	0.77	0.79	0.68	0.82	0.82	0.82	0.79	0.7	0.69	0.64	0.71	0.75	0.56	0.64	0.78	0.7	0.71	0.67	0.7	0.73	0.7	0.61	0.64	0.6	0.62
APP_E8_F	41406054	NM_201413.1	APP	351	21	36.1	26464995	8	Y	GCGGCGGGGCTCAGAGCCAGG[CG]AGTCAGCTGATCCGGCCCACCC	AAA, AD1, PN2, ABPP, APPI, CVAP, ABETA, CTFgamma	Homo sapiens amyloid beta (A4) precursor protein (peptidase nexin-II, Alzheimer disease) (APP), transcript variant 2, mRNA.	amyloid beta A4 protein precursor, isoform b	cg03779431	3007	0.01	0.02	0.02	0.01	0.01	0.05	0.01	0.05	0.03	0.04	0.02	0.02	0.05	0.05	0.05	0.03	0.05	0.05	0.02	0.05	0.05	0.05	0.03	0.07	0.04	0.04	0.05	0.04	0.04	0.03	0.04	0.03	0.09	0.03
APP_P179_R	41406054	NM_201413.1	APP	351	21	36.1	26465182	-179	Y	GGCCGACGGCCCACCTGGGCTT[CG]TGAACAGTGGGAGGGAGAG	AAA, AD1, PN2, ABPP, APPI, CVAP, ABETA, CTFgamma	Homo sapiens amyloid beta (A4) precursor protein (peptidase nexin-II, Alzheimer disease) (APP), transcript variant 2, mRNA.	amyloid beta A4 protein precursor, isoform b	cg04750566	80	0.02	0.02	0.02	0.02	0.02	0.03	0.03	0.05	0.02	0.04	0.03	0.02	0.05	0.04	0.05	0.02	0.07	0.06	0.04	0.03	0.05	0.04	0.03	0.07	0.04	0.04	0.06	0.04	0.03	0.04	0.04	0.02	0.08	0.03
AREG_E25_F	22035683	NM_001657.2	AREG	374	4	36.1	75529742	25	Y	CCTACAGACGTTCGCACACCTGGGTGCCAG[CG]CCCCAGAGGTCCCGGGACAGCCC	AR, SDGF, CRDGF, MGC13647	Homo sapiens amphiregulin (schwannoma-derived growth factor) (AREG), mRNA.	amphiregulin preproprotein	cg04027823	101	0.01	0.01	0.01	0.01	0.01	0.03	0.01	0.03	0.02	0.02	0.01	0.02	0.05	0.05	0.05	0.03	0.05	0.05	0.02	0.02	0.04	0.03	0.02	0.06	0.03	0.03	0.04	0.03	0.03	0.02	0.02	0.02	0.08	0.02
AREG_P217_R	22035683	NM_001657.2	AREG	374	4	36.1	75529500	-217	Y	TCCGGAACTCCAGTCCTGCT[CG]CCCTCAAAAACGGCTTGCAGCTAGAGG	AR, SDGF, CRDGF, MGC13647	Homo sapiens amphiregulin (schwannoma-derived growth factor) (AREG), mRNA.	amphiregulin preproprotein	cg23375843	3002	0.06	0.05	0.06	0.03	0	0.09	0.16	0.1	0.09	0.04	0.07	0.04	0.1	0.11	0.17	0.19	0.09	0.07	0.16	0.03	0.06	0.04	0.04	0.12	0.03	0.03	0.05	0.07	0.09	0.05	0.05	0.04	0.08	0.07
ARHGAP9_P260_F	14210509	NM_032496.1	ARHGAP9	64333	12	36.1	56169124	-260	N	TAAGGTCCCTGTCTTGCAGCTGGATAG[CG]GCAACTACCTCTTCTCCACTAGTGCAATC	10C, RGL1, MGC1295	Homo sapiens Rho GTPase activating protein 9 (ARHGAP9), mRNA.	Rho GTPase activating protein 9	cg11953654	1842	0.95	0.97	0.97	0.95	0.97	0.97	0.97	0.96	0.96	0.96	0.97	0.96	0.97	0.97	0.97	0.97	0.98	0.96	0.99	0.97	0.97	0.96	0.95	0.96	0.97	0.95	0.95	0.96	0.97	0.96	0.97	0.97	0.98	0.97
ARHGAP9_P518_R	14210509	NM_032496.1	ARHGAP9	64333	12	36.1	56169382	-518	N	TAACCAGTGGCTGGAATGGGAAG[CG]ACAGAGCTGCAGGTAGGACTAAGGTAT	10C, RGL1, MGC1295	Homo sapiens Rho GTPase activating protein 9 (ARHGAP9), mRNA.	Rho GTPase activating protein 9	cg11714628	1787	0.97	0.98	0.97	0.98	0.96	0.98	0.98	0.99	0.98	0.96	0.98	0.97	0.99	0.98	0.99	0.98	0.99	0.98	0.99	0.97	0.99	0.97	0.95	0.99	0.98	0.96	0.96	0.98	0.99	0.98	0.98	0.98	0.99	0.97
ARHGDIB_P148_R	56676392	NM_001175.4	ARHGDIB	397	12	36.1	15005977	-148	N	GCACATGTGCGAGCATGACAGCCCGTGTGA[CG]TGGAGATGCATGAATGTACACGCAAGA	D4, GDIA2, GDID4, LYGDI, Ly-GDI, RAP1GN1	Homo sapiens Rho GDP dissociation inhibitor (GDI) beta (ARHGDIB), mRNA.	Rho GDP dissociation inhibitor (GDI) beta	cg15450139	3126	0.78	0.71	0.52	0.48	0.43	0.63	0.68	0.56	0.66	0.58	0.6	0.67	0.57	0.58	0.58	0.64	0.36	0.32	0.48	0.49	0.48	0.51	0.36	0.65	0.59	0.47	0.47	0.64	0.59	0.57	0.29	0.35	0.25	0.55
ARNT_P238_R	30795239	NM_178426.1	ARNT	405	1	36.1	149116048	-238	Y	CCTTGCGTAAGAGGTCAATGACCGAGTAA[CG]TCATTGAAATGCAATTAAAATGGGT	HIF1B, TANGO, HIF1BETA, HIF-1beta	Homo sapiens aryl hydrocarbon receptor nuclear translocator (ARNT), transcript variant 2, mRNA.	aryl hydrocarbon receptor nuclear translocator isoform 2	cg14555435	3022	0	0.01	0.04	0	0	0.01	0.02	0.02	0.02	0.01	0.01	0	0	0.01	0.01	0.01	0.02	0.02	0	0.02	0.01	0	0	0.02	0	0.01	0	0.01	0.01	0.01	0.05	0.03	0.03	0.01
ASB4_E89_F	7706378	NM_016116.1	ASB4	51666	7	36.1	94953309	89	N	TCCTTGAGGCGCTAAAGTCCAATGACTT[CG]GAAAATTGAAGGCTATTTTGAT	ASB-4	Homo sapiens ankyrin repeat and SOCS box-containing 4 (ASB4), transcript variant 1, mRNA.	ankyrin repeat and SOCS box-containing protein 4 isoform a	cg14154704	3011	0.95	0.95	0.97	0.91	0.97	0.95	0.93	0.95	0.96	0.95	0.93	0.95	0.97	0.97	0.97	0.96	0.96	0.96	0.99	0.98	0.96	0.93	0.97	0.94	0.94	0.93	0.93	0.98	0.94	0.94	0.84	0.93	0.98	0.92
ASB4_P391_F	7706378	NM_016116.1	ASB4	51666	7	36.1	94952829	-391	N	TTTTGGATATTGGCTTGTCAGAGCAAGA[CG]CTGGATCTCCAGCCAGGCACCAGATGT	ASB-4	Homo sapiens ankyrin repeat and SOCS box-containing 4 (ASB4), transcript variant 1, mRNA.	ankyrin repeat and SOCS box-containing protein 4 isoform a	cg06784129	96	0.81	0.87	0.82	0.78	0.73	0.85	0.76	0.8	0.81	0.84	0.72	0.84	0.84	0.81	0.8	0.88	0.82	0.81	0.93	0.8	0.8	0.79	0.82	0.73	0.82	0.81	0.78	0.91	0.81	0.87	0.86	0.88	0.87	0.78
ASB4_P52_R	7706378	NM_016116.1	ASB4	51666	7	36.1	94953168	-52	N	ACTCTCCAGCATGCGCCTGTTTGCT[CG]GTGCTGTTCTCTCGATAAATCACAACAAAG	ASB-4	Homo sapiens ankyrin repeat and SOCS box-containing 4 (ASB4), transcript variant 1, mRNA.	ankyrin repeat and SOCS box-containing protein 4 isoform a	cg19100779	87	0.8	0.86	0.92	0.89	0.87	0.84	0.62	0.85	0.82	0.84	0.77	0.81	0.87	0.85	0.89	0.9	0.9	0.91	0.93	0.96	0.84	0.84	0.94	0.72	0.78	0.83	0.76	0.95	0.82	0.86	0.78	0.87	0.96	0.91
ASCL1_E24_F	55743093	NM_004316.2	ASCL1	429	12	36.1	101875618	24	Y	TCTGGCCAGGGAACGTGGAAGG[CG]CACCGACAGGGATCCGGCCAGG	ASH1, HASH1, MASH1	Homo sapiens achaete-scute complex-like 1 (Drosophila) (ASCL1), mRNA.	achaete-scute complex homolog-like 1	cg23812196	3014	0.04	0	0	0.01	0	0.04	0.07	0.06	0.03	0.03	0.04	0	0.12	0.09	0.11	0.07	0.02	0.01	0.03	0	0.02	0.01	0	0.08	0.01	0.01	0.01	0.01	0.02	0.01	0	0	0.01	0
ASCL1_P747_F	55743093	NM_004316.2	ASCL1	429	12	36.1	101874847	-747	Y	ATTCTGTGGCTGCAGACGAGGAAG[CG]AAGGCTCAGAGAGGATGCCACTTC	ASH1, HASH1, MASH1	Homo sapiens achaete-scute complex-like 1 (Drosophila) (ASCL1), mRNA.	achaete-scute complex homolog-like 1	cg26578415	102	0.19	0.19	0.27	0.4	0.12	0.18	0.27	0.21	0.25	0.24	0.27	0.15	0.31	0.21	0.23	0.26	0.53	0.38	0.31	0.38	0.29	0.21	0.38	0.24	0.25	0.24	0.18	0.14	0.25	0.32	0.17	0.54	0.6	0.13
ASCL2_P360_F	42716308	NM_005170.2	ASCL2	430	11	36.1	2249118	-360	Y	CCTAGCGCAGCTATGTCCCGAG[CG]CGCCCCCACCTGTGCGTTAATCTACTGG	ASH2, HASH2, MASH2	Homo sapiens achaete-scute complex-like 2 (Drosophila) (ASCL2), mRNA.	achaete-scute complex homolog-like 2	cg15376678	103	0.07	0.05	0.07	0.06	0.02	0.09	0.02	0.07	0.04	0.07	0.04	0.08	0.07	0.08	0.07	0.06	0.09	0.05	0.1	0.08	0.08	0.04	0.11	0.11	0.05	0.16	0.08	0.05	0.05	0.08	0.09	0.12	0.21	0.04
ASCL2_P609_R	42716308	NM_005170.2	ASCL2	430	11	36.1	2249367	-609	Y	GGGCCTGGAGGTCTGCACCCGAC[CG]CCTTGTGCCAGGACGGTCAGGT	ASH2, HASH2, MASH2	Homo sapiens achaete-scute complex-like 2 (Drosophila) (ASCL2), mRNA.	achaete-scute complex homolog-like 2	cg00868120	105	0.16	0.16	0.18	0.25	0.4	0.17	0.19	0.23	0.15	0.14	0.32	0.1	0.4	0.39	0.36	0.13	0.48	0.44	0.62	0.33	0.28	0.17	0.42	0.25	0.24	0.3	0.15	0.09	0.27	0.15	0.3	0.43	0.55	0.33
ATP10A_P147_F	21361906	NM_024490.2	ATP10A	57194	15	36.1	23660110	-147	Y	CCACTTTCAGATTCCGTTGTTGGG[CG]AACTAGACCGTTTCCTTTCCACC	ATPVA, ATPVC, ATP10C, KIAA0566	Homo sapiens ATPase, Class V, type 10A (ATP10A), mRNA.	ATPase, Class V, type 10A	cg06932470	109	0.13	0.14	0.03	0.04	0.16	0.05	0.04	0.14	0.15	0.06	0.28	0.12	0.18	0.18	0.17	0.22	0.1	0.1	0.13	0.09	0.12	0.07	0.05	0.11	0.07	0.06	0.06	0.25	0.16	0.1	0.04	0.03	0.09	0
AXL_E61_F	21536465	NM_021913.2	AXL	558	19	36.1	46416724	61	N	ACAGAGCCCAGAGGGACAGCGCCCAGAGCC[CG]GATAGAGAGACACGGCCTCACTGG	UFO	Homo sapiens AXL receptor tyrosine kinase (AXL), transcript variant 1, mRNA.	AXL receptor tyrosine kinase isoform 1	cg20384525	1482	0.03	0.04	0.15	0	0.18	0.06	0.06	0.08	0.05	P>0.05	0.03	0.04	0.08	0.07	0.06	0.03	0.18	0.11	0.33	0.08	0.08	P>0.05	0.16	0.05	0.04	0.1	0.09	0.02	0.07	0.09	0.17	0.13	P>0.05	0.11
AXL_P223_R	21536465	NM_021913.2	AXL	558	19	36.1	46416440	-223	Y	GCCAGTAGCATGCCCCTGCC[CG]TCTGGGTCCCTCTGCGTGTCTCTGCTTGTC	UFO	Homo sapiens AXL receptor tyrosine kinase (AXL), transcript variant 1, mRNA.	AXL receptor tyrosine kinase isoform 1	cg09524393	5413	0.1	0.09	0.12	0.16	0.22	0.22	0.09	0.09	0.08	0.27	0.08	0.09	0.08	0.11	0.05	0.06	0.14	0.14	0.2	0.11	0.09	0.24	0.3	0.05	0.07	0.12	0.24	0.12	0.08	0.26	0.11	0.07	0.37	0.14
B3GALT5_E246_R	15451880	NM_033170.1	B3GALT5	10317	21	36.1	39951370	246	N	CACACTCCTGGCATCCCAG[CG]TCTCCAGCTTGCATGGCCTGTCACGGTATT	B3T5, GLCT5, B3GalTx, B3GalT-V, beta3Gal-T5	Homo sapiens UDP-Gal:betaGlcNAc beta 1,3-galactosyltransferase, polypeptide 5 (B3GALT5), transcript variant 2, mRNA.	UDP-Gal:betaGlcNAc beta 1,3-galactosyltransferase 5	cg11479877	2833	0.9	0.9	0.91	0.82	0.93	0.92	0.88	0.89	0.91	0.9	0.88	0.88	0.87	0.9	0.91	0.93	0.94	0.88	0.99	0.9	0.9	0.87	0.87	0.89	0.88	0.82	0.85	0.91	0.9	0.85	0.9	0.91	0.98	0.91
B3GALT5_P330_F	15451880	NM_033170.1	B3GALT5	10317	21	36.1	39950794	-330	N	GGGGGCAGTGACCTAGGCAGAGGG[CG]GGAGCCAGCAGATGGGATACACTCAG	B3T5, GLCT5, B3GalTx, B3GalT-V, beta3Gal-T5	Homo sapiens UDP-Gal:betaGlcNAc beta 1,3-galactosyltransferase, polypeptide 5 (B3GALT5), transcript variant 2, mRNA.	UDP-Gal:betaGlcNAc beta 1,3-galactosyltransferase 5	cg06700769	1844	0.99	0.98	0.99	0.98	0.98	0.98	0.99	0.97	0.98	0.97	0.99	0.98	0.98	0.97	0.98	0.99	0.99	0.98	0.99	0.99	0.98	0.97	0.98	0.98	0.97	0.96	0.96	0.98	0.99	0.96	0.99	0.99	0.98	0.98
BAX_E281_R	34335125	NM_138765.2	BAX	581	19	36.1	54150210	281	Y	AGGTTCCTGGCTCTCTGATCCC[CG]TGTCCCGATCCCTGCCTCTCTGGC	Bax zeta	Homo sapiens BCL2-associated X protein (BAX), transcript variant sigma, mRNA.	BCL2-associated X protein isoform sigma	cg04555391	3031	0.32	0.17	0.22	0.31	0.22	0.37	0.62	0.47	0.3	0.23	0.25	0.16	0.67	0.66	0.66	0.6	0.46	0.36	0.62	0.28	0.27	0.24	0.34	0.55	0.17	0.17	0.15	0.14	0.21	0.21	0.27	0.41	0.47	0.38
BCAM_E100_R	61742796	NM_001013257.1	BCAM	4059	19	36.1	50004278	100	Y	GGGGCCCCGCGGCTGCTGTTGCT[CG]CAGTCCTGCTGGCGGCGCACCCAGG	AU, LU, CD239, MSK19	Homo sapiens basal cell adhesion molecule (Lutheran blood group) (BCAM), transcript variant 2, mRNA.	basal cell adhesion molecule isoform 2 precursor	cg12108695	3038	0.01	0.02	0.01	0.01	0.01	0.02	0.01	0.02	0.01	0.02	0.01	0.01	0.03	0.03	0.03	0.01	0.03	0.03	0.02	0.01	0.03	0.02	0.01	0.04	0.03	0.03	0.03	0.02	0.02	0.02	0.01	0.02	0.04	0.01
BCAM_P205_F	61742796	NM_001013257.1	BCAM	4059	19	36.1	50003973	-205	Y	GGCTACGCTGGTCGATCAGGCCCCC[CG]CTGCAGGCGCTGGTCAGTAAGCCC	AU, LU, CD239, MSK19	Homo sapiens basal cell adhesion molecule (Lutheran blood group) (BCAM), transcript variant 2, mRNA.	basal cell adhesion molecule isoform 2 precursor	cg18958184	140	0.02	0.02	0.03	0.01	0.01	0.03	0.03	0.07	0.03	0.05	0.02	0.03	0.09	0.07	0.08	0.05	0.12	0.1	0.07	0.06	0.06	0.05	0.06	0.07	0.04	0.06	0.05	0.04	0.03	0.05	0.05	0.06	0.11	0.03
BCL2A1_P1127_R	14574570	NM_004049.2	BCL2A1	597	15	36.1	78051825	-1127	Y	TGGGTGGCAGAGAACAGGGCCTCT[CG]AGGTGACTCTGGCAGTACCGCCC	GRS, BFL1, HBPA1, BCL2L5	Homo sapiens BCL2-related protein A1 (BCL2A1), mRNA.	BCL2-related protein A1	cg27177709	3039	0.99	0.99	0.99	0.99	0.99	0.99	0.99	0.99	0.99	0.99	0.99	0.99	0.99	0.99	0.99	0.99	0.99	0.99	0.99	0.99	0.99	0.99	0.99	0.99	0.99	0.99	0.99	0.99	0.99	0.99	0.99	0.99	0.99	0.99
BCL3_E71_F	20336471	NM_005178.2	BCL3	602	19	36.1	49943942	71	Y	GGGGCCCGTGGACCTGCGCACC[CG]GCCCAAGGCCGCCGGACTCC	BCL4, D19S37	Homo sapiens B-cell CLL/lymphoma 3 (BCL3), mRNA.	B-cell CLL/lymphoma 3	cg21016032	1549	0.12	0.05	0.14	0.08	0.01	0.13	0.14	0.2	0.13	0.09	0.12	0.08	0.17	0.15	0.16	0.1	0.25	0.22	0.14	0.11	0.12	0.12	0.09	0.15	0.11	0.11	0.13	0.06	0.1	0.09	0.17	0.21	0.26	0.21
BCL3_P1038_R	20336471	NM_005178.2	BCL3	602	19	36.1	49942833	-1038	Y	CGCTCCTGCAGCACCGGCCT[CG]GTCGCGCTGACTCTGGCCTGGTGTCCGTGT	BCL4, D19S37	Homo sapiens B-cell CLL/lymphoma 3 (BCL3), mRNA.	B-cell CLL/lymphoma 3	cg02162810	5500	0.01	0.01	0.01	0.01	0.01	0.01	0	0.02	0.01	0.02	0.01	0.01	0.03	0.03	0.03	0.01	0.02	0.02	0.01	0.01	0.03	0.02	0.01	0.04	0.02	0.02	0.02	0.02	0.02	0.01	0.01	0.01	0.03	0.01
BCL6_P248_R	21040335	NM_138931.1	BCL6	604	3	36.1	188946417	-248	Y	AGCAGATCGAGCTAAATGCACAAAAGGGAG[CG]AGAGGTTTGAACCACTGGGA	BCL5, LAZ3, BCL6A, ZNF51, ZBTB27	Homo sapiens B-cell CLL/lymphoma 6 (zinc finger protein 51) (BCL6), transcript variant 2, mRNA.	B-cell lymphoma 6 protein	cg20717875	2296	0.01	0.02	0.09	0.01	0	0.03	0	0.03	0.02	0.05	0.03	0.06	0.06	0.06	0.05	0.04	0.08	0.04	0.03	0.07	0.05	0.04	0.04	0.03	0.06	0.04	0.04	0.03	0.11	0.05	0.01	0.03	0.06	0.02
BCR_P346_F	11038640	NM_021574.1	BCR	613	22	36.1	21852206	-346	Y	CTCTGACACGACGACTGGGCAGTGC[CG]GTGACGCTTATGGCACTGCGG	ALL, CML, PHL, BCR1, D22S11, D22S662	Homo sapiens breakpoint cluster region (BCR), transcript variant 2, mRNA.	breakpoint cluster region isoform 2	cg01574123	2298	0.43	0.54	0.32	0.44	0.57	0.47	0.37	0.44	0.39	0.61	0.6	0.45	0.51	0.47	0.39	0.54	0.65	0.35	0.5	0.46	0.39	0.44	0.54	0.37	0.34	0.47	0.49	0.45	0.44	0.59	0.29	0.51	P>0.05	0.31
BDNF_E19_R	34106708	NM_170733.2	BDNF	627	11	36.1	27699853	19	Y	TGAGTTCTTACGTGATTCTAATGAATGAG[CG]AGGTTACCAATGATTGCCCAACTGCC	MGC34632	Homo sapiens brain-derived neurotrophic factor (BDNF), transcript variant 5, mRNA.	brain-derived neurotrophic factor isoform a preproprotein	cg17037622	2840	0.12	0.13	0.15	0.13	0.33	0.12	0.15	0.13	0.12	0.13	0.27	0.15	0.23	0.2	0.15	0.13	0.21	0.18	0.08	0.16	0.18	0.15	0.14	0.14	0.27	0.23	0.16	0.13	0.13	0.15	0.21	0.2	0.16	0.24
BDNF_P259_R	34106708	NM_170733.2	BDNF	627	11	36.1	27700131	-259	Y	TGTCAGGCTAGGGCGGGAAGAC[CG]CTGGGGAACTTGTTGCTT	MGC34632	Homo sapiens brain-derived neurotrophic factor (BDNF), transcript variant 5, mRNA.	brain-derived neurotrophic factor isoform a preproprotein	cg18882544	1862	0.21	0.22	0.09	0.37	0.11	0.22	0.24	0.25	0.19	0.2	0.27	0.23	0.26	0.28	0.35	0.23	0.31	0.29	0.42	0.42	0.32	0.26	0.32	0.22	0.22	0.36	0.29	0.15	0.27	0.31	0.21	0.15	0.27	0.1
BLK_P14_F	33469981	NM_001715.2	BLK	640	8	36.1	11388916	-14	N	GACAAAGCAAAACCAGTGAGGCTGAAAGAA[CG]GCTGCCCTGGTGCACACAGATGG	MGC10442	Homo sapiens B lymphoid tyrosine kinase (BLK), mRNA.	B lymphoid tyrosine kinase	cg22826986	154	0.93	0.91	0.93	0.95	0.98	0.89	0.95	0.92	0.92	0.91	0.96	0.92	0.97	0.96	0.97	0.95	0.92	0.95	0.98	0.93	0.96	0.91	0.95	0.92	0.94	0.89	0.9	0.93	0.97	0.82	0.94	0.93	0.84	0.86
BLK_P668_R	33469981	NM_001715.2	BLK	640	8	36.1	11388262	-668	N	AAACCCCAGAACTCTGCGTTGCTG[CG]TCTATTGACATGAACACCTGTCAAACCTGC	MGC10442	Homo sapiens B lymphoid tyrosine kinase (BLK), mRNA.	B lymphoid tyrosine kinase	cg15742700	162	0.99	0.99	0.98	0.99	0.98	0.99	0.99	0.99	0.99	0.99	0.99	0.99	0.99	0.99	0.99	0.99	0.99	0.99	0.93	0.99	0.99	0.96	0.96	0.99	0.99	0.97	0.99	0.99	0.99	0.95	0.98	0.97	0.83	0.98
BMP2_E48_R	4557368	NM_001200.1	BMP2	650	20	36.1	6697255	48	Y	AATAACTTGCGCACCCCACTTTG[CG]CCGGTGCCTTTGCCCCAGCGGAGC	BMP2A	Homo sapiens bone morphogenetic protein 2 (BMP2), mRNA.	bone morphogenetic protein 2 precursor	cg18126192	2857	0	0	0	0	0	0	0	0.01	0	0	0	0.01	0.02	0.01	0	0	0.01	0	P>0.05	0.02	0.01	0	0.02	0.01	0	0.01	0	0	0	0.01	0.05	P>0.05	P>0.05	0
BMP2_P1201_F	4557368	NM_001200.1	BMP2	650	20	36.1	6696006	-1201	Y	AAACTGAAAGTTGAATAACGGGCCCAG[CG]GGGAAATAAGAGGCCAGACCCT	BMP2A	Homo sapiens bone morphogenetic protein 2 (BMP2), mRNA.	bone morphogenetic protein 2 precursor	cg26536259	1884	0.17	0.12	0.36	0.1	0.2	0.07	0.06	0.04	0.1	0.03	0.05	0.16	0.07	0.1	0.08	0.2	0.13	0.06	0.29	0.03	0.05	0.08	0.15	0.06	0.09	0.05	0.07	0.19	0.06	0.12	0.13	0.23	0.12	0.28
BMP3_E147_F	4557370	NM_001201.1	BMP3	651	4	36.1	82171290	147	Y	ACCTGTCAGGCTGCGCTGGGTCAG[CG]CAGCAAGTGGGGCTGGCCGCTA	.	Homo sapiens bone morphogenetic protein 3 (osteogenic) (BMP3), mRNA.	bone morphogenetic protein 3 (osteogenic) precursor	cg06290734	2863	0.06	0.05	0.04	0.03	0.03	0.05	0.02	0.07	0.04	0.04	0.06	0.04	0.08	0.08	0.1	0.06	0.1	0.09	0.08	0.08	0.05	0.07	0.04	0.09	0.05	0.07	0.07	0.05	0.04	0.04	0.06	0.13	0.1	0.11
BMP3_P56_R	4557370	NM_001201.1	BMP3	651	4	36.1	82171087	-56	Y	CAGAGCTAGTCCTAGTCCCTCG[CG]CGGCCAGTTTGGCCGGGTGTTCCCA	.	Homo sapiens bone morphogenetic protein 3 (osteogenic) (BMP3), mRNA.	bone morphogenetic protein 3 (osteogenic) precursor	cg14573361	1700	0.01	0.01	0.01	0.01	0.01	0.01	0.01	0.02	0.01	0.01	0.01	0.01	0.03	0.02	0.03	0.01	0.02	0.02	0.01	0.06	0.02	0.02	0.01	0.03	0.02	0.02	0.03	0.01	0.02	0.01	0.01	0.01	0.03	0.01
BMP4_P123_R	19528651	NM_130851.1	BMP4	652	14	36.1	53493485	-123	Y	CCCGGAAGCCCAGGCAGCGCCCGAGTC[CG]CAGCTGCCGTCGGAGCTGGG	ZYME, BMP2B, BMP2B1	Homo sapiens bone morphogenetic protein 4 (BMP4), transcript variant 3, mRNA.	bone morphogenetic protein 4 preproprotein	cg26240298	3156	0.14	0.1	0.11	0.01	0.05	0.06	0.03	0.08	0.07	0.04	0.03	0.13	0.09	0.16	0.19	0.15	0.09	0.06	0.1	0.06	0.05	0.07	0.1	0.13	0.04	0.06	0.06	0.19	0.04	0.11	0.03	0.06	0.11	0.1
BMP4_P199_R	19528651	NM_130851.1	BMP4	652	14	36.1	53493561	-199	Y	GGGGCTCACCTGGGGACCACGTG[CG]GAGGTACTAGAAAGCATGCACCGACT	ZYME, BMP2B, BMP2B1	Homo sapiens bone morphogenetic protein 4 (BMP4), transcript variant 3, mRNA.	bone morphogenetic protein 4 preproprotein	cg09229893	3050	0.61	0.6	0.72	0.33	0	0.32	0.22	0.31	0.44	0.18	0.39	0.69	0.38	0.49	0.52	0.75	0.39	0.34	0.21	0.42	0.31	0.55	0.73	0.43	0.38	0.35	0.41	0.79	0.29	0.65	0.32	0.27	0.54	0.65
BMP6_P163_F	4809281	NM_001718.2	BMP6	654	6	36.1	7671846	-163	Y	GCCAGCGAGGCCCAGAGTGACCGCGCCG[CG]ACTCGCAGGAGCCAGGGCGCAGG	VGR, VGR1	Homo sapiens bone morphogenetic protein 6 (BMP6), mRNA.	bone morphogenetic protein 6 precursor	cg05319903	1885	0.02	0.02	0.02	0.01	0.01	0.02	0.01	0.04	0.02	0.02	0.03	0.02	0.05	0.06	0.06	0.03	0.03	0.04	0.1	0.06	0.05	0.03	0.02	0.06	0.03	0.05	0.04	0.03	0.04	0.03	0.03	0.03	0.05	0.01
BMP6_P398_F	4809281	NM_001718.2	BMP6	654	6	36.1	7671611	-398	Y	TTCGTGAGCGAGAAGGAAGTTAAACCT[CG]CGGAATAGACTGGCATTTCGG	VGR, VGR1	Homo sapiens bone morphogenetic protein 6 (BMP6), mRNA.	bone morphogenetic protein 6 precursor	cg08280813	1888	0.01	0.01	0.01	0.01	0.01	0.01	0.06	0.01	0.01	0.01	0.01	0.01	0.02	0.02	0.02	0.02	0.01	0.01	0.01	0.01	0.02	0.01	0.01	0.02	0.01	0.01	0.01	0.01	0.02	0.01	0.02	0.01	0.02	0.01
BMPR1A_E88_F	41349436	NM_004329.2	BMPR1A	657	10	36.1	88506464	88	Y	AGGAGGGAGGAGGGCCAAGGG[CG]GGCAGGAAGGCTTAGGCTCG	ALK3, CD292, ACVRLK3	Homo sapiens bone morphogenetic protein receptor, type IA (BMPR1A), mRNA.	bone morphogenetic protein receptor, type IA precursor	cg14602437	2440	0.87	0.87	0.84	0.87	0.88	0.82	0.87	0.81	0.82	0.82	0.85	0.86	0.7	0.78	0.8	0.74	0.72	0.81	0.86	0.85	0.81	0.79	0.8	0.76	0.83	0.8	0.77	0.8	0.81	0.82	0.74	0.78	0.78	0.74
BMPR1A_P956_F	41349436	NM_004329.2	BMPR1A	657	10	36.1	88505420	-956	Y	TTTCCAAATGGACGGAATGAGCCTC[CG]GAGGGTACACGAGGTCACCAGCGT	ALK3, CD292, ACVRLK3	Homo sapiens bone morphogenetic protein receptor, type IA (BMPR1A), mRNA.	bone morphogenetic protein receptor, type IA precursor	cg27487510	1899	0.01	0.02	0.01	0	0.01	0.02	0.01	0.02	0.01	0.02	0.01	0.01	0.02	0.03	0.02	0.01	0.02	0.03	0.02	0.01	0.02	0.03	0.07	0.02	0.02	0.02	0.04	0.01	0.02	0.03	0.03	0.04	0.06	0.01
BMPR2_E435_F	72376969	NM_001204.5	BMPR2	659	2	36.1	202950351	435	Y	TGTATTGTGATACGGGCAGGATCAGTCCA[CG]GGAGAGAAGACGAGCCTCCCG	BMR2, PPH1, BMPR3, BRK-3, T-ALK, BMPR-II	Homo sapiens bone morphogenetic protein receptor, type II (serine/threonine kinase) (BMPR2), mRNA.	bone morphogenetic protein receptor type II precursor	cg15362398	2867	0	0	0	0	0	0	0	0	0	0	0	0	0.01	0	0	0	0	0	0	0	0	0	0	0.01	0	0	0	0	0	0	0	0	0.02	0
BMPR2_P1271_F	72376969	NM_001204.5	BMPR2	659	2	36.1	202948645	-1271	Y	GTTGAGGAAAGCAGGACGTCGATTACAG[CG]AACACATCAAAGGGGTGGTCTTT	BMR2, PPH1, BMPR3, BRK-3, T-ALK, BMPR-II	Homo sapiens bone morphogenetic protein receptor, type II (serine/threonine kinase) (BMPR2), mRNA.	bone morphogenetic protein receptor type II precursor	cg19618755	1938	0.01	0.03	0.07	0	0.03	0.03	0.03	0.02	0.02	0.02	0.02	0.1	0.03	0.04	0.04	0.02	0.07	0.06	0.01	0.07	0.02	0.05	0.02	0.08	0.05	0.03	0.04	0.03	0.03	0.03	0.03	0.06	0.07	0.07
BRCA1_P835_R	63252875	NM_007298.2	BRCA1	672	17	36.1	38531829	-835	Y	GCAATCGCCACCAGTCAATGGGGTGGT[CG]TTTTGAGGGACAAGTGGTAAGA	IRIS, PSCP, BRCAI, BRCC1, RNF53	Homo sapiens breast cancer 1, early onset (BRCA1), transcript variant BRCA1-delta9-11, mRNA.	breast cancer 1, early onset isoform BRCA1-delta9-11	cg00579360	2318	0.84	0.77	0.83	0.83	0.77	0.75	0.77	0.77	0.74	0.69	0.71	0.76	0.83	0.88	0.59	0.85	0.76	0.81	0.86	0.61	0.68	0.76	0.8	0.75	0.84	0.74	0.77	0.82	0.64	0.82	0.55	0.85	0.93	0.78
BSG_P211_R	38372918	NM_001728.2	BSG	682	19	36.1	522114	-211	Y	CTCTTCAAAGGTTTGGCTCGTTCAG[CG]CCCTCGTTCTTCGTTTCCTACTTCC	M6, OK, 5F7, TCSF, CD147, EMMPRIN	Homo sapiens basigin (Ok blood group) (BSG), transcript variant 1, mRNA.	basigin isoform 1	cg17382033	4248	0.16	0.18	0.05	0.05	0	0.06	0.15	0.05	0.04	0.14	0.02	0.12	0.11	0.14	0.1	0.07	0.13	0.09	0.12	0.1	0.06	0.06	0.01	0.17	0.15	0.09	0.08	0.08	0.11	0.09	0.08	0.05	0.09	0.14
C20orf47_P225_R	38327613	NM_015966.2	ERGIC3	51614	20	36.1	33592967	-225	Y	AGTTCCGAGCACAAGGCACA[CG]AACGGTGCTATTAGCGTTTCTAACCCCGC	Erv46, CGI-54, PRO0989, C20orf47, NY-BR-84, SDBCAG84, dJ477O4.2	Homo sapiens ERGIC and golgi 3 (ERGIC3), transcript variant 2, mRNA.	serologically defined breast cancer antigen 84 isoform b	cg12630922	1740	0	0.01	0.02	0.03	0	0.01	0	0.03	0.01	0.01	0	0.01	0.04	0.02	0.03	0.01	0.03	0.03	0	0.02	0.03	0.02	0	0.05	0.02	0.02	0.03	0.02	0.02	0.02	0.01	0.01	0.04	0
C4B_E171_F	67782350	NM_000592.4	C4B	721	6	36.1	32057984	171	N	GGCAGGGCTGGCATCGGGACC[CG]ATTCAGGAGTGAGGGAGAGCAG	CH, C4F, CO4, C4B1, C4B3, CPAMD3	Homo sapiens complement component 4B (Childo blood group) (C4B), mRNA.	complement component 4B preproprotein	cg01672355	3042	0.62	0.66	0.73	0.71	0.77	0.68	0.75	0.7	0.69	0.78	0.76	0.73	0.68	0.69	0.66	0.59	0.7	0.81	0.93	0.78	0.83	0.8	0.73	0.7	0.77	0.77	0.78	0.66	0.69	0.73	0.68	0.66	0.8	0.52
C4B_P191_F	67782350	NM_000592.4	C4B	721	6	36.1	32057622	-191	N	CTCAGGCACTGGAATGAGAGGAGTTAA[CG]GGGAAGGACAGGGTTATTT	CH, C4F, CO4, C4B1, C4B3, CPAMD3	Homo sapiens complement component 4B (Childo blood group) (C4B), mRNA.	complement component 4B preproprotein	cg14877208	171	0.92	0.9	0.93	0.94	0.98	0.92	0.96	0.94	0.94	0.95	0.96	0.92	0.96	0.96	0.96	0.92	0.97	0.98	0.99	0.96	0.98	0.93	0.95	0.94	0.97	0.95	0.97	0.91	0.96	0.94	0.92	0.97	0.97	0.96
CALCA_E174_R	76880483	NM_001033952.1	CALCA	796	11	36.1	14950234	174	Y	TCCAACCTAGGGCACGAGCCTGGTATAAAT[CG]CGGACTAACAGAGACTATCTGATGAA	CT, KC, CGRP, CALC1, CGRP1, CGRP-I, MGC126648	Homo sapiens calcitonin/calcitonin-related polypeptide, alpha (CALCA), transcript variant 2, mRNA.	calcitonin isoform CALCA preproprotein	cg09068492	3043	0.13	0.16	0.09	0.19	0.02	0.08	0.09	0.19	0.08	0.14	0.13	0.08	0.14	0.07	0.09	0.09	0.37	0.12	0.42	0.09	0.15	0.13	0.2	0.07	0.15	0.2	0.14	0.04	0.15	0.2	0.02	0.21	0.43	0.08
CALCA_P171_F	76880483	NM_001033952.1	CALCA	796	11	36.1	14950579	-171	Y	AGGGGTCCTTTGCCCCTGGGTTG[CG]TCACCCTCATGCTTCCAGAACCTG	CT, KC, CGRP, CALC1, CGRP1, CGRP-I, MGC126648	Homo sapiens calcitonin/calcitonin-related polypeptide, alpha (CALCA), transcript variant 2, mRNA.	calcitonin isoform CALCA preproprotein	cg24117998	174	0.24	0.25	0.22	0.5	0.39	0.26	0.3	0.28	0.32	0.34	0.24	0.25	0.35	0.27	0.27	0.27	0.34	0.32	0.37	0.49	0.37	0.31	0.58	0.25	0.41	0.29	0.34	0.23	0.31	0.46	0.41	0.62	0.36	0.36
CALCA_P75_F	76880483	NM_001033952.1	CALCA	796	11	36.1	14950483	-75	Y	GGCAGTGTCTCTGATGCCTCCCAG[CG]CCAGCGACTGCTCTTATTCCCGCCG	CT, KC, CGRP, CALC1, CGRP1, CGRP-I, MGC126648	Homo sapiens calcitonin/calcitonin-related polypeptide, alpha (CALCA), transcript variant 2, mRNA.	calcitonin isoform CALCA preproprotein	cg14988155	178	0.03	0.03	0.04	0.04	0.11	0.05	0.02	0.09	0.04	0.04	0.03	0.05	0.07	0.06	0.06	0.06	0.07	0.07	0.13	0.06	0.07	0.07	0.11	0.06	0.05	0.09	0.06	0.04	0.06	0.07	0.06	0.08	0.12	0.09
CAPG_E228_F	63252912	NM_001747.2	CAPG	822	2	36.1	85490959	228	N	CTTTCTTCCTCCTACCTCTGCTT[CG]TAGGTTCGTCTTCCTTCCAGCCTGC	MCP, AFCP	Homo sapiens capping protein (actin filament), gelsolin-like (CAPG), mRNA.	gelsolin-like capping protein	cg13268943	3045	0.8	0.82	0.64	0.54	0.51	0.45	0.6	0.57	0.74	0.6	0.59	0.84	0.55	0.68	0.69	0.81	0.57	0.53	0.55	0.45	0.39	0.66	0.49	0.65	0.48	0.49	0.59	0.78	0.53	0.67	0.42	0.43	0.48	0.49
CARD15_P302_R	11545911	NM_022162.1	CARD15	64127	16	36.1	49288249	-302	N	AGAGCTCCGAGTCACGTGGCTTGGG[CG]GGCCTCCCCTTCCTGGTGTCCA	CD, ACUG, BLAU, IBD1, NOD2, NOD2B, PSORAS1	Homo sapiens caspase recruitment domain family, member 15 (CARD15), mRNA.	NOD2 protein	cg23486288	4256	0.15	0.22	0.17	0.09	0	0.18	0.07	0.16	0.26	0.17	0.19	0.29	0.12	0.22	0.18	0.38	0.18	0.11	0.18	0.18	0.15	0.19	0.34	0.18	0.16	0.2	0.19	0.12	0.16	0.2	0.05	0.07	0.36	0.1
CARD15_P665_F	11545911	NM_022162.1	CARD15	64127	16	36.1	49287886	-665	N	ATTTCGCCTGAAGAGGGGAAGCC[CG]ACCAGGTAATAAAGGAGTAAGAGGAA	CD, ACUG, BLAU, IBD1, NOD2, NOD2B, PSORAS1	Homo sapiens caspase recruitment domain family, member 15 (CARD15), mRNA.	NOD2 protein	cg16771652	4255	0.96	0.96	0.92	0.84	0.91	0.87	0.92	0.89	0.94	0.89	0.95	0.92	0.93	0.96	0.96	0.98	0.93	0.92	0.91	0.88	0.9	0.85	0.86	0.94	0.93	0.86	0.88	0.88	0.95	0.88	0.92	0.88	0.91	0.93
CASP10_E139_F	47078266	NM_001230.3	CASP10	843	2	36.1	201756239	139	N	TTTGTTTTCAGGCAATTTCCCTGAGAAC[CG]TTTACTTCCAGAAGATTGGTGGAG	MCH4, ALPS2, FLICE2	Homo sapiens caspase 10, apoptosis-related cysteine peptidase (CASP10), transcript variant A, mRNA.	caspase 10 isoform a preproprotein	cg20209903	121	0.46	0.49	0.33	0.3	0.59	0.32	0.36	0.39	0.37	0.16	0.32	0.33	0.24	0.37	0.27	0.48	0.3	0.27	0.19	0.05	0.21	0.23	0.36	0.29	0.22	0.21	0.27	0.44	0.25	0.37	0.2	0.33	0.31	0.29
CASP10_P186_F	47078266	NM_001230.3	CASP10	843	2	36.1	201755914	-186	N	GAAAGCCTGAAGCACTTTGTGGCTTCCA[CG]GGTTCGTTTCTAGGAAGCTTTT	MCH4, ALPS2, FLICE2	Homo sapiens caspase 10, apoptosis-related cysteine peptidase (CASP10), transcript variant A, mRNA.	caspase 10 isoform a preproprotein	cg14420164	3056	0.56	0.5	0.26	0.38	0.3	0.28	0.36	0.19	0.34	0.12	0.2	0.41	0.21	0.26	0.3	0.48	0.2	0.22	0.18	0.17	0.14	0.25	0.2	0.26	0.22	0.18	0.22	0.38	0.14	0.34	0.2	0.26	0.17	0.41
CASP10_P334_F	47078266	NM_001230.3	CASP10	843	2	36.1	201755766	-334	N	TGTGGACATAAGAAAGGGTTAACATGGC[CG]ACAACTATTTCATGAGCTTTTTGGCTT	MCH4, ALPS2, FLICE2	Homo sapiens caspase 10, apoptosis-related cysteine peptidase (CASP10), transcript variant A, mRNA.	caspase 10 isoform a preproprotein	cg13782463	3158	0.48	0.57	0.41	0.26	0.52	0.34	0.34	0.35	0.45	0.23	0.31	0.46	0.34	0.39	0.36	0.55	0.36	0.35	0.38	0.29	0.24	0.45	0.66	0.38	0.3	0.33	0.35	0.52	0.25	0.5	0.31	0.27	0.33	0.61
CASP2_P192_F	39995058	NM_032982.2	CASP2	835	7	36.1	142695332	-192	Y	GAGAGGCACCGGGGTGATTTCCG[CG]GGAATCGATAACCAATCGGATTC	ICH1, NEDD2, CASP-2, ICH-1L, ICH-1L/1S	Homo sapiens caspase 2, apoptosis-related cysteine peptidase (neural precursor cell expressed, developmentally down-regulated 2) (CASP2), transcript variant 1, mRNA.	caspase 2 isoform 1 preproprotein	cg26050838	5508	0	0.01	0	0	0	0.01	0	0.02	0.01	0.01	0.01	0.01	0.02	0.03	0.03	0.04	0.03	0.01	0.01	0.01	0.01	0.01	0.01	0.05	0.01	0.01	0.02	0.01	0.01	0.01	0	0.02	0.02	0.01
CASP3_P420_R	73622121	NM_004346.3	CASP3	836	4	36.1	185808043	147	Y	CTCTGGGAAGAAGAGGAGCAGGC[CG]GGACGCCCACCGGTAATTTCTG	CPP32, SCA-1, CPP32B	Homo sapiens caspase 3, apoptosis-related cysteine peptidase (CASP3), transcript variant alpha, mRNA.	caspase 3 preproprotein	cg15495273	3063	0.01	0.02	0.01	0.01	0.01	0.02	0.01	0.03	0.01	0.02	0.01	0.01	0.05	0.04	0.04	0.02	0.04	0.05	0.01	0.02	0.03	0.02	0.01	0.05	0.03	0.03	0.04	0.03	0.02	0.02	0.02	0.02	0.05	0.05
CASP6_P201_F	73622128	NM_001226.3	CASP6	839	4	36.1	110844279	-201	Y	TCCAGGCCCGCTGGGACTAAC[CG]TGCCCTGGGGACATGCCAGTTGCCAC	MCH2	Homo sapiens caspase 6, apoptosis-related cysteine peptidase (CASP6), transcript variant alpha, mRNA.	caspase 6 isoform alpha preproprotein	cg07942426	4260	0.04	0.01	0.04	0.01	0.01	0.02	0.01	0.03	0.01	0.02	0.01	0.01	0.05	0.04	0.04	0.03	0.04	0.03	0.02	0.01	0.03	0.06	0.01	0.05	0.06	0.07	0.03	0.02	0.03	0.02	0.05	0.01	0.07	0.01
CASP6_P230_R	73622128	NM_001226.3	CASP6	839	4	36.1	110844308	-230	Y	TGCCCTGGGGACATGCCAGTTGCCACC[CG]GGGGGACACACAGACCGCCTAGC	MCH2	Homo sapiens caspase 6, apoptosis-related cysteine peptidase (CASP6), transcript variant alpha, mRNA.	caspase 6 isoform alpha preproprotein	cg20044306	4259	0.04	0.05	0.03	0.03	0.04	0.04	0.03	0.04	0.03	0.05	0.04	0.03	0.05	0.05	0.05	0.03	0.04	0.05	0.03	0.09	0.05	0.06	0.05	0.06	0.05	0.04	0.05	0.04	0.04	0.04	0.06	0.04	0.04	0.08
CASP8_E474_F	73623018	NM_001228.3	CASP8	841	2	36.1	201806900	474	N	CCTTGCCCAGAGGCTGCGGGCTG[CG]GGTCAAGACATCAGTAGAAGGAGG	CAP4, MACH, MCH5, FLICE, MGC78473	Homo sapiens caspase 8, apoptosis-related cysteine peptidase (CASP8), transcript variant A, mRNA.	caspase 8 isoform A	cg05776114	4042	0.79	0.85	0.76	0.35	0.7	0.68	0.7	0.61	0.73	0.67	0.77	0.81	0.57	0.66	0.58	0.78	0.62	0.54	0.4	0.66	0.54	0.59	0.52	0.67	0.6	0.53	0.64	0.65	0.65	0.52	0.59	0.61	0.58	0.7
CAV1_P130_R	15451855	NM_001753.3	CAV1	857	7	36.1	115951945	-130	Y	CATACTGGGCATCTCTGCAGGCGCGT[CG]GCTCCCTCCACCCCTGCTGAGAT	CAV, VIP21, MSTP085	Homo sapiens caveolin 1, caveolae protein, 22kDa (CAV1), mRNA.	caveolin 1	cg24980893	2326	0.02	0.02	0.01	0.08	0.01	0.04	0.05	0.05	0.02	0.03	0.03	0.02	0.06	0.07	0.09	0.05	0.05	0.05	0.02	0.02	0.06	0.03	0.02	0.08	0.03	0.04	0.04	0.04	0.05	0.05	0.02	0.04	0.05	0.02
CAV1_P169_F	15451855	NM_001753.3	CAV1	857	7	36.1	115951906	-169	Y	GGCAGGATTGTGGATTGTTTCTGC[CG]CCTTGGTTGCCCATACTGGGCATC	CAV, VIP21, MSTP085	Homo sapiens caveolin 1, caveolae protein, 22kDa (CAV1), mRNA.	caveolin 1	cg07838272	2327	0.09	0.05	0.09	0.03	0.15	0.1	0.12	0.11	0.13	0.1	0.06	0.07	0.13	0.15	0.11	0.11	0.15	0.18	0.19	0.14	0.11	0.11	0.3	0.12	0.12	0.14	0.11	0.08	0.14	0.1	0.11	0.13	0.19	0.14
CAV2_E33_R	38176291	NM_198212.1	CAV2	858	7	36.1	115926713	33	Y	AAGGCCGTTGTCTTCCCTGGGA[CG]ACTTGCCAGCTCTGAGGCATGACAGTACGG	CAV, MGC12294	Homo sapiens caveolin 2 (CAV2), transcript variant 2, mRNA.	caveolin 2 isoform c	cg26774312	5468	0.01	0.02	0.01	0.01	0.01	0.02	0.01	0.02	0.02	0.02	0.01	0.01	0.04	0.04	0.03	0.03	0.03	0.05	0.5	0.01	0.03	0.02	0.03	0.04	0.05	0.04	0.04	0.02	0.02	0.04	0.01	0.05	0.1	0.05
CCKAR_E79_F	63054823	NM_000730.2	CCKAR	886	4	36.1	26101061	79	N	CCGGCTCATTCCTCTAATGAC[CG]AAGCGTCTCGCAGATGCAACCTGCCG	CCK-A, CCKRA, CCK1-R	Homo sapiens cholecystokinin A receptor (CCKAR), mRNA.	cholecystokinin A receptor	cg08845028	2459	0.92	0.87	0.81	0.87	0.84	0.78	0.73	0.83	0.88	0.7	0.69	0.88	0.79	0.89	0.85	0.91	0.88	0.83	0.93	0.88	0.8	0.88	0.9	0.79	0.81	0.73	0.86	0.96	0.71	0.9	0.8	0.83	0.89	0.9
CCKAR_P270_F	63054823	NM_000730.2	CCKAR	886	4	36.1	26101410	-270	N	CCAGTACTCCTCTATATAGGAACC[CG]TCACCATCCCAGACATATGCAGAA	CCK-A, CCKRA, CCK1-R	Homo sapiens cholecystokinin A receptor (CCKAR), mRNA.	cholecystokinin A receptor	cg12336680	1749	0.98	0.97	0.97	0.94	0.98	0.98	0.96	0.95	0.98	0.96	0.93	0.97	0.98	0.98	0.98	0.98	0.98	0.96	0.99	0.97	0.95	0.93	0.95	0.95	0.96	0.95	0.96	0.98	0.97	0.95	0.96	0.96	0.99	0.97
CCKBR_P361_R	33356159	NM_176875.2	CCKBR	887	11	36.1	6237181	-361	Y	GCACGCAGACCTGGTCTCCAA[CG]CCACCTCCACGTTCCCTGATACA	GASR, CCK-B	Homo sapiens cholecystokinin B receptor (CCKBR), mRNA.	cholecystokinin B receptor	cg10802353	1756	0.01	0.01	0.01	0.01	0.02	0.02	0.01	0.03	0.02	0.02	0.01	0.02	0.04	0.04	0.03	0.02	0.02	0.03	0.02	0.02	0.03	0.02	0.01	0.04	0.02	0.03	0.03	0.02	0.02	0.02	0.01	0.02	0.04	0.01
CCL3_E53_R	4506842	NM_002983.1	CCL3	6348	17	36.1	31441547	53	N	AGCAGGTGACGGAATGTGGGCT[CG]AGTGTCAGCAGAGCCAAGAAAGGACTG	MIP1A, SCYA3, G0S19-1, LD78ALPHA, MIP-1-alpha	Homo sapiens chemokine (C-C motif) ligand 3 (CCL3), mRNA.	chemokine (C-C motif) ligand 3	cg21335375	2868	0.87	0.86	0.87	0.9	0.9	0.82	0.84	0.84	0.86	0.84	0.91	0.9	0.87	0.88	0.87	0.86	0.88	0.9	0.77	0.85	0.84	0.82	0.77	0.82	0.87	0.82	0.83	0.82	0.86	0.78	0.89	0.84	0.73	0.91
CCL3_P543_R	4506842	NM_002983.1	CCL3	6348	17	36.1	31442143	-543	N	ATGTAGTGACTAGGGCGCTGTGTTAAA[CG]CTAGTTGTGGATCATAAAAATACTTT	MIP1A, SCYA3, G0S19-1, LD78ALPHA, MIP-1-alpha	Homo sapiens chemokine (C-C motif) ligand 3 (CCL3), mRNA.	chemokine (C-C motif) ligand 3	cg05481196	1959	0.93	0.94	0.87	0.93	0.88	0.94	0.93	0.88	0.92	0.92	0.78	0.94	0.91	0.93	0.92	0.94	0.84	0.86	0.79	0.9	0.91	0.92	0.74	0.93	0.92	0.9	0.91	0.95	0.9	0.9	0.77	0.81	0.77	0.77
CCNA1_E7_F	16306528	NM_003914.2	CCNA1	8900	13	36.1	35904640	7	Y	GCGATCCTCCAGTGCACTTGCCAGTTGTTC[CG]GACACATAGAAAGATAACGACGGGA	.	Homo sapiens cyclin A1 (CCNA1), mRNA.	cyclin A1	cg27186533	3049	0.03	0.07	0.31	0.26	0	0.03	0	0.04	0.04	0.01	0.02	0.02	0.08	0.09	0.21	0.31	0.27	0.13	0.08	0.25	0.08	0.06	0.17	0.06	0.05	0.06	0.06	0.04	0.05	0.08	0.01	0.14	0.08	0.07
CCNA1_P216_F	16306528	NM_003914.2	CCNA1	8900	13	36.1	35904417	-216	Y	CGCCGCTGATTGGCCGATTCAACAGACG[CG]GGTGGGCAGCTCAGCCGCATCG	.	Homo sapiens cyclin A1 (CCNA1), mRNA.	cyclin A1	cg05780306	186	0.01	0.01	0.05	0.03	0.02	0.02	0.02	0.03	0.02	0.02	0.01	0.02	0.05	0.05	0.1	0.06	0.08	0.05	0.02	0.03	0.06	0.02	0.04	0.06	0.03	0.03	0.04	0.02	0.03	0.02	0.03	0.03	0.05	0.04
CCNC_P132_R	61676092	NM_001013399.1	CCNC	892	6	36.1	100123543	-132	Y	GAGTTGCTGAGTGGGTCTAACCTAGG[CG]AAGTGGCTCAGATACGGGGTT	.	Homo sapiens cyclin C (CCNC), transcript variant 2, mRNA.	cyclin C isoform b	cg24043820	5518	0.01	0.01	0.01	0.02	0.05	0.01	0	0.01	0.01	0.01	0.01	0.01	0.02	0.02	0.01	0.01	0.02	0.02	0.04	0.02	0.02	0.01	0.02	0.02	0.01	0.02	0.02	0.01	0.01	0.01	0.02	0.03	0.04	0.03
CCND1_E280_R	16950654	NM_053056.1	CCND1	595	11	36.1	69165334	280	Y	CCGATGCCAACCTCCTCAA[CG]ACCGGGTGCTGCGGGCCATGCTGAAGGCG	BCL1, PRAD1, U21B31, D11S287E, cyclin D1	Homo sapiens cyclin D1 (PRAD1: parathyroid adenomatosis 1) (CCND1), mRNA.	cyclin D1	cg08247756	70	0.01	0.03	0.03	0.03	0.01	0.03	0.01	0.04	0.02	0.03	0.01	0.02	0.06	0.05	0.06	0.02	0.05	0.05	0.08	0.02	0.04	0.02	0.02	0.06	0.03	0.03	0.04	0.03	0.03	0.02	0.04	0.04	0.1	0.02
CCND1_P343_R	16950654	NM_053056.1	CCND1	595	11	36.1	69164711	-343	Y	TTCTCGTGGTCTCCCCAGGCTG[CG]TGTGGCCTGCCGGCCTTCCTAGTTGTCC	BCL1, PRAD1, U21B31, D11S287E, cyclin D1	Homo sapiens cyclin D1 (PRAD1: parathyroid adenomatosis 1) (CCND1), mRNA.	cyclin D1	cg09551996	3085	0.02	0.02	0	0	0	0.02	0	0.04	0.01	0.01	0	0.02	0.05	0.03	0.04	0.01	0.06	0.04	0.28	0.04	0.03	0.02	0	0.06	0.01	0.02	0.03	0.02	0.01	0.02	0	0.09	0.11	0
CCND2_P887_F	16950656	NM_001759.2	CCND2	894	12	36.1	4252312	-887	Y	CGGTGTGGCCACGCTCAGCGCAGACACCT[CG]GGCGGCTTGTCAGCAGATGCAG	KIAK0002, MGC102758	Homo sapiens cyclin D2 (CCND2), mRNA.	cyclin D2	cg00814733	2329	0.01	0.02	0.02	0	0	0.03	0.03	0.04	0.02	0.02	0.01	0.01	0.05	0.04	0.05	0.02	0.04	0.04	0.03	0.01	0.04	0.03	0.01	0.07	0.03	0.03	0.04	0.03	0.03	0.02	0.01	0.01	0.06	0.02
CCND2_P898_R	16950656	NM_001759.2	CCND2	894	12	36.1	4252301	-898	Y	GCTGCATCGGTGTGGCCACGCTCAG[CG]CAGACACCTCGGGCGGCTTGTCAGCA	KIAK0002, MGC102758	Homo sapiens cyclin D2 (CCND2), mRNA.	cyclin D2	cg23124313	2328	0.01	0.02	0.01	0.04	0.01	0.02	0.01	0.02	0.01	0.02	0.01	0.01	0.03	0.03	0.03	0.02	0.03	0.03	0.01	0.01	0.03	0.02	0.01	0.05	0.02	0.02	0.03	0.02	0.02	0.01	0.02	0.01	0.05	0.02
CCND3_P435_F	16950657	NM_001760.2	CCND3	896	6	36.1	42017965	-435	Y	ACTCACTACATCTTCACGAAAACT[CG]GAAACCGAGGCAACTGTCATTCAGTTGG	.	Homo sapiens cyclin D3 (CCND3), mRNA.	cyclin D3	cg22537023	3091	0.06	0.04	0.03	0.02	0.09	0.05	0.01	0.08	0.05	0.07	0.04	0.05	0.06	0.07	0.08	0.07	0.06	0.06	0.04	0.05	0.07	0.06	0.04	0.08	0.05	0.07	0.08	0.07	0.05	0.05	0.04	0.07	0.08	0.05
CCNE1_P683_F	17318560	NM_057182.1	CCNE1	898	19	36.1	34994058	-683	Y	AATGCACTGACGGATGAATGGACAGG[CG]GCCAGGAATAGCAGCCGGCCCCCAG	CCNE	Homo sapiens cyclin E1 (CCNE1), transcript variant 2, mRNA.	cyclin E1 isoform 2	cg18621017	3096	0.06	0.07	0.06	0.06	0.12	0.05	0.03	0.06	0.05	0.06	0.05	0.07	0.07	0.07	0.08	0.07	0.07	0.1	0.11	0.14	0.08	0.07	0.05	0.06	0.06	0.07	0.07	0.06	0.06	0.08	0.05	0.08	0.05	0.05
CCR5_P630_R	4502638	NM_000579.1	CCR5	1234	3	36.1	58097	-630	N	ACTTCTAAACACCATTACATTGGGATT[CG]AATTTCAACATGAATTTTTGGGGAACACAA	CKR5, CD195, CKR-5, CCCKR5, CMKBR5, CC-CKR-5	Homo sapiens chemokine (C-C motif) receptor 5 (CCR5), mRNA.	chemokine (C-C motif) receptor 5	cg21689024	1761	0.25	0.24	0.42	0.41	0.37	0.25	0.32	0.49	0.23	0.25	0.26	0.23	0.38	0.4	0.32	0.27	0.44	0.41	0.82	0.2	0.27	0.18	0.44	0.45	0.16	0.12	0.15	0.19	0.16	0.23	0.28	0.51	0.68	0.39
CD1A_P414_R	27764864	NM_001763.1	CD1A	909	1	36.1	156490137	-414	N	AACATTGAAGTCAAAATTCTGGGCTGG[CG]TACATTAGTTAGGAGCCCCCATTTTAG	CD1	Homo sapiens CD1a antigen (CD1A), mRNA.	CD1A antigen precursor	cg19355763	208	0.99	0.99	0.98	0.98	0.98	0.99	0.99	0.99	0.99	0.99	0.98	0.99	0.99	0.99	0.99	0.99	0.98	0.99	0.99	0.99	0.99	0.99	0.98	0.99	0.99	0.99	0.99	0.99	0.99	0.99	0.98	0.98	0.98	0.98
CD1A_P6_F	27764864	NM_001763.1	CD1A	909	1	36.1	156490545	-6	N	TGGAGAAAAGGTGTTAGTTTGTACTGT[CG]CACAGGGCAGTCGTAGGAGACTCTG	CD1	Homo sapiens CD1a antigen (CD1A), mRNA.	CD1A antigen precursor	cg03528325	206	0.96	0.96	0.96	0.92	0.92	0.94	0.95	0.94	0.96	0.95	0.85	0.96	0.96	0.95	0.96	0.96	0.95	0.95	0.93	0.95	0.95	0.96	0.94	0.96	0.95	0.95	0.94	0.95	0.97	0.95	0.94	0.9	0.94	0.94
CD2_P68_F	31542293	NM_001767.2	CD2	914	1	36.1	117098557	-68	N	TGTAAAGAGAGGCACGTGGTTAAGCTCT[CG]GGGTGTGGACTCCACCAGTC	T11, SRBC	Homo sapiens CD2 antigen (p50), sheep red blood cell receptor (CD2), mRNA.	CD2 antigen (p50), sheep red blood cell receptor	cg20405187	209	0.9	0.88	0.93	0.86	0.89	0.76	0.9	0.8	0.87	0.72	0.91	0.89	0.84	0.88	0.87	0.92	0.87	0.87	0.65	0.89	0.76	0.82	0.82	0.84	0.85	0.79	0.84	0.59	0.81	0.79	0.85	0.86	0.7	0.87
CD34_E20_R	68342037	NM_001025109.1	CD34	947	1	36.1	206151286	20	N	TTAGGAGGGAGGCTGGGTTGC[CG]CCGTCGAGGCCAAAAAAGGTG	.	Homo sapiens CD34 antigen (CD34), transcript variant 1, mRNA.	CD34 antigen isoform a	cg19626977	122	0.05	0.04	0.06	0.04	0.09	0.09	0.11	0.14	0.08	0.07	0.05	0.03	0.16	0.14	0.17	0.05	0.1	0.07	0.07	0.05	0.06	0.03	0.03	0.16	0.04	0.06	0.04	0.05	0.06	0.06	0.06	0.08	0.09	0.04
CD34_P339_R	68342037	NM_001025109.1	CD34	947	1	36.1	206151645	-339	N	ATCCTGTGCTGTGTGTGAGTGAAG[CG]TCAGGAGTGAGCAGGTATACGTGACT	.	Homo sapiens CD34 antigen (CD34), transcript variant 1, mRNA.	CD34 antigen isoform a	cg03583857	3103	0.91	0.92	0.87	0.92	0.88	0.86	0.86	0.88	0.9	0.85	0.95	0.87	0.86	0.89	0.88	0.87	0.83	0.83	0.74	0.84	0.84	0.8	0.86	0.85	0.86	0.84	0.86	0.86	0.89	0.83	0.81	0.77	0.8	0.84
CD34_P780_R	68342037	NM_001025109.1	CD34	947	1	36.1	206152086	-780	N	GGCAGCCTAGTCTTGGGGACGTAGAGA[CG]GGAGAAAGGAGAAGCCAGCCT	.	Homo sapiens CD34 antigen (CD34), transcript variant 1, mRNA.	CD34 antigen isoform a	cg14637677	3105	0.81	0.85	0.84	0.81	0.8	0.73	0.83	0.8	0.82	0.79	0.9	0.82	0.74	0.78	0.75	0.84	0.8	0.76	0.61	0.83	0.71	0.73	0.65	0.79	0.76	0.71	0.77	0.72	0.77	0.7	0.78	0.67	0.72	0.81
CD40_P372_R	23312370	NM_152854.1	CD40	958	20	36.1	44179941	-372	Y	GGAACTTCCTCAGGCCTCTC[CG]CAGTGGAGCCTCTTTCGGTTCTGCCAGG	p50, Bp50, CDW40, MGC9013, TNFRSF5	Homo sapiens CD40 antigen (TNF receptor superfamily member 5) (CD40), transcript variant 2, mRNA.	CD40 antigen isoform 2 precursor	cg26940394	5537	0.16	0.41	0.31	0.24	0.38	0.14	0.33	0.22	0.26	0.15	0.45	0.2	0.44	0.38	0.12	0.49	0.56	0.27	0.38	0.18	0.27	0.12	0.22	0.36	0.13	0.15	0.24	0.26	0.39	0.22	0.21	0.3	0.29	0.17
CD44_E26_F	48255936	NM_001001389.1	CD44	960	11	36.1	35117019	26	Y	GAGAAGAAAGCCAGTGCGTCTCTGGG[CG]CAGGGGCCAGTGGGGCTC	IN, LHR, MC56, MDU2, MDU3, MIC4, Pgp1, CDW44, MUTCH-I, ECMR-III, MGC10468	Homo sapiens CD44 antigen (Indian blood group) (CD44), transcript variant 2, mRNA.	CD44 antigen isoform 2 precursor	cg13656027	4049	0.02	0.01	0.01	0.03	0.01	0.02	0.01	0.03	0.01	0.02	0.01	0.01	0.03	0.03	0.03	0.06	0.03	0.03	0.02	0.02	0.03	0.02	0.03	0.04	0.03	0.03	0.03	0.02	0.02	0.02	0.03	0.02	0.08	0.02
CD44_P87_F	48255936	NM_001001389.1	CD44	960	11	36.1	35116906	-87	Y	CTTGCTCCAGCCGGATTCAGAGAAATTTAG[CG]GGAAAGGAGAGGCCAAAGG	IN, LHR, MC56, MDU2, MDU3, MIC4, Pgp1, CDW44, MUTCH-I, ECMR-III, MGC10468	Homo sapiens CD44 antigen (Indian blood group) (CD44), transcript variant 2, mRNA.	CD44 antigen isoform 2 precursor	cg20143092	2330	0.01	0.01	0	0.03	0.08	0.02	0.02	0.03	0.02	0.03	0.03	0.06	0.03	0.03	0.02	0.06	0.07	0.1	0.13	0.04	0.03	0.02	0.05	0.04	0.02	0.02	0.04	0	0.05	0.05	0.04	0.04	0.03	0
CD81_P272_R	62240999	NM_004356.3	CD81	975	11	36.1	2354851	-272	Y	ACGCTGCATGCCTGTCCTCAGGCG[CG]GCCCTGCTGCCACCCCCTTGGG	S5.7, TAPA1, TSPAN28	Homo sapiens CD81 antigen (target of antiproliferative antibody 1) (CD81), mRNA.	CD81 antigen	cg26129028	220	0.43	0.51	0.47	0.39	0.49	0.59	0.51	0.56	0.49	0.49	0.52	0.46	0.57	0.57	0.62	0.48	0.67	0.54	0.57	0.68	0.62	0.51	0.75	0.5	0.55	0.6	0.61	0.38	0.55	0.59	0.4	0.55	0.58	0.54
CD82_P557_R	67782352	NM_002231.3	CD82	3732	11	36.1	44543160	-557	Y	AAAGTTCCTGGGCCCAGGC[CG]CCTCCTGATAGAGGCCCCGACTTAGG	R2, 4F9, C33, IA4, ST6, GR15, KAI1, SAR2, TSPAN27	Homo sapiens CD82 antigen (CD82), transcript variant 1, mRNA.	CD82 antigen isoform 1	cg24700286	1967	0.09	0.1	0.13	0.27	0.22	0.07	0	0.15	0.07	0.2	0.04	0.08	0.11	0.07	0.12	0.05	0.12	0.19	0.13	0.06	0.12	0.1	0.24	0.1	0.1	0.11	0.13	0.03	0.08	0.14	0.15	0.15	0.25	0.05
CD86_P3_F	29029570	NM_006889.2	CD86	942	3	36.1	123256908	-3	N	AAGTTAGCTGGGTAGGTATACAGTCATTGC[CG]AGGAAGGCTTGCACAGGGTG	B70, B7-2, LAB72, CD28LG2, MGC34413	Homo sapiens CD86 antigen (CD28 antigen ligand 2, B7-2 antigen) (CD86), transcript variant 2, mRNA.	CD86 antigen isoform 2 precursor	cg01878435	1766	0.86	0.86	0.78	0.85	0.87	0.83	0.81	0.83	0.83	0.82	0.87	0.81	0.85	0.86	0.89	0.89	0.85	0.88	0.41	0.83	0.81	0.74	0.8	0.8	0.8	0.85	0.8	0.76	0.83	0.77	0.85	0.71	0.48	0.81
CD9_E14_R	21237762	NM_001769.2	CD9	928	12	36.1	6179830	14	Y	CCGGAGACCAGCCTACAGC[CG]CCTGCATCTGTATCCAGCGCCAGGTCC	5H9, BA2, P24, GIG2, MIC3, MRP-1, BTCC-1, DRAP-27, TSPAN29	Homo sapiens CD9 antigen (p24) (CD9), mRNA.	CD9 antigen	cg04502700	5854	0.03	0.03	0.02	0.02	0.02	0.03	0.02	0.05	0.03	0.04	0.02	0.02	0.06	0.06	0.06	0.03	0.05	0.05	0.03	0.04	0.05	0.04	0.04	0.07	0.04	0.05	0.05	0.04	0.04	0.04	0.03	0.05	0.07	0.03
CD9_P504_F	21237762	NM_001769.2	CD9	928	12	36.1	6179312	-504	Y	GCGAGCGAAGGTTTGCAAGGAGACAGA[CG]AGGGCGAAATTAAGCCAGGCG	5H9, BA2, P24, GIG2, MIC3, MRP-1, BTCC-1, DRAP-27, TSPAN29	Homo sapiens CD9 antigen (p24) (CD9), mRNA.	CD9 antigen	cg01573484	5546	0.06	0.08	0.06	0.06	0.12	0.04	0.02	0.13	0.05	0.1	0.07	0.06	0.09	0.09	0.09	0.12	0.12	0.12	0.15	0.14	0.1	0.11	0.19	0.07	0.07	0.11	0.12	0.01	0.09	0.11	0.09	0.11	0.16	0.02
CD9_P585_R	21237762	NM_001769.2	CD9	928	12	36.1	6179231	-585	Y	CTGTCATCCCACCCAGACTG[CG]CGCTTCTAATTCCTCCTACCCCAC	5H9, BA2, P24, GIG2, MIC3, MRP-1, BTCC-1, DRAP-27, TSPAN29	Homo sapiens CD9 antigen (p24) (CD9), mRNA.	CD9 antigen	cg19415774	5853	0.31	0.24	0.26	0.41	0.53	0.29	0.25	0.44	0.26	0.39	0.34	0.24	0.32	0.3	0.32	0.27	0.4	0.41	0.46	0.31	0.37	0.32	0.53	0.29	0.25	0.39	0.37	0.17	0.36	0.4	0.48	0.48	0.59	0.24
CDC25B_E83_F	47078250	NM_004358.3	CDC25B	994	20	36.1	3724469	83	Y	TGGAGCGAGCGAATCCTGGCCCAC[CG]CCTGCCCAACCGCGTGACCTTGA	.	Homo sapiens cell division cycle 25B (CDC25B), transcript variant 2, mRNA.	cell division cycle 25B isoform 2	cg00837159	124	0.01	0.01	0	0	0	0.03	0	0.04	0.01	0.02	0.01	0.01	0.04	0.04	0.04	0.05	0.04	0.05	0	0.01	0.04	0.03	0.04	0.05	0.03	0.03	0.04	0.03	0.03	0.02	0.01	0.01	0.05	0
CDH1_P52_R	14589887	NM_004360.2	CDH1	999	16	36.1	67328644	-52	Y	CCCTCAGCCAATCAGCGGTA[CG]GGGGGCGGTGCCTCCGGGGCTCACC	UVO, CDHE, ECAD, LCAM, Arc-1, CD324	Homo sapiens cadherin 1, type 1, E-cadherin (epithelial) (CDH1), mRNA.	cadherin 1, type 1 preproprotein	cg24310695	2350	0.05	0.02	0.04	0.04	0	0.04	0.01	0.08	0.03	0.03	0.03	0.03	0.08	0.08	0.08	0.06	0.07	0.07	0.07	0.07	0.06	0.04	0.03	0.06	0.04	0.06	0.04	0.03	0.04	0.07	0.04	0.04	0.1	0.05
CDH11_E102_R	16306531	NM_001797.2	CDH11	1009	16	36.1	63713318	102	Y	GAGGGTGGACGCAACCTCCGAGC[CG]CCAGTCCCTGGCGCAGGGCAAGCG	OB, CAD11, CDHOB, OSF-4	Homo sapiens cadherin 11, type 2, OB-cadherin (osteoblast) (CDH11), mRNA.	cadherin 11, type 2 preproprotein	cg05318914	172	0.01	0.03	0.02	0.01	0.01	0.03	0.02	0.04	0.02	0.03	0.01	0.01	0.05	0.05	0.05	0.09	0.05	0.04	0.01	0.08	0.05	0.03	0.04	0.06	0.03	0.05	0.04	0.03	0.04	0.03	0.04	0.01	0.11	0.01
CDH11_P203_R	16306531	NM_001797.2	CDH11	1009	16	36.1	63713623	-203	Y	GAGAAGCCGAGGCTGCGAGAGGCAG[CG]AGATGGGCCTCGCAGAGGCT	OB, CAD11, CDHOB, OSF-4	Homo sapiens cadherin 11, type 2, OB-cadherin (osteoblast) (CDH11), mRNA.	cadherin 11, type 2 preproprotein	cg23907145	3237	0.01	0.02	0.01	0.01	0.03	0.03	0	0.04	0.02	0.02	0.02	0.01	0.05	0.05	0.05	0.06	0.05	0.04	0.06	0.03	0.05	0.03	0.03	0.05	0.03	0.08	0.04	0.02	0.02	0.04	0.05	0.03	0.13	0.01
CDH11_P354_R	16306531	NM_001797.2	CDH11	1009	16	36.1	63713774	-354	Y	TCAGGGCTCAGATGGAGTCTGGAG[CG]ACTGAAGTTGGGCTCCAGGG	OB, CAD11, CDHOB, OSF-4	Homo sapiens cadherin 11, type 2, OB-cadherin (osteoblast) (CDH11), mRNA.	cadherin 11, type 2 preproprotein	cg13126606	3284	0.17	0.1	0.27	0.19	0.26	0.17	0.21	0.22	0.16	0.12	0.11	0.12	0.28	0.22	0.24	0.27	0.3	0.25	0.31	0.26	0.25	0.23	0.43	0.23	0.11	0.3	0.17	0.22	0.25	0.27	0.17	0.23	0.41	0.14
CDH13_E102_F	61676095	NM_001257.3	CDH13	1012	16	36.1	81218181	102	Y	GTGCATGAATGAAAACGCCGCCGGG[CG]CTTCTAGTCGGACAAAATGCAGCCGA	CDHH	Homo sapiens cadherin 13, H-cadherin (heart) (CDH13), mRNA.	cadherin 13 preproprotein	cg15047333	4061	0.02	0.03	0.02	0	0.06	0.02	0.05	0.05	0.01	0.02	0.02	0.01	0.05	0.04	0.04	0.1	0.06	0.03	0.21	0.06	0.06	0.04	0.06	0.04	0.03	0.09	0.04	0.03	0.03	0.07	0.03	0.05	0.14	0.04
CDH13_P88_F	61676095	NM_001257.3	CDH13	1012	16	36.1	81217991	-88	Y	CCGTATCTGCCATGCAAAACGAGGGAG[CG]TTAGGAAGGAATCCGTCTTGTAA	CDHH	Homo sapiens cadherin 13, H-cadherin (heart) (CDH13), mRNA.	cadherin 13 preproprotein	cg08977371	2356	0.06	0.12	0.09	0.16	0.05	0.1	0.15	0.11	0.12	0.08	0.08	0.11	0.13	0.16	0.13	0.25	0.29	0.25	0.37	0.22	0.12	0.22	0.43	0.11	0.1	0.23	0.14	0.05	0.1	0.21	0.14	0.25	0.32	0.22
CDH17_E31_F	16507959	NM_004063.2	CDH17	1015	8	36.1	95289955	31	N	CCATTCAGTGGTCGAGACTCTTGCTA[CG]ACTGGAGTATCTCCCCCGGGAACAC	HPT1, CDH16, HPT-1, MGC138218	Homo sapiens cadherin 17, LI cadherin (liver-intestine) (CDH17), mRNA.	cadherin 17 precursor	cg14353573	5476	0.96	0.96	0.93	0.88	0.91	0.94	0.91	0.85	0.95	0.93	0.71	0.97	0.9	0.93	0.92	0.98	0.93	0.88	0.98	0.94	0.93	0.97	0.96	0.94	0.91	0.92	0.93	0.99	0.89	0.97	0.9	0.93	0.97	0.96
CDH17_P376_F	16507959	NM_004063.2	CDH17	1015	8	36.1	95290362	-376	N	ATTCCATCTCAAACACAAAAGA[CG]GAGCAGGGGCGCCATGTCTGAGCAATGACA	HPT1, CDH16, HPT-1, MGC138218	Homo sapiens cadherin 17, LI cadherin (liver-intestine) (CDH17), mRNA.	cadherin 17 precursor	cg00368292	4279	0.97	0.98	0.96	0.82	0.92	0.95	0.95	0.86	0.94	0.93	0.84	0.97	0.87	0.9	0.89	0.98	0.91	0.85	0.98	0.92	0.9	0.91	0.92	0.92	0.89	0.91	0.89	0.97	0.9	0.95	0.87	0.96	0.91	0.85
CDH17_P532_F	16507959	NM_004063.2	CDH17	1015	8	36.1	95290518	-532	N	CCAAAGTCTGCAAGAAACAAC[CG]ATAGCAAATTTCCCCCAAACAC	HPT1, CDH16, HPT-1, MGC138218	Homo sapiens cadherin 17, LI cadherin (liver-intestine) (CDH17), mRNA.	cadherin 17 precursor	cg01803859	4283	0.99	0.99	0.99	0.96	0.99	0.98	0.99	0.97	0.99	0.98	0.99	0.99	0.98	0.99	0.98	0.99	0.98	0.96	0.99	0.99	0.98	0.98	0.98	0.96	0.98	0.97	0.96	0.98	0.99	0.99	0.98	0.98	0.93	0.98
CDH3_E100_R	45269142	NM_001793.3	CDH3	1001	16	36.1	67236377	100	Y	ATGCGGAGCCTCCGTTTTCAGT[CG]ACTTCAGATGTGTCTCCACTTTTTTCC	CDHP, HJMD, PCAD	Homo sapiens cadherin 3, type 1, P-cadherin (placental) (CDH3), mRNA.	cadherin 3, type 1 preproprotein	cg09665394	3057	0.03	0.01	0.02	0.05	0.01	0.01	0.03	0.04	0.02	0.01	0.01	0.01	0.04	0.04	0.02	0.03	0.05	0.02	0.02	0.04	0.01	0.02	0.03	0.02	0.02	0.02	0.02	0.01	0.01	0.03	0.04	0.07	0.06	0.02
CDK10_E74_F	32528264	NM_052987.2	CDK10	8558	16	36.1	88280653	74	Y	GGAGCCAGATCTGGAGTGCGAGCAGATC[CG]TCTGAAGTGTATTCGTAAGGAGG	PISSLRE	Homo sapiens cyclin-dependent kinase (CDC2-like) 10 (CDK10), transcript variant 2, mRNA.	cyclin-dependent kinase 10 isoform 2	cg26843987	182	0.02	0.02	0.01	0.01	0.01	0.03	0.02	0.03	0.02	0.03	0.02	0.02	0.04	0.05	0.03	0.03	0.02	0.02	0.04	0.01	0.03	0.02	0.01	0.06	0.03	0.03	0.02	0.03	0.03	0.02	0.01	0.01	0.03	0.02
CDK10_P199_R	32528264	NM_052987.2	CDK10	8558	16	36.1	88280380	-199	Y	CCTGGAAGACCTTCACCTGGGTAAT[CG]CCGTGGCCTCCCACTACGGCGCAG	PISSLRE	Homo sapiens cyclin-dependent kinase (CDC2-like) 10 (CDK10), transcript variant 2, mRNA.	cyclin-dependent kinase 10 isoform 2	cg12119029	3285	0.15	0.27	0.31	0.33	0.21	0.22	0.41	0.34	0.25	0.2	0.22	0.19	0.28	0.31	0.31	0.24	0.21	0.23	0.38	0.32	0.3	0.25	0.32	0.3	0.23	0.23	0.25	0.34	0.29	0.22	0.22	0.33	0.26	0.28
CDK2_P330_R	16936529	NM_052827.1	CDK2	1017	12	36.1	54646496	-330	N	AGGCCCAGGATTCCTTTGCAA[CG]AGATTCCCGGCTTCCTGGTTTCCA	p33(CDK2)	Homo sapiens cyclin-dependent kinase 2 (CDK2), transcript variant 2, mRNA.	cyclin-dependent kinase 2 isoform 2	cg01221216	2360	0.02	0.01	0.05	0	0	0.01	0.02	0.05	0.02	0.03	0.03	0.04	0.04	0.04	0.03	0.03	0.05	0.05	0	0.01	0.03	0.05	0.04	0.04	0.04	0.02	0.05	0.01	0.02	0.02	0.01	0.02	0.05	0.03
CDK6_E256_F	45827787	NM_001259.5	CDK6	1021	7	36.1	92300892	256	Y	CGAAGTCCTCAACACAGACA[CG]ATTACATAGCCTCTGCCCAAGCGCGT	PLSTIRE, MGC59692	Homo sapiens cyclin-dependent kinase 6 (CDK6), mRNA.	cyclin-dependent kinase 6	cg19493914	205	0.08	0.07	0.1	0.06	0.08	0.09	0.08	0.1	0.08	0.1	0.08	0.08	0.13	0.12	0.14	0.09	0.15	0.13	0.1	0.11	0.1	0.1	0.1	0.12	0.09	0.1	0.1	0.1	0.09	0.08	0.13	0.1	0.13	0.1
CDK6_P291_R	45827787	NM_001259.5	CDK6	1021	7	36.1	92301439	-1465	Y	AGCGGAAGGACTGTGGGTCCATC[CG]TGTGGGGCCGCAGAATGTG	PLSTIRE, MGC59692	Homo sapiens cyclin-dependent kinase 6 (CDK6), mRNA.	cyclin-dependent kinase 6	cg22184962	3157	0.01	0	0.01	0	0	0.02	0	0.02	0	0.01	0	0.01	0.03	0.02	0.03	0.01	0	0.02	0	0	0.02	0.01	0	0.05	0.01	0.02	0.02	0.02	0.01	0	0	0	P>0.05	P>0.05
CDKN1A_E101_F	17978496	NM_000389.2	CDKN1A	1026	6	36.1	36754566	101	Y	GGCACTCAGAGGAGGTGAGAGAGCGG[CG]GCAGACAACAGGGGACCCCGG	P21, CIP1, SDI1, WAF1, CAP20, CDKN1, MDA-6, p21CIP1	Homo sapiens cyclin-dependent kinase inhibitor 1A (p21, Cip1) (CDKN1A), transcript variant 1, mRNA.	cyclin-dependent kinase inhibitor 1A	cg10762857	4066	0.04	0.01	0.01	0.01	0.01	0.02	0.01	0.03	0.02	0.02	0.01	0.01	0.04	0.04	0.04	0.02	0.02	0.02	0.04	0.02	0.02	0.02	0.02	0.04	0.02	0.02	0.02	0.03	0.02	0.01	0.02	0.02	0.03	0.01
CDKN1A_P242_F	17978496	NM_000389.2	CDKN1A	1026	6	36.1	36754223	-242	Y	CACTTCGTGGGGAAATGTGTCCAG[CG]CACCAACGCAGGCGAGGGACTG	P21, CIP1, SDI1, WAF1, CAP20, CDKN1, MDA-6, p21CIP1	Homo sapiens cyclin-dependent kinase inhibitor 1A (p21, Cip1) (CDKN1A), transcript variant 1, mRNA.	cyclin-dependent kinase inhibitor 1A	cg23305046	2370	0	0	0	0	0	0	0	0.01	0.01	0	0	0	0.01	0.01	0	0	P>0.05	0	0	P>0.05	0.01	0.01	P>0.05	0.03	0.02	0	0	0	0	0	0	P>0.05	P>0.05	0
CDKN1B_P1161_F	17978497	NM_004064.2	CDKN1B	1027	12	36.1	12760415	-1161	N	AAGAGAAACGCTGGAATACTAGTATCGGA[CG]TTAGGACATGGTTGTGGTGTT	KIP1, CDKN4, P27KIP1	Homo sapiens cyclin-dependent kinase inhibitor 1B (p27, Kip1) (CDKN1B), mRNA.	cyclin-dependent kinase inhibitor 1B	cg00334827	2375	0.02	0.02	0.01	0.03	0.02	0.02	0.06	0.04	0.05	0.04	0.03	0.02	0.09	0.08	0.07	0.13	0.06	0.11	0.01	0.04	0.04	0.02	0.06	0.05	0.07	0.02	0.05	0.01	0.09	0.02	0.03	0.09	0.03	0.02
CDKN1C_P6_R	4557440	NM_000076.1	CDKN1C	1028	11	36.1	2863557	-6	Y	TCGCTCAGGCCTGGCCGGCACCCCT[CG]AGCACAGCGCACTTGGCCTGTGGA	BWS, WBS, p57, BWCR, KIP2	Homo sapiens cyclin-dependent kinase inhibitor 1C (p57, Kip2) (CDKN1C), mRNA.	cyclin-dependent kinase inhibitor 1C	cg08331513	234	0.05	0.06	0.07	0.11	0.08	0.08	0.06	0.09	0.06	0.08	0.05	0.07	0.12	0.1	0.1	0.06	0.11	0.12	0.11	0.05	0.08	0.08	0.09	0.13	0.07	0.08	0.1	0.08	0.07	0.08	0.09	0.08	0.14	0.08
CDKN1C_P626_F	4557440	NM_000076.1	CDKN1C	1028	11	36.1	2864177	-626	Y	CTGCCAGCTCGGCCCTGGCCTG[CG]CCGGATGGGGTCTTCGGCTGCCCCC	BWS, WBS, p57, BWCR, KIP2	Homo sapiens cyclin-dependent kinase inhibitor 1C (p57, Kip2) (CDKN1C), mRNA.	cyclin-dependent kinase inhibitor 1C	cg17511511	240	0.06	0.04	0.02	0.01	0.01	0.04	0.03	0.05	0.03	0.05	0.03	0.03	0.06	0.06	0.06	0.09	0.04	0.04	0.05	0.02	0.05	0.04	0.02	0.05	0.04	0.04	0.05	0.03	0.05	0.04	0.02	0.04	0.06	0.01
CDKN2A_E121_R	47132605	NM_058195.2	CDKN2A	1029	9	36.1	21984369	121	Y	CCAGGGCCGAGCTCGGCAGCCGCTG[CG]CCGCCCTTTGGCACCAGAGGTGA	ARF, MLM, p14, p16, p19, CMM2, INK4, MTS1, TP16, CDK4I, CDKN2, INK4a, p14ARF, p16INK4, p16INK4a	Homo sapiens cyclin-dependent kinase inhibitor 2A (melanoma, p16, inhibits CDK4) (CDKN2A), transcript variant 4, mRNA.	cyclin-dependent kinase inhibitor 2A isoform 4	cg16207427	4068	0.04	0.03	0.03	0.02	0.02	0.05	0.03	0.07	0.05	0.06	0.04	0.04	0.1	0.08	0.09	0.05	0.08	0.07	P>0.05	0.04	0.09	0.06	0.04	0.09	0.06	0.06	0.07	0.06	0.06	0.05	0.05	0.08	P>0.05	0.05
CDKN2B_E220_F	47132608	NM_004936.3	CDKN2B	1030	9	36.1	21999092	220	Y	CTCAGCTTCATTACCCTCC[CG]TCGTCCTTCTGCGGCTTGGGGCCCC	P15, MTS2, TP15, INK4B	Homo sapiens cyclin-dependent kinase inhibitor 2B (p15, inhibits CDK4) (CDKN2B), transcript variant 1, mRNA.	cyclin-dependent kinase inhibitor 2B isoform 1	cg18731427	4069	0.03	0.03	0.03	0.02	0.03	0.04	0.05	0.05	0.04	0.05	0.02	0.03	0.06	0.06	0.07	0.04	0.07	0.05	0.11	0.04	0.06	0.04	0.06	0.08	0.04	0.05	0.06	0.05	0.04	0.04	0.03	0.05	0.11	0.1
CDKN2B_seq_50_S294_F	47132608	NM_004936.3	CDKN2B	1030	9	36.1	21999010	302	Y	TCCACCGTTGGCCGTAAACTTAA[CG]ACACTCTTCCCTTCTTTCCCA	P15, MTS2, TP15, INK4B	Homo sapiens cyclin-dependent kinase inhibitor 2B (p15, inhibits CDK4) (CDKN2B), transcript variant 1, mRNA.	cyclin-dependent kinase inhibitor 2B isoform 1	cg25030222	6012	0.01	0.01	0	0	0.12	0.01	0.02	0.03	0.03	0.01	0.01	0.02	0.07	0.14	0.1	0.12	0.03	0.1	0.06	0.03	0.04	0.02	0.06	0.15	0.02	0.04	0.02	0.02	0.08	0.07	0.07	0.05	0.09	0.12
CEACAM1_E57_R	68161539	NM_001712.3	CEACAM1	634	19	36.1	47724422	57	N	GAGGAGAGCTTGGGCTCCAGGAA[CG]CTTCGAGCACGGCTGCTCTGTC	BGP, BGP1, BGPI	Homo sapiens carcinoembryonic antigen-related cell adhesion molecule 1 (biliary glycoprotein) (CEACAM1), transcript variant 1, mRNA.	carcinoembryonic antigen-related cell adhesion molecule 1 isoform 1 precursor	cg18176768	113	0.26	0.24	0.18	0.2	0.04	0.29	0.15	0.17	0.25	0.14	0.21	0.35	0.17	0.2	0.23	0.3	0.21	0.16	0.02	0.19	0.12	0.22	0.15	0.22	0.12	0.1	0.18	0.24	0.18	0.19	0.17	0.13	0.09	0.18
CEACAM1_P44_R	68161539	NM_001712.3	CEACAM1	634	19	36.1	47724523	-44	N	TTGTCTGATCATGTGTGCTGGGG[CG]GGGTTTGTCCAGGAAGCTC	BGP, BGP1, BGPI	Homo sapiens carcinoembryonic antigen-related cell adhesion molecule 1 (biliary glycoprotein) (CEACAM1), transcript variant 1, mRNA.	carcinoembryonic antigen-related cell adhesion molecule 1 isoform 1 precursor	cg11811510	3171	0.89	0.89	0.84	0.68	0.72	0.82	0.8	0.67	0.84	0.76	0.71	0.91	0.72	0.79	0.77	0.88	0.75	0.71	0.29	0.79	0.64	0.83	0.75	0.78	0.74	0.73	0.81	0.86	0.75	0.78	0.75	0.64	0.56	0.76
CEBPA_P1163_R	28872793	NM_004364.2	CEBPA	1050	19	36.1	38486323	.	Y	TCCAGGCCGCCGGGCTGCCAGGTC[CG]AGCACGCACAGGGAGAACTCTGCCC	CEBP, C/EBP-alpha	Homo sapiens CCAAT/enhancer binding protein (C/EBP), alpha (CEBPA), mRNA.	CCAAT/enhancer binding protein alpha	cg11888955	3305	0.02	0.02	0.09	0.03	0.01	0.04	0.01	0.05	0.03	0.03	0.04	0.02	0.06	0.06	0.06	0.05	0.11	0.08	0.01	0.07	0.04	0.04	0.06	0.06	0.04	0.04	0.05	0.05	0.05	0.04	0.12	0.07	0.11	0.08
CEBPA_P706_F	28872793	NM_004364.2	CEBPA	1050	19	36.1	38485866	293	Y	TCCAGGCTACCCCTGTGATTC[CG]CGCAGAGGTACCTCTCGGAGGACGCC	CEBP, C/EBP-alpha	Homo sapiens CCAAT/enhancer binding protein (C/EBP), alpha (CEBPA), mRNA.	CCAAT/enhancer binding protein alpha	cg23071874	3294	0.02	0.03	0.03	0.06	0.01	0.05	0.03	0.06	0.04	0.05	0.02	0.02	0.06	0.06	0.07	0.05	0.08	0.06	P>0.05	0.06	0.05	0.04	0.08	0.1	0.04	0.07	0.05	0.04	0.04	0.06	0.05	0.08	0.22	0.04
CFTR_P115_F	6995995	NM_000492.2	CFTR	1080	7	36.1	116907138	-115	Y	GTGCGTAGTGGGTGGAGAAAGC[CG]CTAGAGCAAATTTGGGGCCGG	CF, MRP7, ABC35, ABCC7, TNR-CFTR, dJ760C5.1	Homo sapiens cystic fibrosis transmembrane conductance regulator, ATP-binding cassette (sub-family C, member 7) (CFTR), mRNA.	cystic fibrosis transmembrane conductance regulator, ATP-binding cassette (sub-family C, member 7)	cg05270674	247	0.01	0.01	0	0.04	0	0.01	0	0.02	0.02	0.02	0.01	0.01	0.03	0.03	0.03	0.03	0.02	0.02	0	0	0.03	0.02	0	0.04	0.04	0.03	0.02	0.01	0.02	0.02	0	0.02	0.11	0.02
CFTR_P372_R	6995995	NM_000492.2	CFTR	1080	7	36.1	116906881	-372	Y	TCTAGGAAGCTCTCCGGGGAGC[CG]GTTCTCCCGCCGGTGGCTTCTTCTG	CF, MRP7, ABC35, ABCC7, TNR-CFTR, dJ760C5.1	Homo sapiens cystic fibrosis transmembrane conductance regulator, ATP-binding cassette (sub-family C, member 7) (CFTR), mRNA.	cystic fibrosis transmembrane conductance regulator, ATP-binding cassette (sub-family C, member 7)	cg24329417	256	0.11	0.06	0.04	0.07	0	0.06	0.23	0.12	0.08	0.05	0.22	0.08	0.18	0.23	0.26	0.26	0.22	0.12	0.11	0.18	0.11	0.06	0.09	0.19	0.05	0.11	0.09	0.03	0.11	0.07	0.06	0.16	0.38	0.14
CHD2_P451_F	4557448	NM_001271.1	CHD2	1106	15	36.1	91243972	-451	N	TGCTCCAGTGCAACTTGAACACTAGGGAGG[CG]CTCTTGAGTTGTAAAAGTTACCCCTT	DKFZp781D1727	Homo sapiens chromodomain helicase DNA binding protein 2 (CHD2), mRNA.	chromodomain helicase DNA binding protein 2	cg04650055	261	0.98	0.98	0.99	0.99	0.97	0.98	0.98	0.98	0.98	0.98	0.99	0.97	0.99	0.99	0.99	0.98	0.98	0.99	0.98	0.99	0.99	0.97	0.98	0.99	0.98	0.98	0.98	0.97	0.99	0.97	0.98	0.98	0.98	0.98
CHD2_P667_F	4557448	NM_001271.1	CHD2	1106	15	36.1	91243756	-667	N	CTTGGGTTACTGATTTAAAGGTGAT[CG]TGTTTGGACCATACTCTTGAATTTT	DKFZp781D1727	Homo sapiens chromodomain helicase DNA binding protein 2 (CHD2), mRNA.	chromodomain helicase DNA binding protein 2	cg17404310	263	0.99	0.99	0.98	0.96	0.96	0.99	0.99	0.99	0.99	0.99	0.99	0.98	0.99	0.98	0.98	0.98	0.98	0.98	0.99	0.98	0.99	0.98	0.97	0.99	0.98	0.98	0.98	0.98	0.99	0.98	0.97	0.98	0.99	0.97
CHFR_P501_F	8922674	NM_018223.1	CHFR	55743	12	36.1	131974758	-501	Y	CGTTTTGCGGGGTCTTCCTGTTCTGAA[CG]CGCGTAACTTTTGCCTCAGTATCTCACTTC	RNF116, RNF196, FLJ10796	Homo sapiens checkpoint with forkhead and ring finger domains (CHFR), mRNA.	checkpoint with forkhead and ring finger domains	cg00470794	273	0	0	0.06	0	0	0.01	0	0.01	0.01	0.01	0	0	0.01	0	0.02	0.01	0.03	0.02	P>0.05	0	0.01	0	0.02	0.01	0	0	0	0	0	0	0.01	0	P>0.05	0
CHFR_P635_R	8922674	NM_018223.1	CHFR	55743	12	36.1	131974892	-635	Y	GAAAGAGGAGTAAAGACGGCGAGACG[CG]TCCACGCAGGGGGAGTCTGT	RNF116, RNF196, FLJ10796	Homo sapiens checkpoint with forkhead and ring finger domains (CHFR), mRNA.	checkpoint with forkhead and ring finger domains	cg18592833	270	0.02	0.02	0.02	0.02	0.02	0.03	0.03	0.03	0.03	0.03	0.03	0.02	0.05	0.04	0.05	0.03	0.03	0.04	0.03	0.03	0.04	0.03	0.02	0.06	0.03	0.04	0.04	0.03	0.03	0.03	0.03	0.04	0.06	0.03
CHGA_E52_F	10800418	NM_001275.2	CHGA	1113	14	36.1	92459297	52	Y	TCGAGCCCCGTGCAGGGGAGCTTG[CG]GGAGGATCGACCGACAGAC	CGA	Homo sapiens chromogranin A (parathyroid secretory protein 1) (CHGA), mRNA.	chromogranin A precursor	cg15962606	3075	0.01	0.01	0	0.08	0	0.02	0.01	0.04	0.02	0.01	0.03	0.01	0.06	0.04	0.06	0.06	0.07	0.03	0	0.09	0.04	0.03	0.05	0.05	0.02	0.06	0.04	0.02	0.02	0.04	0	0.08	0.06	0
CHGA_P243_F	10800418	NM_001275.2	CHGA	1113	14	36.1	92459002	-243	Y	GGACACAAGGCAAATCGGTGGAATCGT[CG]AGGGGTGGAGGATCAGCCACA	CGA	Homo sapiens chromogranin A (parathyroid secretory protein 1) (CHGA), mRNA.	chromogranin A precursor	cg02706439	285	0.21	0.22	0.18	0.37	0.3	0.08	0.21	0.23	0.29	0.35	0.09	0.3	0.17	0.34	0.36	0.33	0.22	0.25	0.31	0.22	0.37	0.31	0.16	0.39	0.16	0.25	0.24	0.36	0.3	0.2	0.26	0.39	0.43	0.11
CHI3L2_P226_F	68533259	NM_001025199.1	CHI3L2	1117	1	36.1	111571578	-226	N	TGATGAGGAAGGAGATTCAGGGC[CG]AGGGTGATACCAGGAGGCAGA	YKL39, YKL-39	Homo sapiens chitinase 3-like 2 (CHI3L2), transcript variant 3, mRNA.	chitinase 3-like 2 isoform c	cg10675506	300	0.93	0.91	0.88	0.92	0.9	0.9	0.94	0.94	0.93	0.89	0.94	0.92	0.91	0.92	0.92	0.92	0.94	0.93	0.86	0.92	0.92	0.9	0.89	0.92	0.91	0.9	0.92	0.88	0.92	0.9	0.94	0.91	0.93	0.9
CLDN4_P1120_R	34335232	NM_001305.3	CLDN4	1364	7	36.1	72882009	-1120	N	CTGGATTCCTGGCTGTTCCCAGAA[CG]AGCTGCCTTTCCCCACCTTGCC	CPER, CPE-R, CPETR, CPETR1, WBSCR8, hCPE-R	Homo sapiens claudin 4 (CLDN4), mRNA.	claudin 4	cg14826417	4287	0.86	0.92	0.9	0.87	0.9	0.92	0.84	0.84	0.95	0.85	0.82	0.87	0.81	0.79	0.81	0.95	0.81	0.82	0.93	0.9	0.84	0.89	0.87	0.82	0.87	0.82	0.91	0.94	0.84	0.86	0.88	0.93	0.89	0.89
CLK1_P538_F	67551260	NM_004071.2	CLK1	1195	2	36.1	201438205	-538	N	CATGGTGCCTGCATCAGGCCCAA[CG]TGGGCAGCCAGCATACCTCCCTGTC	CLK, STY, CLK/STY	Homo sapiens CDC-like kinase 1 (CLK1), transcript variant 1, mRNA.	CDC-like kinase 1 isoform 1	cg08898736	4290	0.07	0.08	0.24	0.26	0.12	0.21	0.12	0.16	0.09	0.18	0.08	0.11	0.18	0.17	0.12	0.16	0.23	0.18	0.37	0.12	0.15	0.16	0.2	0.15	0.21	0.13	0.17	0.14	0.16	0.19	0.23	0.32	0.38	0.2
COL18A1_P365_R	18765745	NM_130444.1	COL18A1	80781	21	36.1	45649160	-365	Y	CGGGCAGCGGTGTTCACCTTC[CG]CATAAACCTGGGCTTCCTCGCGGGGCA	KNO, MGC74745	Homo sapiens collagen, type XVIII, alpha 1 (COL18A1), transcript variant 3, mRNA.	alpha 1 type XVIII collagen isoform 3 precursor	cg26239725	3346	0.03	0.04	0.01	0.01	0.02	0.03	0.02	0.04	0.02	0.04	0.02	0.02	0.07	0.06	0.05	0.04	0.04	0.04	0.01	0.02	0.05	0.04	0.03	0.06	0.04	0.07	0.04	0.03	0.03	0.05	0.02	0.03	0.09	0.02
COL18A1_P494_R	18765745	NM_130444.1	COL18A1	80781	21	36.1	45649031	-494	Y	CCCTGCAGGGGCCTTGCGGGC[CG]GAGGTGCCGGCTTCCTCCTCCGT	KNO, MGC74745	Homo sapiens collagen, type XVIII, alpha 1 (COL18A1), transcript variant 3, mRNA.	alpha 1 type XVIII collagen isoform 3 precursor	cg00309589	3245	0.05	0.08	0.12	0.08	0.22	0.08	0.03	0.17	0.06	0.07	0.07	0.11	0.15	0.13	0.15	0.1	0.15	0.15	0.16	0.1	0.11	0.07	0.11	0.13	0.06	0.09	0.09	0.08	0.07	0.09	0.08	0.22	0.19	0.03
COL1A1_P117_R	14719826	NM_000088.2	COL1A1	1277	17	36.1	45634109	-117	Y	CGTGCCCCAGCCAATCAGAGCTGCCTGGCC[CG]GCCCCCAATTTGGGAGTTGG	OI4, aa 694-711	Homo sapiens collagen, type I, alpha 1 (COL1A1), mRNA.	alpha 1 type I collagen preproprotein	cg10100754	3366	0.1	0.05	0.02	0.17	0.05	0.13	0.09	0.16	0.11	0.12	0.17	0.09	0.17	0.15	0.14	0.14	0.17	0.23	0.29	0.11	0.17	0.13	0.17	0.21	0.2	0.18	0.17	0.09	0.12	0.17	0.19	0.1	0.24	0.15
COL1A1_P5_F	14719826	NM_000088.2	COL1A1	1277	17	36.1	45633997	-5	Y	AGAAACTCCCGTCTGCTCCGA[CG]ACTGGCCCGGGCCCCTTTTATACTGTC	OI4, aa 694-711	Homo sapiens collagen, type I, alpha 1 (COL1A1), mRNA.	alpha 1 type I collagen preproprotein	cg13069732	3253	0.06	0.17	0.13	0.26	0.01	0.13	0.15	0.14	0.05	0.12	0.15	0.07	0.18	0.2	0.17	0.23	0.19	0.14	0.18	0.11	0.12	0.13	0.27	0.11	0.12	0.17	0.21	0.17	0.15	0.2	0.25	0.09	0.29	0.06
COL1A2_E299_F	48762933	NM_000089.3	COL1A2	1278	7	36.1	93862108	299	Y	ACCCTAGGGCCAGGGAAACTTTTGC[CG]TATAAATAGGGCAGATCCGGGCTTT	OI4	Homo sapiens collagen, type I, alpha 2 (COL1A2), mRNA.	alpha 2 type I collagen	cg22877867	3083	0.03	0.03	0.03	0.02	0.16	0.03	0.01	0.03	0.02	0.03	0.02	0.02	0.05	0.04	0.04	0.09	0.08	0.05	0.08	0.04	0.04	0.03	0.06	0.05	0.03	0.05	0.05	0.04	0.04	0.03	0.05	0.05	0.12	0.05
COL1A2_P407_R	48762933	NM_000089.3	COL1A2	1278	7	36.1	93861402	-407	N	CAAAGCCTATCCTCCCTGTAGC[CG]GGTGCCAAGCAGCCTCGAGCCTGCTC	OI4	Homo sapiens collagen, type I, alpha 2 (COL1A2), mRNA.	alpha 2 type I collagen	cg16337370	331	0.22	0.18	0.23	0.28	0.35	0.28	0.21	0.37	0.27	0.27	0.43	0.16	0.28	0.3	0.34	0.3	0.39	0.32	0.36	0.52	0.52	0.39	0.51	0.25	0.35	0.49	0.39	0.41	0.28	0.48	0.51	0.5	0.37	0.27
COL1A2_P48_R	48762933	NM_000089.3	COL1A2	1278	7	36.1	93861761	-48	Y	GACTGGACAGCTCCTGCTTTGATCGC[CG]GAGATCTGCAAATTCTGCCCATGTCGGGG	OI4	Homo sapiens collagen, type I, alpha 2 (COL1A2), mRNA.	alpha 2 type I collagen	cg26942275	315	0.02	0.03	0.01	0.09	0.01	0.02	0.01	0.04	0.01	0.02	0.02	0.03	0.06	0.04	0.04	0.03	0.05	0.06	0.12	0.07	0.04	0.05	0.02	0.05	0.02	0.07	0.05	0.04	0.03	0.06	0.02	0.07	0.13	0.02
COL4A3_E205_R	14165449	NM_031366.1	COL4A3	1285	2	36.1	227737730	205	Y	CAGGCCGCAGGTGCTCCTGCTGC[CG]CTCCTGCTGGTGCTCCTGGCGGCGGCGCC	.	Homo sapiens collagen, type IV, alpha 3 (Goodpasture antigen) (COL4A3), transcript variant 6, mRNA.	alpha 3 type IV collagen isoform 5, precursor	cg02171478	125	0	0.01	0.01	0	0.01	0.01	0.01	0.02	0.01	0.01	0.01	0.01	0.04	0.04	0.04	0.01	0.02	0.02	0.01	0	0.03	0.03	0.01	0.04	0.02	0.02	0.03	0.02	0.02	0.01	0.01	0.01	0.05	0
COL4A3_P545_F	14165449	NM_031366.1	COL4A3	1285	2	36.1	227736980	-545	Y	GGCGCCTTACCTGTGGGGACGCC[CG]CAGCGCCAGGAGCTGCCGCCTTG	.	Homo sapiens collagen, type IV, alpha 3 (Goodpasture antigen) (COL4A3), transcript variant 6, mRNA.	alpha 3 type IV collagen isoform 5, precursor	cg26187391	3280	0.02	0.02	0.01	0.01	0.01	0.03	0.01	0.04	0.02	0.03	0.02	0.02	0.05	0.05	0.05	0.03	0.04	0.04	0.02	0.03	0.05	0.03	0.03	0.05	0.03	0.04	0.04	0.03	0.05	0.03	0.02	0.03	0.05	0.03
COL6A1_P283_F	15011912	NM_001848.1	COL6A1	1291	21	36.1	46225813	-283	Y	TGACACGGGAACTGAACTGCAGGCCG[CG]GCGAGCCAGCCAGGGAAACCGC	OPLL	Homo sapiens collagen, type VI, alpha 1 (COL6A1), mRNA.	collagen, type VI, alpha 1 precursor	cg22734035	1990	0.01	0	0	0	0	0.01	0	0.01	0	0.01	0	0	0.02	0.01	0.01	0	0.01	0.01	0	0	0.01	0.01	0.02	0.02	0.01	0.01	0.01	0.01	0.01	0.01	0	0.01	0.02	0
COL6A1_P425_F	15011912	NM_001848.1	COL6A1	1291	21	36.1	46225671	-425	Y	GAAGAGGCGAGTGAGCCTGCCCGTG[CG]TCCCGCATGGAGACGTCTGGA	OPLL	Homo sapiens collagen, type VI, alpha 1 (COL6A1), mRNA.	collagen, type VI, alpha 1 precursor	cg16354533	1998	0.06	0.03	0.03	0.01	0.04	0.05	0.02	0.08	0.07	0.05	0.03	0.06	0.12	0.12	0.1	0.06	0.06	0.09	0.04	0.05	0.06	0.04	0.04	0.11	0.04	0.04	0.05	0.04	0.04	0.03	0.05	0.06	0.09	0.04
COMT_E401_F	6466449	NM_007310.1	COMT	1312	22	36.1	18309710	-195	N	GGGCTCCAGATAGCGGTGAGAGATCC[CG]CTTCAAGACTGGGTTGGG	.	Homo sapiens catechol-O-methyltransferase (COMT), transcript variant S-COMT, mRNA.	catechol-O-methyltransferase isoform S-COMT	cg24164157	130	0.15	0.12	0.12	0.25	0.14	0.13	0.2	0.19	0.19	0.12	0.17	0.11	0.17	0.19	0.22	0.18	0.31	0.35	0.18	0.17	0.18	0.13	0.32	0.14	0.19	0.11	0.13	0.13	0.2	0.11	0.18	0.37	0.19	0.31
COPG2_P298_F	66348036	NM_012133.2	COPG2	26958	7	36.1	130004406	-298	Y	GGGGTCTGTGTTCACCCGATGAC[CG]TGGCCTTTTTGATAATCCACTGCGGGGCC	2-COP, FLJ11781	Homo sapiens coatomer protein complex, subunit gamma 2 (COPG2), mRNA.	coatomer protein complex, subunit gamma 2	cg21921666	361	0	0	0	0	0	0	0	0	0	0	0	0	0.01	0.01	0.01	0	0	0	0	0	0.01	0	0	0.02	0.01	0	0.01	0	0	0	0	0	0.01	0
CPA4_E20_F	61743915	NM_016352.2	CPA4	51200	7	36.1	129720250	20	N	CTTGACTCAGCCACTGTATGACTGACTCCC[CG]GGGACATGAGGTGGATACT	CPA3	Homo sapiens carboxypeptidase A4 (CPA4), mRNA.	carboxypeptidase A4 preproprotein	cg01796223	3087	0.27	0.3	0.51	0.48	0.54	0.39	0.28	0.42	0.39	0.39	0.27	0.28	0.29	0.28	0.25	0.39	0.51	0.41	0.84	0.38	0.39	0.34	0.51	0.32	0.33	0.28	0.29	0.39	0.28	0.37	0.52	0.7	0.76	0.56
CPA4_P1265_R	61743915	NM_016352.2	CPA4	51200	7	36.1	129718965	-1265	N	CACTGATCCTCTCTGTTTTCTTTGC[CG]TATTCAGTGTTAAGCACAGTAAGTCTTTCC	CPA3	Homo sapiens carboxypeptidase A4 (CPA4), mRNA.	carboxypeptidase A4 preproprotein	cg00845900	377	0.99	0.99	0.98	0.97	0.97	0.99	0.98	0.99	0.99	0.99	0.98	0.98	0.99	0.99	0.99	0.99	0.98	0.98	0.99	0.98	0.99	0.98	0.98	0.99	0.98	0.98	0.98	0.99	0.99	0.98	0.97	0.98	0.98	0.98
CPA4_P961_R	61743915	NM_016352.2	CPA4	51200	7	36.1	129719269	-961	N	TCTTCCATTTATTCAGCTGTGACTTGG[CG]GAAAGGACACCAGACCCACAGT	CPA3	Homo sapiens carboxypeptidase A4 (CPA4), mRNA.	carboxypeptidase A4 preproprotein	cg26442210	368	0.98	0.99	0.96	0.97	0.97	0.97	0.98	0.96	0.98	0.99	0.99	0.99	0.97	0.96	0.96	0.97	0.94	0.93	0.98	0.99	0.98	0.98	0.94	0.97	0.99	0.98	0.95	0.99	0.99	0.98	0.94	0.89	0.93	0.92
CPNE1_P138_F	23397699	NM_152927.1	CPNE1	8904	20	36.1	33716400	-138	Y	ATTCAGTCCCTGCTTGCGACTGTTGG[CG]CACAGGACCGACCTTGGGCTAGTGGCC	CPN1, COPN1, MGC1142	Homo sapiens copine I (CPNE1), transcript variant 4, mRNA.	copine I	cg25855788	401	0.02	0.02	0.09	0.03	0.03	0.04	0.06	0.05	0.03	0.03	0.03	0.03	0.06	0.05	0.06	0.04	0.08	0.09	0.03	0.03	0.05	0.03	0.05	0.05	0.04	0.03	0.05	0.04	0.03	0.03	0.11	0.09	0.18	0.13
CREBBP_P712_R	4758055	NM_004380.1	CREBBP	1387	16	36.1	3871424	-712	Y	AGTGAGGGGGCCTCACGCCTGTT[CG]CATCCCAAGGCGGCAGGGCAGACACC	CBP, RTS, RSTS	Homo sapiens CREB binding protein (Rubinstein-Taybi syndrome) (CREBBP), mRNA.	CREB binding protein	cg18797283	3290	0.87	0.92	0.89	0.89	0.87	0.89	0.76	0.81	0.87	0.87	0.82	0.89	0.85	0.83	0.84	0.87	0.89	0.86	0.85	0.93	0.84	0.89	0.93	0.79	0.88	0.92	0.88	0.81	0.82	0.91	0.89	0.87	0.86	0.85
CRIP1_P274_F	39725694	NM_001311.3	CRIP1	1396	14	36.1	105024320	-274	Y	AGACATCACAGCGCTGGGCTAGGGGCG[CG]GCTTGAACTCGCCTAAAGAGCTG	CRHP, CRIP, CRP1	Homo sapiens cysteine-rich protein 1 (intestinal) (CRIP1), mRNA.	cysteine-rich protein 1 (intestinal)	cg05417129	427	0.17	0.09	0.42	0.33	0.42	0.17	0.19	0.33	0.18	0.13	0.15	0.15	0.29	0.26	0.25	0.18	0.44	0.35	0.47	0.11	0.12	0.1	0.48	0.39	0.07	0.09	0.12	0.15	0.09	0.14	0.57	0.56	0.68	0.39
CRIP1_P874_R	39725694	NM_001311.3	CRIP1	1396	14	36.1	105023720	-874	Y	CCTCAACTTTGCAGCGTACTTGGAC[CG]CTCTGGCCGCCCTGGGCGCTACCC	CRHP, CRIP, CRP1	Homo sapiens cysteine-rich protein 1 (intestinal) (CRIP1), mRNA.	cysteine-rich protein 1 (intestinal)	cg03324382	403	0.11	0.1	0.06	0.13	0.14	0.14	0.09	0.14	0.13	0.12	0.27	0.1	0.1	0.15	0.1	0.13	0.06	0.08	0.1	0.09	0.13	0.08	0.09	0.08	0.09	0.12	0.14	0.09	0.11	0.11	0.05	0.12	0.23	0.03
CRK_P721_F	41327709	NM_005206.3	CRK	1398	17	36.1	1307015	-721	Y	AGCTTCTCCACAGACCAGCTGA[CG]TTCTCATTTTCATTGATTCACCTAGGAC	CRKII	Homo sapiens v-crk sarcoma virus CT10 oncogene homolog (avian) (CRK), transcript variant I, mRNA.	v-crk sarcoma virus CT10 oncogene homolog isoform b	cg16557332	3392	0.5	0.6	0.37	0.62	0.47	0.53	0.47	0.52	0.41	0.39	0.55	0.58	0.48	0.43	0.37	0.64	0.25	0.45	0.78	0.3	0.38	0.42	0.55	0.58	0.51	0.47	0.55	0.46	0.52	0.44	0.4	0.31	0.65	0.51
CSF1_P339_F	27262662	NM_172210.1	CSF1	1435	1	36.1	110254641	-339	Y	GGAAAGTCCCTTGGGACGATCATAGAG[CG]CTAGCACTGAATCAGCCTGGAGAGCG	MCSF, MGC31930	Homo sapiens colony stimulating factor 1 (macrophage) (CSF1), transcript variant 2, mRNA.	colony stimulating factor 1 isoform b precursor	cg06450700	433	0	0.01	0	0.01	0	0.01	0.01	0.02	0.02	0.01	0	0.01	0.02	0.03	0.02	0.02	0.02	0.02	0.02	0.01	0.02	0.01	0.02	0.04	0.01	0.02	0.02	0.01	0.01	0.01	0.02	0	0.05	0
CSF1R_E26_F	27262658	NM_005211.2	CSF1R	1436	5	36.1	149473102	26	N	TTCTCCTCACTTCGTGCTCTCA[CG]CTTTTGGACACTCTGTCTGCCCTTCTCC	FMS, CSFR, FIM2, C-FMS, CD115	Homo sapiens colony stimulating factor 1 receptor, formerly McDonough feline sarcoma viral (v-fms) oncogene homolog (CSF1R), mRNA.	colony stimulating factor 1 receptor precursor	cg15226392	210	0.99	0.99	0.94	0.96	0.97	0.94	0.96	0.97	0.97	0.96	0.99	0.98	0.96	0.98	0.97	0.99	0.97	0.96	0.87	0.95	0.95	0.97	0.96	0.99	0.97	0.96	0.95	0.95	0.97	0.97	0.95	0.96	0.97	0.96
CSF1R_P73_F	27262658	NM_005211.2	CSF1R	1436	5	36.1	149473201	-73	N	TCTAGCAGCTGCCTGTCACAGAGCA[CG]CCGGCCTCAATCCGGGCCTGTGGGC	FMS, CSFR, FIM2, C-FMS, CD115	Homo sapiens colony stimulating factor 1 receptor, formerly McDonough feline sarcoma viral (v-fms) oncogene homolog (CSF1R), mRNA.	colony stimulating factor 1 receptor precursor	cg01875467	3420	0.54	0.5	0.59	0.56	0.68	0.51	0.41	0.42	0.51	0.53	0.5	0.64	0.44	0.42	0.44	0.55	0.54	0.53	0.76	0.56	0.52	0.61	0.66	0.6	0.52	0.59	0.53	0.74	0.47	0.68	0.58	0.59	0.68	0.57
CSF2_E248_R	27437029	NM_000758.2	CSF2	1437	5	36.1	131437632	248	N	CAGCTGGCCCCTGACTGGCCA[CG]CCTGTCAGCTTGATAACATGACATTTTCCT	GMCSF, MGC131935	Homo sapiens colony stimulating factor 2 (granulocyte-macrophage) (CSF2), mRNA.	colony stimulating factor 2 precursor	cg08625965	213	0.99	0.97	0.94	0.94	0.95	0.97	0.96	0.96	0.97	0.96	0.99	0.98	0.95	0.97	0.95	0.99	0.95	0.94	0.99	0.97	0.94	0.97	0.92	0.97	0.96	0.93	0.95	0.99	0.97	0.96	0.94	0.99	0.98	0.98
CSF2_P605_F	27437029	NM_000758.2	CSF2	1437	5	36.1	131436779	-605	N	GAAGCTTGCTGAGAGTGGCTGCAGTCT[CG]CTGCTGGATGTGCACATGGTG	GMCSF, MGC131935	Homo sapiens colony stimulating factor 2 (granulocyte-macrophage) (CSF2), mRNA.	colony stimulating factor 2 precursor	cg21708430	3448	0.95	0.93	0.94	0.88	0.91	0.92	0.87	0.88	0.91	0.85	0.95	0.93	0.8	0.9	0.88	0.96	0.9	0.87	0.99	0.95	0.91	0.91	0.9	0.84	0.89	0.86	0.9	0.96	0.8	0.93	0.92	0.97	0.96	0.91
CSF3_E242_R	27437050	NM_172220.1	CSF3	1440	17	36.1	35425456	242	N	GGAACAGCATGTCTCCTGAGCC[CG]CTCTGTCCCCAGCCCTGCAGCTGCT	GCSF, G-CSF, MGC45931	Homo sapiens colony stimulating factor 3 (granulocyte) (CSF3), transcript variant 3, mRNA.	colony stimulating factor 3 isoform c	cg05410460	215	0.99	0.99	0.96	0.93	0.97	0.95	0.98	0.97	0.98	0.98	0.96	0.99	0.99	0.99	0.99	0.99	0.98	0.98	0.89	0.98	0.97	0.98	0.97	0.98	0.99	0.97	0.98	0.96	0.99	0.97	0.98	0.97	0.94	0.95
CSF3_P309_R	27437050	NM_172220.1	CSF3	1440	17	36.1	35424905	-309	N	CACAGGCTGCTGCCGCTTCCAGG[CG]TCTATCAGCGGCTCAGCCTTTGTTCAGC	GCSF, G-CSF, MGC45931	Homo sapiens colony stimulating factor 3 (granulocyte) (CSF3), transcript variant 3, mRNA.	colony stimulating factor 3 isoform c	cg17037194	3453	0.61	0.64	0.6	0.36	0.42	0.55	0.45	0.49	0.63	0.5	0.33	0.68	0.46	0.5	0.48	0.64	0.5	0.55	0.6	0.44	0.45	0.64	0.61	0.44	0.47	0.34	0.44	0.71	0.49	0.65	0.38	0.52	0.62	0.66
CSF3R_P472_F	27437044	NM_172313.1	CSF3R	1441	1	36.1	36721568	-472	N	CTCACTGCTCCCCTCTTCATTA[CG]TATTCTGTGCATTGCCCATAGACCAGGCA	CD114, GCSFR	Homo sapiens colony stimulating factor 3 receptor (granulocyte) (CSF3R), transcript variant 4, mRNA.	colony stimulating factor 3 receptor isoform d precursor	cg07285167	3461	0.93	0.93	0.91	0.82	0.9	0.86	0.84	0.87	0.85	0.88	0.93	0.93	0.92	0.9	0.94	0.93	0.92	0.91	0.8	0.89	0.88	0.88	0.92	0.89	0.88	0.9	0.9	0.84	0.91	0.91	0.88	0.88	0.95	0.87
CSF3R_P8_F	27437044	NM_172313.1	CSF3R	1441	1	36.1	36721104	-8	N	GCTTCTCTCCCCGAGCTCTGT[CG]TTAATGGCTCAGCCTCTGACAGGCCCG	CD114, GCSFR	Homo sapiens colony stimulating factor 3 receptor (granulocyte) (CSF3R), transcript variant 4, mRNA.	colony stimulating factor 3 receptor isoform d precursor	cg00474419	3463	0.55	0.56	0.5	0.35	0.55	0.35	0.31	0.29	0.45	0.33	0.6	0.56	0.42	0.47	0.5	0.56	0.53	0.49	0.43	0.35	0.4	0.54	0.6	0.4	0.44	0.42	0.46	0.54	0.41	0.58	0.35	0.37	0.39	0.33
CSK_P740_R	4758077	NM_004383.1	CSK	1445	15	36.1	72861028	-740	Y	CCACTTTGATCAATTATTTCCTTGC[CG]TTGTCTGTCGGCCTGTCAGCCTACCCC	MGC117393	Homo sapiens c-src tyrosine kinase (CSK), mRNA.	c-src tyrosine kinase	cg00855228	3479	0.06	0.08	0.13	0.12	0.05	0.07	0.09	0.11	0.11	0.07	0.11	0.07	0.22	0.3	0.28	0.3	0.11	0.07	0.13	0.06	0.08	0.08	0.09	0.17	0.08	0.06	0.07	0.08	0.08	0.08	0.12	0.12	0.21	0.07
CSPG2_E38_F	21361115	NM_004385.2	CSPG2	1462	5	36.1	82803377	38	Y	TCTGGGGAAGAACTCCAGGCGTG[CG]GACGCAACAGCCGAGAACATTAGGTG	VERSICAN, DKFZp686K06110	Homo sapiens chondroitin sulfate proteoglycan 2 (versican) (CSPG2), mRNA.	chondroitin sulfate proteoglycan 2 (versican)	cg21708808	4073	0	0.02	0	0	0	0.01	0.02	0.02	0.01	0.01	0.02	0	0.06	0.03	0.04	0.07	0.05	0.03	0.06	0.07	0.02	0.02	0	0.04	0.01	0.02	0.01	0	0.01	0.01	0.09	0.06	0.04	0
CSPG2_P82_R	21361115	NM_004385.2	CSPG2	1462	5	36.1	82803257	-82	Y	CTCCCTCCTCCTTCTTCT[CG]CTGAGTCTCCTCCTCGGCTCTGACGGT	VERSICAN, DKFZp686K06110	Homo sapiens chondroitin sulfate proteoglycan 2 (versican) (CSPG2), mRNA.	chondroitin sulfate proteoglycan 2 (versican)	cg02861411	2409	0.05	0.06	0.07	0.01	0.23	0.1	0.03	0.09	0.08	0.09	0.1	0.03	0.15	0.17	0.13	0.2	0.12	0.16	0.06	0.08	0.11	0.09	0.06	0.09	0.1	0.14	0.06	0.08	0.13	0.12	0.16	0.19	0.16	0.13
CSTB_E410_F	20357564	NM_000100.2	CSTB	1476	21	36.1	44020277	410	Y	CCGGGCTATCAATTCCCACT[CG]CCCTTGCTGTATTCAGCGGAGCCCAA	PME, CST6, EPM1, STFB, cystatin B	Homo sapiens cystatin B (stefin B) (CSTB), mRNA.	cystatin B	cg14198176	3099	0.01	0.01	0.04	0.01	0.12	0.02	0.01	0.02	0.01	0.02	0.01	0.02	0.03	0.03	0.02	0.01	0.04	0.03	0.07	0.01	0.02	0.02	0.02	0.04	0.02	0.02	0.03	0.02	0.02	0.02	0.07	0.03	0.03	0.01
CTGF_E156_F	4503122	NM_001901.1	CTGF	1490	6	36.1	132313999	156	Y	GGACGGGGCCCATACTGGCGG[CG]GTCATGGTTGGCACTGCGGGCGGAGCGGA	CCN2, NOV2, IGFBP8, MGC102839	Homo sapiens connective tissue growth factor (CTGF), mRNA.	connective tissue growth factor	cg04628203	1277	0.02	0.02	0.02	0.02	0.02	0.03	0.01	0.04	0.02	0.03	0.02	0.03	0.05	0.05	0.05	0.03	0.05	0.06	0.04	0.12	0.05	0.04	0.04	0.06	0.04	0.04	0.06	0.04	0.06	0.03	0.04	0.03	0.07	0.04
CTGF_P693_R	4503122	NM_001901.1	CTGF	1490	6	36.1	132314848	-693	N	GGTTTTGGGACAAGAAAGAGAACAAAGA[CG]CGTGTGACTCAGGATGCAGTCTCC	CCN2, NOV2, IGFBP8, MGC102839	Homo sapiens connective tissue growth factor (CTGF), mRNA.	connective tissue growth factor	cg15155239	5560	0.63	0.64	0.77	0.93	0.94	0.91	0.94	0.96	0.78	0.91	0.97	0.65	0.91	0.87	0.88	0.63	0.92	0.95	0.99	0.95	0.93	0.84	0.95	0.81	0.9	0.91	0.91	0.8	0.89	0.89	0.83	0.94	0.97	0.72
CTLA4_E176_R	21361211	NM_005214.2	CTLA4	1493	2	36.1	204440932	176	N	AAGCCATGGCTTGCCTTGGATTTCAG[CG]GCACAAGGCTCAGCTGAACCTGGCTACC	CD152, CTLA-4	Homo sapiens cytotoxic T-lymphocyte-associated protein 4 (CTLA4), mRNA.	cytotoxic T-lymphocyte-associated protein 4	cg05074138	3115	0.99	0.97	0.98	0.94	0.99	0.97	0.96	0.94	0.97	0.95	0.93	0.97	0.96	0.98	0.95	0.98	0.97	0.96	0.98	0.97	0.96	0.95	0.96	0.95	0.97	0.95	0.94	0.99	0.97	0.96	0.97	0.97	0.96	0.99
CTLA4_P1128_F	21361211	NM_005214.2	CTLA4	1493	2	36.1	204439628	-1128	N	GGTGATGAGGCCTGAAAGAGGCA[CG]TGGAAGGAAAGACAAATGCAGG	CD152, CTLA-4	Homo sapiens cytotoxic T-lymphocyte-associated protein 4 (CTLA4), mRNA.	cytotoxic T-lymphocyte-associated protein 4	cg09093334	594	0.9	0.92	0.87	0.91	0.9	0.88	0.89	0.88	0.89	0.91	0.93	0.91	0.89	0.88	0.87	0.88	0.85	0.89	0.89	0.86	0.91	0.9	0.88	0.86	0.91	0.9	0.88	0.9	0.91	0.91	0.85	0.85	0.81	0.89
CTNNA1_P185_R	55770843	NM_001903.2	CTNNA1	1495	5	36.1	138116821	-185	Y	CCGGCGTTGCCAGACTCTCTT[CG]CGGTGGGGGCCTTCCCTTTCCC	CAP102, FLJ36832	Homo sapiens catenin (cadherin-associated protein), alpha 1, 102kDa (CTNNA1), mRNA.	catenin, alpha 1	cg18680057	3503	0.01	0.01	0.01	0.01	0.01	0.01	0.01	0.02	0.01	0.01	0.01	0.01	0.03	0.02	0.02	0.01	0.02	0.02	0.01	0.01	0.02	0.02	0.01	0.05	0.02	0.02	0.02	0.02	0.02	0.01	0.01	0.01	0.03	0
CTNNA1_P382_R	55770843	NM_001903.2	CTNNA1	1495	5	36.1	138116624	-382	Y	CCCCTGAGCCTCACCTGTGCG[CG]GAGCGGTGACTCACCTGCCCTCGCG	CAP102, FLJ36832	Homo sapiens catenin (cadherin-associated protein), alpha 1, 102kDa (CTNNA1), mRNA.	catenin, alpha 1	cg12636713	3487	0.03	0.02	0.02	0.02	0.02	0.03	0.02	0.05	0.03	0.03	0.02	0.03	0.06	0.05	0.06	0.04	0.05	0.05	0.04	0.04	0.04	0.03	0.02	0.06	0.03	0.04	0.04	0.04	0.03	0.03	0.02	0.04	0.07	0.03
CTNNB1_P757_F	88968769	XM_945657.1	CTNNB1	1499	3	36.1	41215247	-757	Y	GGCTCGGCCCGGTGATTCAGGT[CG]AAATTCAAGCTGAACAGCCTGCTGA	.	PREDICTED: Homo sapiens catenin (cadherin-associated protein), beta 1, 88kDa, transcript variant 10 (CTNNB1), mRNA.	similar to Beta-catenin isoform 10	cg11124489	2415	0.04	0.05	0.03	0.13	0	0.06	0.15	0.05	0.06	0.02	0.07	0.06	0.1	0.1	0.08	0.04	0.06	0.03	0.16	0.1	0.04	0.03	0.05	0.12	0.05	0.04	0.06	0.05	0.04	0.09	0.03	0.04	P>0.05	0.13
CTSD_P726_F	23110949	NM_001909.3	CTSD	1509	11	36.1	1742524	-726	Y	GAAGCTCCTTCCCTTAGGAGGT[CG]GGCACCTTTTGTCCACTCACGTCA	CPSD, MGC2311	Homo sapiens cathepsin D (lysosomal aspartyl peptidase) (CTSD), mRNA.	cathepsin D preproprotein	cg08798756	3523	0.6	0.61	0.74	0.53	0.65	0.67	0.57	0.62	0.74	0.65	0.54	0.69	0.7	0.64	0.72	0.63	0.77	0.65	0.67	0.81	0.59	0.79	0.72	0.62	0.61	0.72	0.76	0.74	0.66	0.67	0.66	0.62	0.65	0.77
CTSH_E157_R	23110956	NM_148979.1	CTSH	1512	15	36.1	77024318	157	Y	AAGGAGTTCACGCACAGTTCGGCGGCAC[CG]CAGACGGGGACTCCCAGGAGC	CPSB, MGC1519, minichain, DKFZp686B24257	Homo sapiens cathepsin H (CTSH), transcript variant 2, mRNA.	cathepsin H isoform b precursor	cg16677243	3125	0.02	0.02	0.01	0.02	0.02	0.03	0.02	0.04	0.02	0.02	0.03	0.02	0.06	0.05	0.07	0.04	0.04	0.06	P>0.05	0.01	0.04	0.03	0.01	0.07	0.04	0.03	0.05	0.04	0.03	0.03	0.02	0.02	0.07	0.01
CTSH_P238_F	23110956	NM_148979.1	CTSH	1512	15	36.1	77024713	-238	Y	GATCTGCCTGGACTGGCTGGCACCGCG[CG]GGGAGGTCTCAGCCTGGCCTCTCCC	CPSB, MGC1519, minichain, DKFZp686B24257	Homo sapiens cathepsin H (CTSH), transcript variant 2, mRNA.	cathepsin H isoform b precursor	cg23141159	601	0.01	0.01	0	0	0.04	0.02	0.02	0.03	0.02	0.02	0.01	0.01	0.06	0.05	0.06	0.03	0.05	0.04	0	0.01	0.03	0.03	0.01	0.06	0.03	0.03	0.04	0.03	0.03	0.03	0.01	0.02	0.06	0.01
CTSL_P264_R	22202617	NM_001912.2	CTSL	1514	9	36.1	89530536	-264	Y	CTGAAACAGTCCACACAGGGCTTG[CG]GTAAACGTCTTTTCAGGAGCCACTCG	MEP, CATL	Homo sapiens cathepsin L (CTSL), transcript variant 1, mRNA.	cathepsin L preproprotein	cg20035138	5548	0.19	0.19	0.31	0.33	0.38	0.21	0.18	0.25	0.25	0.26	0.35	0.19	0.38	0.36	0.34	0.21	0.61	0.5	0.82	0.38	0.42	0.32	0.36	0.24	0.33	0.3	0.29	0.09	0.45	0.35	0.41	0.47	0.64	0.31
CTSL_P81_F	22202617	NM_001912.2	CTSL	1514	9	36.1	89530719	-81	Y	TCTGGGACAGTCAGTAAACAAGCCACGAAC[CG]CGCCAGGGATCAGAGCACCCAGAGTCC	MEP, CATL	Homo sapiens cathepsin L (CTSL), transcript variant 1, mRNA.	cathepsin L preproprotein	cg04737987	5565	0.01	0.01	0.02	0	0	0.01	0	0.03	0.01	0.01	0	0.01	0.02	0.02	0.02	0.02	0.02	0.01	0.01	0.12	0.02	0.02	0.01	0.03	0.01	0.06	0.02	0.01	0.01	0.03	0.06	0.01	0.06	0
CXCL9_E268_R	4505186	NM_002416.1	CXCL9	4283	4	36.1	77147397	268	N	AAAGACTTGTGTTTGACTTGGCAGAT[CG]AAGTTATGAACTTTGGATAACTGG	CMK, MIG, Humig, SCYB9, crg-10	Homo sapiens chemokine (C-X-C motif) ligand 9 (CXCL9), mRNA.	small inducible cytokine B9 precursor	cg12793812	2584	0.87	0.88	0.84	0.79	0.72	0.93	0.82	0.85	0.89	0.86	0.76	0.85	0.84	0.85	0.83	0.87	0.86	0.74	0.72	0.77	0.84	0.87	0.83	0.86	0.83	0.83	0.82	0.91	0.83	0.85	0.84	0.9	0.94	0.88
CYP1A1_P382_F	13325053	NM_000499.2	CYP1A1	1543	15	36.1	72805312	-382	Y	CGTCATTTTTGCACCCACTGGAA[CG]CTGGGCGTGCAGATGCCTCCCCAGC	AHH, AHRR, CP11, CYP1, P1-450, P450-C, P450DX	Homo sapiens cytochrome P450, family 1, subfamily A, polypeptide 1 (CYP1A1), mRNA.	cytochrome P450, family 1, subfamily A, polypeptide 1	cg27426425	2416	0	0.02	0	0	0	0.01	0	0.03	0.01	0.01	0	0	0.04	0.03	0.03	0.01	0.03	0.03	0.03	0	0.03	0.02	0	0.05	0.02	0.02	0.02	0.02	0.02	0.02	0	0.12	0.06	0
CYP1B1_E83_R	13325059	NM_000104.2	CYP1B1	1545	2	36.1	38156713	83	Y	GTTGAGATTGAGACTGGGGGT[CG]GTGAGTGGCGTCAATTCCCATG	CP1B, GLC3A	Homo sapiens cytochrome P450, family 1, subfamily B, polypeptide 1 (CYP1B1), mRNA.	cytochrome P450, family 1, subfamily B, polypeptide 1	cg09991178	185	0.04	0.03	0.2	0.01	0.01	0.06	0.02	0.12	0.07	0.06	0.07	0.03	0.16	0.23	0.17	0.28	0.09	0.06	0.14	0.06	0.07	0.03	0.12	0.16	0.04	0.07	0.07	0.09	0.06	0.14	0.16	0.22	0.31	0.06
CYP1B1_P212_F	13325059	NM_000104.2	CYP1B1	1545	2	36.1	38157008	-212	Y	CCACGTTTCCATTGTGCGGTAAC[CG]CGCTTCATCACAGCCACCTCC	CP1B, GLC3A	Homo sapiens cytochrome P450, family 1, subfamily B, polypeptide 1 (CYP1B1), mRNA.	cytochrome P450, family 1, subfamily B, polypeptide 1	cg07057636	3526	0.09	0.04	0.1	0.08	0.05	0.07	0.09	0.1	0.07	0.08	0.06	0.06	0.24	0.22	0.2	0.13	0.11	0.19	0.1	0.05	0.08	0.07	0.08	0.13	0.06	0.06	0.06	0.07	0.08	0.11	0.06	0.14	0.13	0.14
CYP2E1_E53_R	75709190	NM_000773.3	CYP2E1	1571	10	36.1	135190910	53	N	CATGTCTGCCCTCGGAGTCAC[CG]TGGCCCTGCTGGTGTGGGCGGCCTTCCTC	CPE1, CYP2E, P450-J, P450C2E	Homo sapiens cytochrome P450, family 2, subfamily E, polypeptide 1 (CYP2E1), mRNA.	cytochrome P450, family 2, subfamily E, polypeptide 1	cg23093817	5510	0.93	0.93	0.84	0.91	0.93	0.92	0.95	0.88	0.9	0.84	0.92	0.89	0.92	0.89	0.93	0.97	0.87	0.89	0.96	0.96	0.94	0.92	0.96	0.88	0.9	0.87	0.87	0.9	0.87	0.93	0.95	0.86	0.91	0.93
CYP2E1_P416_F	75709190	NM_000773.3	CYP2E1	1571	10	36.1	135190441	-416	N	GCTGTTGCACCAGGAGGGCCGGTAC[CG]TGTCTAGAGGTGGTCGGCATG	CPE1, CYP2E, P450-J, P450C2E	Homo sapiens cytochrome P450, family 2, subfamily E, polypeptide 1 (CYP2E1), mRNA.	cytochrome P450, family 2, subfamily E, polypeptide 1	cg17336072	4300	0.97	0.97	0.85	0.83	0.96	0.96	0.97	0.94	0.96	0.93	0.91	0.98	0.98	0.98	0.99	0.99	0.91	0.93	0.72	0.96	0.99	0.99	0.96	0.96	0.95	0.94	0.97	0.96	0.96	0.96	0.98	0.91	0.9	0.98
DAB2_P35_F	4503250	NM_001343.1	DAB2	1601	5	36.1	39460738	-35	Y	TCCAGGCTACAGCGCAGCGGATG[CG]GCGGGCCTCGCTTAAATAGCCGCC	DOC2, DOC-2	Homo sapiens disabled homolog 2, mitogen-responsive phosphoprotein (Drosophila) (DAB2), mRNA.	disabled homolog 2	cg14937154	3377	0.02	0.02	0.01	0.01	0.01	0.03	0.02	0.04	0.02	0.03	0.01	0.01	0.05	0.04	0.05	0.03	0.05	0.04	0.01	0.01	0.04	0.03	0.02	0.06	0.03	0.05	0.04	0.03	0.03	0.03	0.02	0.05	0.11	0.04
DAB2_P468_F	4503250	NM_001343.1	DAB2	1601	5	36.1	39461171	-468	Y	TCCGTTCCCTGGATTGCCACTG[CG]AGTGATGTGGCACACGGAGTCATCCTAACC	DOC2, DOC-2	Homo sapiens disabled homolog 2, mitogen-responsive phosphoprotein (Drosophila) (DAB2), mRNA.	disabled homolog 2	cg05390738	3569	0	0	0	0.01	0.12	0.01	0	0.02	0	0	0	0.01	0.01	0.01	0.01	0.01	0.02	0.03	0	0	0.03	0.01	0.05	0.03	0.01	0.02	0.02	0	0.01	0.01	0.01	0.01	0.11	0.01
DAB2IP_E18_R	20070108	NM_032552.1	DAB2IP	153090	9	36.1	123501488	18	Y	GAGCCAGCCCAAGCTGGAC[CG]CAACCACAGCTTCCGCCACATC	AIP1, AF9Q34, DIP1/2, KIAA1743	Homo sapiens DAB2 interacting protein (DAB2IP), transcript variant 1, mRNA.	DAB2 interacting protein isoform 1	cg13907787	3132	0.03	0.03	0.03	0.08	0.01	0.04	0.04	0.06	0.03	0.04	0.03	0.03	0.08	0.08	0.08	0.06	0.07	0.08	0.04	0.05	0.06	0.04	0.02	0.1	0.04	0.05	0.05	0.04	0.04	0.04	0.09	0.1	0.06	0.04
DAB2IP_P9_F	20070108	NM_032552.1	DAB2IP	153090	9	36.1	123501461	-9	Y	CTCAGCCGCCGCCTCAAGGGCTCCATCAAG[CG]CACCAAGAGCCAGCCCAAGCTGGACCG	AIP1, AF9Q34, DIP1/2, KIAA1743	Homo sapiens DAB2 interacting protein (DAB2IP), transcript variant 1, mRNA.	DAB2 interacting protein isoform 1	cg27650175	614	0.03	0.03	0.08	0.03	0.02	0.03	0.01	0.04	0.02	0.03	0.01	0.02	0.05	0.04	0.04	0.02	0.11	0.04	P>0.05	0.02	0.04	0.05	0.02	0.05	0.04	0.04	0.04	0.05	0.03	0.03	0.06	0.2	0.06	0.03
DAPK1_E46_R	4826683	NM_004938.1	DAPK1	1612	9	36.1	89302662	46	Y	CGGGGACTTTGTTCCCTCCG[CG]GAGGGGACTCGGCAACTCGCAGCGGC	DAPK, DKFZp781I035	Homo sapiens death-associated protein kinase 1 (DAPK1), mRNA.	death-associated protein kinase 1	cg22630196	4075	0.16	0.1	0.03	0.05	0.25	0.14	0.13	0.15	0.14	0.13	0.14	0.05	0.19	0.21	0.2	0.24	0.13	0.08	0.18	0.14	0.16	0.09	0.05	0.15	0.09	0.17	0.07	0.11	0.09	0.12	0.07	0.06	0.2	0.04
DAPK1_P10_F	4826683	NM_004938.1	DAPK1	1612	9	36.1	89302606	-10	Y	CGGCAAGGAGCCGAGAGGCTGCTT[CG]GAGTGTGAGGAGGACAGCCG	DAPK, DKFZp781I035	Homo sapiens death-associated protein kinase 1 (DAPK1), mRNA.	death-associated protein kinase 1	cg01984172	2420	0.03	0.02	0.01	0.01	0.02	0.02	0.02	0.06	0.02	0.03	0.03	0.02	0.06	0.04	0.06	0.04	0.04	0.03	0.02	0.02	0.05	0.03	0.05	0.07	0.03	0.08	0.04	0.02	0.03	0.04	0.03	0.04	0.13	0.01
DAPK1_P345_R	4826683	NM_004938.1	DAPK1	1612	9	36.1	89302271	-345	Y	ATCCCAGTACACATCTCGGGA[CG]GAAGAACCGTGTTTCCCTAGAACCC	DAPK, DKFZp781I035	Homo sapiens death-associated protein kinase 1 (DAPK1), mRNA.	death-associated protein kinase 1	cg17784577	2421	0.02	0.02	0	0.09	0	0.03	0	0.05	0.03	0.03	0.02	0.01	0.06	0.05	0.05	0.03	0.09	0.06	0	0.2	0.06	0.04	0.07	0.06	0.04	0.08	0.04	0.03	0.03	0.04	0.01	0.13	0.14	0.01
DBC1_E204_F	7657008	NM_014618.1	DBC1	1620	9	36.1	121171318	204	Y	CTAGCAGCCTGGCTCATACTCAGC[CG]TAAAGTCCCCTTCGCTGGTCCC	FAM5A, DBCCR1	Homo sapiens deleted in bladder cancer 1 (DBC1), mRNA.	deleted in bladder cancer 1	cg06602847	3141	0.11	0.21	0.14	0.13	0.26	0.09	0.11	0.2	0.11	0.11	0.14	0.09	0.16	0.14	0.17	0.23	0.23	0.15	0.28	0.18	0.18	0.17	0.29	0.12	0.14	0.24	0.15	0.14	0.19	0.22	0.15	0.25	0.36	0.09
DBC1_P351_R	7657008	NM_014618.1	DBC1	1620	9	36.1	121171873	-351	Y	GCACGAGCATCCAAAGGGACCGCGCATA[CG]CGCAAACCCGGAATCCTGGTGC	FAM5A, DBCCR1	Homo sapiens deleted in bladder cancer 1 (DBC1), mRNA.	deleted in bladder cancer 1	cg14445814	629	0.03	0.03	0.01	0.07	0	0.01	0.02	0.04	0.03	0.02	0.02	0.03	0.04	0.02	0.02	0.05	0.09	0.05	0.06	0.07	0.04	0.03	0.09	0.03	0.03	0.08	0.02	0.04	0.05	0.05	0.03	0.05	0.04	0.02
DCC_E53_R	4885174	NM_005215.1	DCC	1630	18	36.1	48121209	53	Y	GGTACCCAAGCTGGCTTTTGTACTCTT[CG]GAGCTTCCTTGTTCAGCGCGCATCTTC	CRC18, CRCR1	Homo sapiens deleted in colorectal carcinoma (DCC), mRNA.	deleted in colorectal carcinoma	cg13618363	4077	0.15	0.16	0.18	0.21	0.01	0.17	0.19	0.23	0.16	0.16	0.19	0.14	0.2	0.19	0.17	0.23	0.28	0.21	0.16	0.41	0.21	0.17	0.28	0.22	0.11	0.2	0.19	0.11	0.21	0.19	0.34	0.47	0.32	0.05
DCC_P177_F	4885174	NM_005215.1	DCC	1630	18	36.1	48120979	-177	Y	CTGTCAGTGGACAAGGAAAAAGGCTT[CG]AAGGCAGCAGAGGCGCAGGGG	CRC18, CRCR1	Homo sapiens deleted in colorectal carcinoma (DCC), mRNA.	deleted in colorectal carcinoma	cg22444505	2424	0.03	0.06	0.05	0.08	0.01	0.04	0.04	0.07	0.04	0.03	0.05	0.03	0.07	0.06	0.05	0.08	0.08	0.04	0.14	0.07	0.06	0.05	0.1	0.05	0.04	0.09	0.07	0.02	0.04	0.06	0.11	0.09	0.13	0.04
DCC_P471_R	4885174	NM_005215.1	DCC	1630	18	36.1	48120685	-471	Y	CCAACAGCATCTCCAGCTCT[CG]CGCGGAATTGTCTCTTCAACTTTACCCA	CRC18, CRCR1	Homo sapiens deleted in colorectal carcinoma (DCC), mRNA.	deleted in colorectal carcinoma	cg22055405	2425	0.03	0.04	0.05	0.04	0.06	0.07	0.03	0.07	0.08	0.06	0.06	0.04	0.09	0.1	0.08	0.08	0.12	0.12	0.13	0.12	0.09	0.09	0.18	0.08	0.06	0.11	0.08	0.04	0.07	0.12	0.08	0.06	0.24	0.08
DCN_P1320_R	47419923	NM_133505.2	DCN	1634	12	36.1	90102257	-1320	N	GTAAAGACAATCAAATGATTGGCTATGGAC[CG]TACCCGGACTGGTGTTTTGCC	PG40, PGII, PGS2, DSPG2, SLRR1B	Homo sapiens decorin (DCN), transcript variant C, mRNA.	decorin isoform c precursor	cg15569988	3592	0.88	0.87	0.95	0.97	0.98	0.99	0.96	0.99	0.95	0.99	0.99	0.85	0.98	0.96	0.96	0.94	0.98	0.99	0.99	0.98	0.99	0.85	0.93	0.95	0.95	0.99	0.94	0.93	0.97	0.88	0.96	0.96	0.99	0.92
DDB2_P407_F	4557514	NM_000107.1	DDB2	1643	11	36.1	47192682	-407	Y	GATGATCGCTTAAGCCCAGGAGTTAAAGAC[CG]GCCCGGACAACAAAGCGAGACCCC	.	Homo sapiens damage-specific DNA binding protein 2, 48kDa (DDB2), mRNA.	damage-specific DNA binding protein 2 (48kD)	cg06860950	3399	0.1	0.11	0.02	0.15	0.12	0.07	0.07	0.14	0.05	0.11	0.19	0.05	0.17	0.11	0.13	0.08	0.09	0.13	0.06	0.02	0.06	0.05	0.04	0.12	0.2	0.36	0.07	0.03	0.09	0.16	0.13	0.04	0.09	0.02
DDB2_P613_R	4557514	NM_000107.1	DDB2	1643	11	36.1	47192476	-613	Y	AAAGGCACTAGCTCTCTACAAAGC[CG]CCACTCCCCAACTACACCCTGTAG	.	Homo sapiens damage-specific DNA binding protein 2, 48kDa (DDB2), mRNA.	damage-specific DNA binding protein 2 (48kD)	cg19486271	3632	0.24	0.21	0.28	0.57	0.45	0.17	0.26	0.43	0.13	0.35	0.53	0.12	0.37	0.27	0.24	0.17	0.2	0.42	0.27	0.17	0.23	0.22	0.31	0.31	0.42	0.51	0.17	0.07	0.39	0.42	0.63	0.12	0.53	0.21
DDIT3_P1313_R	50345277	NM_004083.4	DDIT3	1649	12	36.1	56201880	-1046	Y	GGGTCGAGATTTACAGCGGAGTCTCATCC[CG]GGACGTGTGAGTGCACTTCAGC	CHOP, CEBPZ, CHOP10, GADD153, MGC4154	Homo sapiens DNA-damage-inducible transcript 3 (DDIT3), mRNA.	DNA-damage-inducible transcript 3	cg19520710	3712	0.18	0.2	0.17	0.2	0.16	0.3	0.2	0.25	0.19	0.3	0.17	0.19	0.26	0.21	0.23	0.16	0.21	0.24	0.55	0.27	0.28	0.35	0.38	0.22	0.34	0.34	0.45	0.24	0.26	0.4	0.18	0.3	0.53	0.15
DDR1_E23_R	38327631	NM_001954.3	DDR1	780	6	36.1	30959863	23	Y	TTCCCCTCGTGGGCCCTGAG[CG]GGACTGCAGCCAGCCCCCTGGGG	CAK, DDR, NEP, PTK3, RTK6, TRKE, CD167, EDDR1, MCK10, NTRK4, PTK3A	Homo sapiens discoidin domain receptor family, member 1 (DDR1), transcript variant 2, mRNA.	discoidin domain receptor family, member 1 isoform b	cg26146308	5511	0.02	0.03	0.03	0.12	0.01	0.04	0.04	0.07	0.05	0.05	0.03	0.02	0.08	0.07	0.07	0.05	0.09	0.09	0.06	0.05	0.06	0.07	0.12	0.08	0.06	0.05	0.05	0.03	0.04	0.04	0.05	0.05	0.15	0.07
DDR1_P332_R	38327631	NM_001954.3	DDR1	780	6	36.1	30959508	-332	N	GGCCTGGGCGTCTGGACCCC[CG]GGTCCCTTAGAACGCCCTTCAGA	CAK, DDR, NEP, PTK3, RTK6, TRKE, CD167, EDDR1, MCK10, NTRK4, PTK3A	Homo sapiens discoidin domain receptor family, member 1 (DDR1), transcript variant 2, mRNA.	discoidin domain receptor family, member 1 isoform b	cg02680487	4303	0.61	0.54	0.47	0.54	0.44	0.67	0.36	0.45	0.51	0.6	0.28	0.52	0.58	0.5	0.49	0.39	0.49	0.58	0.57	0.5	0.54	0.6	0.69	0.46	0.56	0.57	0.67	0.65	0.48	0.57	0.69	0.62	0.6	0.48
DDR2_E331_F	62420885	NM_001014796.1	DDR2	4921	1	36.1	160869183	331	N	GCGTTTTAAGTCAGACAAGGAAGGGAA[CG]TAATGAGGCACCACAGACTCGAGAAAT	TKT, NTRKR3, TYRO10	Homo sapiens discoidin domain receptor family, member 2 (DDR2), transcript variant 1, mRNA.	discoidin domain receptor family, member 2 precursor	cg22740835	5516	0.75	0.67	0.91	0.98	0.99	0.81	0.92	0.91	0.84	0.89	0.96	0.71	0.93	0.89	0.89	0.73	0.98	0.97	0.98	0.97	0.91	0.87	0.98	0.88	0.9	0.9	0.86	0.81	0.93	0.89	0.98	0.97	0.98	0.95
DDR2_P743_R	62420885	NM_001014796.1	DDR2	4921	1	36.1	160868109	-743	N	TCCTCCCCTGTTGCCTACC[CG]CCCCTTTCACATGATCTCTGACTATAGCTG	TKT, NTRKR3, TYRO10	Homo sapiens discoidin domain receptor family, member 2 (DDR2), transcript variant 1, mRNA.	discoidin domain receptor family, member 2 precursor	cg23028772	4305	0.52	0.45	0.65	0.84	0.89	0.68	0.72	0.77	0.63	0.74	0.87	0.5	0.78	0.7	0.71	0.52	0.83	0.83	0.92	0.78	0.81	0.7	0.83	0.65	0.76	0.74	0.67	0.66	0.77	0.72	0.8	0.87	0.95	0.75
DES_E228_R	55749931	NM_001927.3	DES	1674	2	36.1	219991571	228	Y	GGCTCTAAGGGCTCCTCCAGCT[CG]GTGACGTCCCGCGTGTACCAGGTGTC	CSM1, CSM2, CMD1I, FLJ12025, FLJ39719, FLJ41013, FLJ41793	Homo sapiens desmin (DES), mRNA.	desmin	cg21174728	5517	0.05	0.06	0.06	0.03	0.03	0.07	0.06	0.1	0.05	0.05	0.07	0.06	0.07	0.07	0.06	0.04	0.12	0.09	0.06	0.12	0.07	0.07	0.16	0.06	0.06	0.1	0.08	0.05	0.06	0.07	0.06	0.1	0.22	0.07
DES_P1006_R	55749931	NM_001927.3	DES	1674	2	36.1	219990337	-1006	N	TCACCCTAGCCTTCCTTATCTGA[CG]CCCACCCATGCCTCCTCAGGTA	CSM1, CSM2, CMD1I, FLJ12025, FLJ39719, FLJ41013, FLJ41793	Homo sapiens desmin (DES), mRNA.	desmin	cg25310553	4312	0.9	0.91	0.84	0.91	0.89	0.94	0.91	0.89	0.92	0.94	0.86	0.87	0.93	0.9	0.88	0.86	0.91	0.93	0.82	0.92	0.94	0.88	0.93	0.86	0.94	0.94	0.92	0.88	0.95	0.88	0.94	0.89	0.77	0.9
DHCR24_P406_R	56790943	NM_014762.2	DHCR24	1718	1	36.1	55125899	-406	Y	GAAACCTGGCGGTAACCTCTGCAGGT[CG]TGCCACTCGGTGTGCGCAAGGT	KIAA0018, SELADIN1, Nbla03646, seladin-1	Homo sapiens 24-dehydrocholesterol reductase (DHCR24), mRNA.	24-dehydrocholesterol reductase precursor	cg22549094	1777	0.01	0.01	0.01	0.03	0	0.01	0	0.02	0.01	0.02	0.03	0.01	0.03	0.04	0.03	0.01	0.02	0.02	0.01	0.01	0.03	0.02	0.01	0.04	0.02	0.02	0.02	0.02	0.02	0.01	0.02	0.01	0.03	0.01
DHCR24_P652_R	56790943	NM_014762.2	DHCR24	1718	1	36.1	55126145	-652	N	AGTTCACTGAGGCAGATGGGAGGCC[CG]GAGGAGAAAGAATGAAGGA	KIAA0018, SELADIN1, Nbla03646, seladin-1	Homo sapiens 24-dehydrocholesterol reductase (DHCR24), mRNA.	24-dehydrocholesterol reductase precursor	cg04974532	1780	0.54	0.46	0.53	0.58	0.57	0.53	0.59	0.68	0.5	0.55	0.6	0.44	0.69	0.7	0.65	0.59	0.68	0.66	0.54	0.57	0.59	0.55	0.67	0.66	0.56	0.58	0.57	0.35	0.59	0.55	0.57	0.55	0.57	0.39
DIO3_E230_R	55750010	NM_001362.2	DIO3	1735	14	36.1	101097671	230	Y	GGCCTGCAGCCACCATGCTC[CG]CTCCCTGCTGCTTCACTCCTTGAGGCTC	D3, 5DIII, TXDI3, DIOIII	Homo sapiens deiodinase, iodothyronine, type III (DIO3), mRNA.	deiodinase, iodothyronine, type III	cg18191511	3145	0.48	0.49	0.6	0.58	0.65	0.59	0.56	0.61	0.6	0.55	0.53	0.55	0.65	0.63	0.67	0.61	0.65	0.6	0.81	0.71	0.66	0.61	0.77	0.55	0.53	0.62	0.6	0.66	0.61	0.71	0.6	0.66	0.75	0.59
DIO3_P674_F	55750010	NM_001362.2	DIO3	1735	14	36.1	101096767	-674	Y	GGCCGCTGACCCAGGAACCGCGG[CG]CCCCGCTGGAACGAGATGG	D3, 5DIII, TXDI3, DIOIII	Homo sapiens deiodinase, iodothyronine, type III (DIO3), mRNA.	deiodinase, iodothyronine, type III	cg26104543	636	0.01	0.02	0.07	0.01	0.01	0.04	0.07	0.07	0.03	0.02	0.02	0.02	0.06	0.06	0.05	0.02	0.08	0.04	0.09	0.08	0.06	0.04	0.06	0.06	0.03	0.08	0.04	0.03	0.03	0.05	0.01	0.09	0.15	0.03
DIO3_P90_F	55750010	NM_001362.2	DIO3	1735	14	36.1	101097351	-90	Y	GCGGCAGCGGCTGCCGGAGTCCCC[CG]CCCCCGAGAGCTGGCTGCGG	D3, 5DIII, TXDI3, DIOIII	Homo sapiens deiodinase, iodothyronine, type III (DIO3), mRNA.	deiodinase, iodothyronine, type III	cg25468490	634	0.1	0.04	0.03	0.04	0.07	0.08	0.02	0.12	0.07	0.07	0.05	0.05	0.15	0.14	0.18	0.1	0.08	0.09	0.05	0.11	0.09	0.07	0.09	0.14	0.06	0.09	0.06	0.07	0.05	0.08	0.06	0.05	0.13	0.05
DIRAS3_E55_R	58530880	NM_004675.2	DIRAS3	9077	1	36.1	68288993	55	Y	GGGAGTGTGGGTAACAGGCATAGATTC[CG]CTTGCGCAATACGTGGTAAGAAACCAG	ARHI, NOEY2	Homo sapiens DIRAS family, GTP-binding RAS-like 3 (DIRAS3), mRNA.	DIRAS family, GTP-binding RAS-like 3	cg15101152	1307	0.95	0.94	0.85	0.92	0.91	0.92	0.94	0.92	0.93	0.93	0.94	0.92	0.94	0.94	0.94	0.95	0.91	0.91	0.9	0.93	0.92	0.91	0.88	0.92	0.93	0.93	0.93	0.94	0.93	0.92	0.89	0.84	0.86	0.83
DIRAS3_P745_F	58530880	NM_004675.2	DIRAS3	9077	1	36.1	68289793	-745	Y	AGGGTCTGGCTCCAGTAGCCC[CG]GGTGCCTCTCACTCCTTGGGCGCAATGCT	ARHI, NOEY2	Homo sapiens DIRAS family, GTP-binding RAS-like 3 (DIRAS3), mRNA.	DIRAS family, GTP-binding RAS-like 3	cg16148134	5576	0.76	0.81	0.83	0.81	0.85	0.83	0.88	0.8	0.84	0.65	0.83	0.83	0.76	0.74	0.83	0.85	0.84	0.84	0.83	0.78	0.82	0.81	0.85	0.79	0.85	0.83	0.84	0.82	0.84	0.8	0.81	0.76	0.85	0.74
DKFZP564O0823_E45_F	54400757	NM_015393.2	DKFZP564O0823	25849	4	36.1	76077367	45	Y	GGATGGAGCAGAAGAGCGCGGAGCAC[CG]GAGGGCACGCAGCTGACGGA	.	Homo sapiens DKFZP564O0823 protein (DKFZP564O0823), mRNA.	DKFZP564O0823 protein	cg14481786	2882	0.02	0.01	0.01	0.01	0.03	0.02	0.02	0.02	0.01	0.02	0.02	0.02	0.03	0.03	0.03	0.02	0.02	0.03	0.03	0.03	0.02	0.02	0.03	0.04	0.01	0.03	0.03	0.02	0.02	0.02	0.01	0.01	0.03	0.01
DLC1_E276_F	33188432	NM_182643.1	DLC1	10395	8	36.1	13416490	276	N	AGTCCATAGCGTCTTACCTAGACAA[CG]AGGAGCTGAAACGCCAAGGCATGACACTGC	HP, ARHGAP7, STARD12, FLJ21120, p122-RhoGAP	Homo sapiens deleted in liver cancer 1 (DLC1), transcript variant 1, mRNA.	deleted in liver cancer 1 isoform 1	cg24545888	4082	0.38	0.38	0.53	0.52	0.76	0.31	0.55	0.53	0.42	0.26	0.65	0.39	0.61	0.46	0.59	0.42	0.62	0.64	0.56	0.7	0.51	0.36	0.48	0.3	0.45	0.61	0.48	0.18	0.49	0.33	0.58	0.46	0.48	0.36
DLC1_P695_F	33188432	NM_182643.1	DLC1	10395	8	36.1	13417461	-695	N	ACAACTGCTTCCATCTAGCATGGCAG[CG]TTCCTGAATCACATCTCTAAAGCCGCT	HP, ARHGAP7, STARD12, FLJ21120, p122-RhoGAP	Homo sapiens deleted in liver cancer 1 (DLC1), transcript variant 1, mRNA.	deleted in liver cancer 1 isoform 1	cg00933411	2430	0.49	0.43	0.55	0.69	0.71	0.54	0.65	0.7	0.58	0.64	0.75	0.51	0.69	0.6	0.67	0.42	0.66	0.74	0.77	0.67	0.66	0.55	0.51	0.59	0.66	0.6	0.6	0.59	0.66	0.49	0.62	0.52	0.53	0.57
DLK1_E227_R	74136022	NM_003836.4	DLK1	8788	14	36.1	100263209	227	Y	CGCGTCCTCTTGCTCCTGCTGGCTTT[CG]GCCACAGCACCTATGGTGAGTTCCC	FA1, ZOG, pG2, PREF1, Pref-1	Homo sapiens delta-like 1 homolog (Drosophila) (DLK1), transcript variant 1, mRNA.	delta-like 1 homolog isoform 1	cg20175079	3150	0.08	0.04	0.05	0.07	0.09	0.05	0.02	0.08	0.06	0.04	0.03	0.03	0.1	0.07	0.07	0.18	0.19	0.08	0.22	0.14	0.08	0.07	0.17	0.06	0.06	0.13	0.07	0.02	0.14	0.12	0.06	0.14	0.41	0.05
DLL1_P386_F	10518496	NM_005618.2	DLL1	28514	6	36.1	170441784	-386	Y	TCCGGTGTCACAGCAAAGATC[CG]CGTCTTTCCGATGAATCCAGCCAAT	DELTA1	Homo sapiens delta-like 1 (Drosophila) (DLL1), mRNA.	delta-like 1	cg20095428	4325	0	0	0	0	0	0	0	0	0	0	0	0	0.01	0	0.01	0	0.01	0.01	0.02	0	0.01	0	0	0.02	0	0	0	0	0	0	0	0.06	0.02	0
DMP1_E194_F	4758171	NM_004407.1	DMP1	1758	4	36.1	88790677	194	N	ATACCATGTAGAGAGAGATGGGAGAGCTG[CG]CTTTGGGTAAAAACAGTTCCTATTT	.	Homo sapiens dentin matrix acidic phosphoprotein (DMP1), mRNA.	dentin matrix acidic phosphoprotein	cg18397653	3153	0.99	0.99	0.99	0.97	0.96	0.99	0.99	0.98	0.99	0.99	0.99	0.99	0.99	0.99	0.99	0.98	0.98	0.99	0.99	0.98	0.99	0.99	0.98	0.98	0.99	0.99	0.99	0.99	0.99	0.99	0.96	0.98	0.98	0.98
DMP1_P134_F	4758171	NM_004407.1	DMP1	1758	4	36.1	88790349	-134	N	CTGGAGGAAGTGTGGGTGTAC[CG]GGGTCCCGGTGACACCTTG	.	Homo sapiens dentin matrix acidic phosphoprotein (DMP1), mRNA.	dentin matrix acidic phosphoprotein	cg16043345	651	0.96	0.97	0.96	0.93	0.9	0.94	0.96	0.95	0.96	0.93	0.97	0.95	0.95	0.96	0.97	0.96	0.92	0.93	0.92	0.91	0.95	0.92	0.88	0.95	0.97	0.93	0.92	0.93	0.96	0.93	0.91	0.91	0.82	0.89
DNAJC15_E26_R	66472919	NM_013238.2	DNAJC15	29103	13	36.1	42495388	26	Y	CCTCAGGCACTACAGCTAGACTC[CG]AGCTTACTGGGCAGTCATCTGATTCGACCA	MCJ, HSD18, DNAJD1	Homo sapiens DnaJ (Hsp40) homolog, subfamily C, member 15 (DNAJC15), mRNA.	DNAJ domain-containing	cg10157207	3155	0.04	0.08	0.09	0.1	0.17	0.04	0.06	0.12	0.05	0.1	0.26	0.05	0.17	0.12	0.11	0.06	0.15	0.15	0.18	0.11	0.11	0.09	0.08	0.08	0.14	0.07	0.12	0.03	0.1	0.09	0.08	0.08	0.08	0.08
DNAJC15_P65_F	66472919	NM_013238.2	DNAJC15	29103	13	36.1	42495297	-65	Y	GTGGTAGAACTGTGGCATTAAACAGAAGTG[CG]AACAGAAGTTGAGAGTGGGAAG	MCJ, HSD18, DNAJD1	Homo sapiens DnaJ (Hsp40) homolog, subfamily C, member 15 (DNAJC15), mRNA.	DNAJ domain-containing	cg05035143	656	0.82	0.93	0.92	0.95	0.95	0.79	0.88	0.93	0.89	0.91	0.99	0.9	0.95	0.95	0.92	0.93	0.96	0.93	0.95	0.96	0.93	0.92	0.9	0.88	0.94	0.87	0.95	0.89	0.93	0.91	0.88	0.95	0.9	0.9
DNMT1_P100_R	4503350	NM_001379.1	DNMT1	1786	19	36.1	10166911	-100	Y	TTCAGGTGTGATGGGGATAAAGCAG[CG]AGAAGCCCCCAAGGGTTTGTGA	DNMT, MCMT, CXXC9, MGC104992	Homo sapiens DNA (cytosine-5-)-methyltransferase 1 (DNMT1), mRNA.	DNA (cytosine-5-)-methyltransferase 1	cg15043801	671	0.07	0.04	0.05	0.09	0.04	0.05	0.05	0.05	0.1	0.05	0.02	0.08	0.08	0.09	0.09	0.11	0.06	0.06	0.07	0.06	0.07	0.08	0.05	0.14	0.07	0.06	0.08	0.1	0.05	0.06	0.09	0.07	0.07	0.04
DNMT2_P199_F	28872766	NM_004412.3	DNMT2	1787	10	36.1	17283886	-199	Y	ATGGCAGCCACTCTGTAGCCTGATTTA[CG]CTCCATTTCCTTCTTTGGTGTCAGGG	PuMet, M.HsaIIP	Homo sapiens DNA (cytosine-5-)-methyltransferase 2 (DNMT2), transcript variant a, mRNA.	DNA methyltransferase 2 isoform a	cg19579782	682	0.86	0.83	0.86	0.92	0.9	0.9	0.9	0.88	0.88	0.89	0.93	0.84	0.91	0.91	0.9	0.8	0.89	0.92	0.88	0.87	0.92	0.88	0.91	0.86	0.91	0.89	0.87	0.86	0.9	0.9	0.89	0.85	0.87	0.87
DNMT3B_P352_R	28559060	NM_175848.1	DNMT3B	1789	20	36.1	30813500	-352	N	CTGCCCTCTCTGAGCCCC[CG]CCTCCAGGCCTGTGTGTGTGTCTCCGTTCG	ICF, M.HsaIIIB	Homo sapiens DNA (cytosine-5-)-methyltransferase 3 beta (DNMT3B), transcript variant 2, mRNA.	DNA cytosine-5 methyltransferase 3 beta isoform 2	cg14703690	692	0.08	0.04	0.27	0.03	0.23	0.14	0.06	0.13	0.12	0.17	0.05	0.16	0.17	0.16	0.14	0.16	0.17	0.15	0.5	0.1	0.17	0.15	0.08	0.18	0.15	0.11	0.12	0.11	0.13	0.11	0.06	0.18	0.2	0.19
DSC2_E90_F	40806177	NM_024422.2	DSC2	1824	18	36.1	26936285	90	Y	CTGCGCAAGGTGTTTCTCACCAG[CG]GACGCCACCTATAAGGCCCATCTC	DG2, DSC3, CDHF2, DGII/III, DKFZp686I11137	Homo sapiens desmocollin 2 (DSC2), transcript variant Dsc2a, mRNA.	desmocollin 2 isoform Dsc2a preproprotein	cg08156793	2630	0.11	0.11	0.07	0.02	0.15	0.09	0.05	0.13	0.08	0.13	0.07	0.06	0.16	0.12	0.12	0.1	0.18	0.13	0.33	0.2	0.13	0.15	0.21	0.1	0.08	0.19	0.17	0.06	0.1	0.17	0.18	0.12	0.5	0.06
DSC2_P407_R	40806177	NM_024422.2	DSC2	1824	18	36.1	26936782	-407	N	GGAATCAAGGCGACTGCAAAATAATAAAAT[CG]AGGGTGAGTTACTATAAGAAATGCATC	DG2, DSC3, CDHF2, DGII/III, DKFZp686I11137	Homo sapiens desmocollin 2 (DSC2), transcript variant Dsc2a, mRNA.	desmocollin 2 isoform Dsc2a preproprotein	cg20887958	2038	0.95	0.91	0.98	0.91	0.98	0.93	0.93	0.95	0.92	0.91	0.94	0.94	0.97	0.97	0.95	0.95	0.98	0.96	0.98	0.97	0.97	0.93	0.98	0.98	0.95	0.92	0.95	0.94	0.98	0.92	0.97	0.96	0.97	0.95
DSG1_E292_F	4503400	NM_001942.1	DSG1	1828	18	36.1	27152342	292	N	GAGTGGATTCTGGTAAAAGTCCTTCATAAT[CG]TGCCCATTGTAAACAAGTGAAAACTTT	DG1, DSG, CDHF4	Homo sapiens desmoglein 1 (DSG1), mRNA.	desmoglein 1 preproprotein	cg20099449	2890	0.95	0.93	0.94	0.93	0.92	0.88	0.94	0.88	0.93	0.89	0.94	0.92	0.83	0.83	0.81	0.92	0.84	0.83	0.96	0.92	0.85	0.87	0.87	0.82	0.9	0.85	0.81	0.88	0.91	0.9	0.85	0.9	0.72	0.85
DSG1_P159_R	4503400	NM_001942.1	DSG1	1828	18	36.1	27151891	-159	N	CCCATCACCTGTATAACCCT[CG]GTATTTCTGTTCACTTTAAGAGCCTGCCAC	DG1, DSG, CDHF4	Homo sapiens desmoglein 1 (DSG1), mRNA.	desmoglein 1 preproprotein	cg13834042	2054	0.92	0.91	0.93	0.9	0.87	0.93	0.91	0.92	0.92	0.92	0.92	0.94	0.91	0.91	0.93	0.95	0.9	0.91	0.91	0.91	0.91	0.88	0.81	0.9	0.92	0.86	0.86	0.95	0.9	0.9	0.91	0.84	0.83	0.92
DSP_P36_F	58530839	NM_004415.2	DSP	1832	6	36.1	7486833	-36	Y	AAGAAACCGGCCAGGTGTGGCCTAGG[CG]CCCAGTGCCAGCGGGGAGGA	DPI, DPII	Homo sapiens desmoplakin (DSP), transcript variant 1, mRNA.	desmoplakin isoform I	cg13855473	3725	0.02	0.02	0.09	0.01	0.01	0.03	0.02	0.07	0.03	0.04	0.02	0.03	0.07	0.07	0.07	0.05	0.07	0.05	0.17	0.04	0.04	0.03	0.02	0.08	0.04	0.04	0.05	0.04	0.05	0.03	0.02	0.09	0.14	0.03
DSP_P440_R	58530839	NM_004415.2	DSP	1832	6	36.1	7486429	-440	Y	CCTCCTCACTGTGGTCCTAGTCAATG[CG]TGGTAGGTAGCGTTTCCAGTGATCAACAA	DPI, DPII	Homo sapiens desmoplakin (DSP), transcript variant 1, mRNA.	desmoplakin isoform I	cg11661951	3736	0.02	0.03	0.04	0.06	0.02	0.02	0.01	0.02	0.03	0.02	0.03	0.04	0.02	0.04	0.03	0.02	0.04	0.02	0.32	0.01	0.02	0.02	0.08	0.03	0.03	0.03	0.02	0.02	0.05	0.03	0.02	0.06	0.08	0.01
DST_E31_F	20357503	NM_020388.2	DST	667	6	36.1	56816391	31	Y	GCGCTGCCTTCACCGGGGATGCTG[CG]CGGCGCATCTGCGGCATTTCCTGGCC	BPA, BP240, BPAG1, MACF2, CATX-15, KIAA0465, KIAA1470	Homo sapiens dystonin (DST), transcript variant 1eB, mRNA.	dystonin isoform 1eB precursor	cg26669318	5534	0.01	0.01	0.01	0.01	0.02	0.02	0.01	0.02	0.01	0.01	0.01	0.02	0.03	0.03	0.03	0.02	0.04	0.04	0.26	0.04	0.02	0.03	0.01	0.04	0.02	0.02	0.03	0.02	0.02	0.02	0.02	0.04	0.09	0.03
DST_P262_R	20357503	NM_020388.2	DST	667	6	36.1	56816684	-262	Y	GGACCGTGCGGCCAAGCACGCCCACCCC[CG]GACACTGGCTGCCCGGTCCC	BPA, BP240, BPAG1, MACF2, CATX-15, KIAA0465, KIAA1470	Homo sapiens dystonin (DST), transcript variant 1eB, mRNA.	dystonin isoform 1eB precursor	cg12152867	4843	0.03	0.02	0.02	0.01	0.01	0.02	0.01	0.03	0.02	0.03	0.02	0.02	0.05	0.04	0.04	0.03	0.04	0.04	0.03	0.03	0.04	0.03	0.03	0.05	0.03	0.04	0.04	0.03	0.03	0.02	0.03	0.05	0.07	0.02
DUSP4_E61_F	58331238	NM_001394.5	DUSP4	1846	8	36.1	29264043	61	Y	CCTCCCGTGTATTTTTGCCGGT[CG]CGCGGCTCCTGTCGCCACTGGCGCC	TYP, HVH2, MKP2, MKP-2	Homo sapiens dual specificity phosphatase 4 (DUSP4), transcript variant 1, mRNA.	dual specificity phosphatase 4 isoform 1	cg13071058	2896	0.14	0.04	0.03	0.01	0.01	0.06	0.04	0.09	0.09	0.04	0.09	0.06	0.17	0.23	0.29	0.21	0.06	0.06	0.05	0.11	0.07	0.05	0.01	0.19	0.03	0.03	0.04	0.07	0.08	0.04	0.03	0.04	0.14	0.03
DUSP4_P925_R	58331238	NM_001394.5	DUSP4	1846	8	36.1	29265029	-925	Y	GGCATTAATTGCCGGAATGGTGTTC[CG]AGGGAGGAGAGCAGGCTGC	TYP, HVH2, MKP2, MKP-2	Homo sapiens dual specificity phosphatase 4 (DUSP4), transcript variant 1, mRNA.	dual specificity phosphatase 4 isoform 1	cg24336078	1808	0.01	0.01	0.02	0.01	0.01	0.01	0.01	0.02	0.02	0.01	0.01	0.01	0.03	0.04	0.03	0.03	0.02	0.02	0.02	0.01	0.02	0.02	0.01	0.04	0.02	0.02	0.02	0.02	0.02	0.01	0.01	0.02	0.03	0.01
E2F3_P840_R	12669913	NM_001949.2	E2F3	1871	6	36.1	20509537	-840	Y	CCTTTTGCACCTGCCAGACAT[CG]TCCGCATGGTCCAACTTGCCTTTGGCA	E2F-3, KIAA0075, MGC104598, DKFZp686C18211	Homo sapiens E2F transcription factor 3 (E2F3), mRNA.	E2F transcription factor 3	cg20252430	3811	0.03	0.03	0.02	0.01	0.09	0.02	0.01	0.03	0.02	0.03	0.02	0.02	0.03	0.03	0.04	0.02	0.02	0.02	0.02	0.03	0.03	0.02	0.03	0.05	0.03	0.03	0.04	0.04	0.03	0.02	0.02	0.04	0.04	0.03
E2F5_P516_R	12669916	NM_001951.2	E2F5	1875	8	36.1	86276358	-516	Y	TGAGCAGTCAACCAACTTCAC[CG]CTCACAAACGTTTGGCCGCTAGGCATT	E2F-5	Homo sapiens E2F transcription factor 5, p130-binding (E2F5), mRNA.	E2F transcription factor 5	cg04207142	5602	0.33	0.31	0.32	0.32	0.71	0.33	0.38	0.31	0.3	0.36	0.41	0.23	0.36	0.38	0.34	0.42	0.43	0.4	0.6	0.42	0.41	0.3	0.42	0.4	0.29	0.34	0.36	0.43	0.4	0.35	0.32	0.31	0.46	0.29
EDN1_E50_R	21359861	NM_001955.2	EDN1	1906	6	36.1	12398695	50	Y	TCGCTGCCTTCTCTCCTGGCAGG[CG]CTGCCTTTTCTCCCCGTTAAAAGG	ET1	Homo sapiens endothelin 1 (EDN1), mRNA.	endothelin 1	cg02061638	3160	0	0	0	0	0	0.01	0	0.03	0	0.01	0	0	0.06	0.03	0.04	0	0.02	0.03	0.06	0	0.05	0.01	0	0.07	0.01	0.01	0.02	0.01	0.02	0	0	0	0.08	0
EDN1_P39_R	21359861	NM_001955.2	EDN1	1906	6	36.1	12398606	-39	Y	GCGCCTCTGCATCTGCGCCAGG[CG]AACGGGTCCTGCGCCTCCTGCAGTC	ET1	Homo sapiens endothelin 1 (EDN1), mRNA.	endothelin 1	cg21719114	696	0.01	0.01	0.01	0.01	0	0.02	0	0.02	0.01	0.02	0.01	0.01	0.03	0.03	0.03	0.01	0.02	0.02	0.01	0.01	0.02	0.02	0.01	0.03	0.02	0.02	0.02	0.02	0.02	0.01	0.01	0.01	0.03	0.01
EDNRB_P148_R	4557546	NM_000115.1	EDNRB	1910	13	36.1	77447813	-148	N	ATACCGAATTAAAGAAAGAAGAGGTTTATT[CG]GCCAGAAGCATCGGCAAGACTCCTG	ETB, ETRB, HSCR, ABCDS, HSCR2	Homo sapiens endothelin receptor type B (EDNRB), transcript variant 1, mRNA.	endothelin receptor type B isoform 1	cg20257673	700	0.99	0.99	0.97	0.98	0.94	0.99	0.99	0.98	0.99	0.99	0.99	0.99	0.99	0.99	0.99	0.99	0.98	0.99	0.99	0.99	0.99	0.99	0.97	0.99	0.99	0.99	0.99	0.99	0.99	0.99	0.97	0.97	0.98	0.97
EDNRB_P709_R	4557546	NM_000115.1	EDNRB	1910	13	36.1	77448374	-709	N	GCAGACAGTGAACTGCTAAGATGGAATGTT[CG]TGCCTTATCCGAGAAATGTCCAAGTC	ETB, ETRB, HSCR, ABCDS, HSCR2	Homo sapiens endothelin receptor type B (EDNRB), transcript variant 1, mRNA.	endothelin receptor type B isoform 1	cg10792120	715	0.99	0.99	0.99	0.98	0.99	0.99	0.99	0.99	0.99	0.99	0.99	0.99	0.99	0.99	0.99	0.99	0.99	0.99	0.98	0.99	0.99	0.99	0.96	0.99	0.99	0.98	0.99	0.99	0.99	0.98	0.98	0.98	0.98	0.98
EFNA1_P591_R	33359679	NM_182685.1	EFNA1	1942	1	36.1	153366382	-591	Y	TTACACACTCGATCACACAAAG[CG]TTGCACTTTATTCCCGGCATCTAGGCG	B61, EFL1, ECKLG, EPLG1, LERK1, TNFAIP4	Homo sapiens ephrin-A1 (EFNA1), transcript variant 2, mRNA.	ephrin A1 isoform b precursor	cg19540825	1825	0	0	0.03	0	0	0.01	0	0.01	0.01	0.01	0	0.01	0.02	0.02	0.01	0.01	0.01	0.02	0.07	0.02	0.01	0.01	0.03	0.03	0.01	0.02	0.02	0.01	0.02	0.01	0.01	0	0.05	0
EFNA1_P7_F	33359679	NM_182685.1	EFNA1	1942	1	36.1	153366966	-7	Y	CGGCCCAAAAGGCGGAGTCGCTAGG[CG]AAGGGGCCAGATCTGTGAGCC	B61, EFL1, ECKLG, EPLG1, LERK1, TNFAIP4	Homo sapiens ephrin-A1 (EFNA1), transcript variant 2, mRNA.	ephrin A1 isoform b precursor	cg16016389	2057	0.01	0.02	0.02	0.01	0.01	0.02	0.01	0.02	0.01	0.01	0.01	0.01	0.03	0.03	0.02	0.01	0.03	0.03	0.02	0.02	0.02	0.02	0.02	0.05	0.02	0.02	0.02	0.02	0.02	0.01	0.02	0.03	0.06	0.01
EFNB3_E17_R	38201712	NM_001406.3	EFNB3	1949	17	36.1	7549262	17	Y	GACTGGTTTCCTCCCTTAGCC[CG]CTGCCCTCAATCCCAGCGAGGC	EFL6, EPLG8, LERK8	Homo sapiens ephrin-B3 (EFNB3), mRNA.	ephrin-B3 precursor	cg20221774	2898	0.47	0.46	0.8	0.71	0.95	0.45	0.52	0.44	0.46	0.47	0.47	0.6	0.5	0.51	0.53	0.48	0.83	0.75	0.95	0.79	0.51	0.72	0.91	0.5	0.53	0.51	0.65	0.48	0.45	0.53	0.94	0.87	0.84	0.94
EFNB3_P442_R	38201712	NM_001406.3	EFNB3	1949	17	36.1	7548803	-442	Y	ACAGGTAGTCGTGACGATCAGCTC[CG]CCGCACTTTGTAAAGCGCCAAGCCTTC	EFL6, EPLG8, LERK8	Homo sapiens ephrin-B3 (EFNB3), mRNA.	ephrin-B3 precursor	cg00000794	1828	0.11	0.09	0.09	0.04	0.06	0.09	0.1	0.1	0.11	0.1	0.11	0.08	0.1	0.13	0.1	0.09	0.09	0.08	0.11	0.09	0.08	0.08	0.07	0.1	0.1	0.1	0.08	0.09	0.1	0.08	0.07	0.12	0.2	0.11
EGF_E339_F	6031163	NM_001963.2	EGF	1950	4	36.1	111053838	339	N	AAAGATGCCCCAGGGCTGAGGCCTC[CG]CTCAGGCAGCCGCATCTGGGGTC	URG	Homo sapiens epidermal growth factor (beta-urogastrone) (EGF), mRNA.	epidermal growth factor (beta-urogastrone)	cg02437921	233	0.77	0.78	0.85	0.92	0.85	0.88	0.94	0.9	0.85	0.89	0.99	0.72	0.9	0.88	0.88	0.79	0.93	0.93	0.96	0.96	0.94	0.83	0.92	0.8	0.9	0.93	0.88	0.78	0.92	0.88	0.9	0.92	0.92	0.76
EGF_P242_R	6031163	NM_001963.2	EGF	1950	4	36.1	111053257	-242	N	CATAGCCAATATTTAGCAGTTCC[CG]CCATTCACCATGAGCACCTCCAC	URG	Homo sapiens epidermal growth factor (beta-urogastrone) (EGF), mRNA.	epidermal growth factor (beta-urogastrone)	cg13379236	3497	0.84	0.82	0.78	0.91	0.9	0.89	0.89	0.94	0.86	0.91	0.94	0.85	0.92	0.91	0.91	0.81	0.9	0.93	0.91	0.91	0.94	0.87	0.88	0.88	0.89	0.91	0.9	0.68	0.92	0.85	0.88	0.83	0.83	0.78
EGF_P413_F	6031163	NM_001963.2	EGF	1950	4	36.1	111053086	-413	N	CCTGGAATGTGCACTGGTATTGACATTT[CG]TTCAAATAATGGGCTGAAGGTG	URG	Homo sapiens epidermal growth factor (beta-urogastrone) (EGF), mRNA.	epidermal growth factor (beta-urogastrone)	cg12981092	3814	0.9	0.89	0.93	0.91	0.87	0.94	0.91	0.93	0.91	0.88	0.96	0.86	0.87	0.9	0.85	0.92	0.9	0.83	0.93	0.9	0.87	0.84	0.82	0.92	0.82	0.82	0.84	0.9	0.84	0.85	0.83	0.93	0.89	0.95
EGFR_E295_R	41327737	NM_005228.3	EGFR	1956	7	36.1	55054514	295	Y	GGGCAGCGCTCCTGGCGCTGCTGGCTG[CG]CTCTGCCCGGCGAGTCGGGCTCTGGA	ERBB, mENA, ERBB1	Homo sapiens epidermal growth factor receptor (erythroblastic leukemia viral (v-erb-b) oncogene homolog, avian) (EGFR), transcript variant 1, mRNA.	epidermal growth factor receptor isoform a	cg03543118	4086	0.01	0.01	0.01	0	0	0.02	0	0.03	0.01	0.02	0.01	0.01	0.04	0.04	0.04	0.03	0.04	0.03	0	0.05	0.04	0.04	0.04	0.05	0.02	0.04	0.04	0.08	0.02	0.03	0.01	0.01	0.11	0
EGFR_P260_R	41327737	NM_005228.3	EGFR	1956	7	36.1	55053959	-260	Y	CAGTGCTGGGAACGCCCCTCT[CG]GAAATTAACTCCTCAGGGCACCCG	ERBB, mENA, ERBB1	Homo sapiens epidermal growth factor receptor (erythroblastic leukemia viral (v-erb-b) oncogene homolog, avian) (EGFR), transcript variant 1, mRNA.	epidermal growth factor receptor isoform a	cg24522859	2434	0.02	0.03	0.04	0.06	0.02	0.03	0.03	0.04	0.02	0.04	0.02	0.03	0.06	0.05	0.04	0.05	0.05	0.04	0.11	0.05	0.05	0.05	0.13	0.08	0.04	0.07	0.06	0.04	0.04	0.07	0.04	0.09	0.16	0.07
EGR4_E70_F	4503494	NM_001965.1	EGR4	1961	2	36.1	73374048	70	Y	GCGGTAGGGGTTCCCCGCAG[CG]CACAGACCTAGGCGCCCGGGCTCC	NGFIC, NGFI-C, PAT133	Homo sapiens early growth response 4 (EGR4), mRNA.	early growth response 4	cg12688198	3191	0.07	0.06	0.06	0.06	0.08	0.1	0.11	0.12	0.07	0.06	0.04	0.08	0.15	0.19	0.21	0.11	0.12	0.11	0.32	0.11	0.07	0.06	0.05	0.19	0.05	0.05	0.07	0.05	0.05	0.05	0.02	0.07	0.11	0.08
EGR4_P479_F	4503494	NM_001965.1	EGR4	1961	2	36.1	73374597	-479	Y	TGACACTCAGTCCCCCTTAA[CG]TCAGTTTCTCACCTGTGCATTTCCTGTGGA	NGFIC, NGFI-C, PAT133	Homo sapiens early growth response 4 (EGR4), mRNA.	early growth response 4	cg21111868	720	0.02	0.05	0.08	0.09	0.03	0.04	0.05	0.05	0.04	0.05	0.05	0.06	0.04	0.05	0.04	0.04	0.09	0.07	0.06	0.08	0.05	0.06	0.07	0.07	0.05	0.05	0.06	0.05	0.05	0.03	0.09	0.11	0.03	0.03
EIF2AK2_E103_R	4506102	NM_002759.1	EIF2AK2	5610	2	36.1	37237469	103	Y	GGGACGCAGGATTGGCGAGTCC[CG]CCCCGGCTGGGCCTGCAGCC	PKR, PRKR, EIF2AK1, MGC126524	Homo sapiens eukaryotic translation initiation factor 2-alpha kinase 2 (EIF2AK2), mRNA.	eukaryotic translation initiation factor 2-alpha kinase 2	cg23045112	1319	0.05	0.02	0.03	0.02	0.01	0.04	0.03	0.05	0.03	0.03	0.02	0.02	0.06	0.06	0.06	0.04	0.05	0.06	0.09	0.06	0.04	0.03	0.02	0.05	0.04	0.04	0.05	0.03	0.03	0.03	0.03	0.02	0.13	0.07
EIF2AK2_P313_F	4506102	NM_002759.1	EIF2AK2	5610	2	36.1	37237885	-313	Y	CTAGGGTTCTCCGCTGGCCTAGTC[CG]CTGGCCGCACTAGGTTCTCGAATCAAG	PKR, PRKR, EIF2AK1, MGC126524	Homo sapiens eukaryotic translation initiation factor 2-alpha kinase 2 (EIF2AK2), mRNA.	eukaryotic translation initiation factor 2-alpha kinase 2	cg01617117	5618	0.03	0.02	0.01	0	0	0.02	0.02	0.02	0.01	0.01	0.04	0.02	0.03	0.02	0.03	0.02	0.03	0.02	0.33	0	0.04	0.01	0	0.04	0.03	0.03	0.04	0	0.02	0.01	0	0.06	0.05	0
ELL_P693_F	47078265	NM_006532.2	ELL	8178	19	36.1	18494611	-693	Y	ATCCCCACAGTCCCTGAG[CG]ATGGTGCAGTCCAGCTTCATTTTCCTATT	Men, ELL1, C19orf17, ELL_HUMAN, DKFZp434I1916	Homo sapiens elongation factor RNA polymerase II (ELL), mRNA.	elongation factor RNA polymerase II	cg09597048	3515	0.4	0.42	0.37	0.62	0.66	0.42	0.44	0.48	0.3	0.46	0.45	0.4	0.45	0.39	0.44	0.5	0.61	0.48	0.7	0.49	0.39	0.38	0.68	0.43	0.45	0.41	0.47	0.5	0.38	0.45	0.67	0.7	0.75	0.64
EMR3_E61_F	23397638	NM_152939.1	EMR3	84658	19	36.1	14646749	61	N	AGCAAACTGCTTCCCCTCTTT[CG]CCATCAGACTCATGGTTCTGCTTTTCGTTT	.	Homo sapiens egf-like module containing, mucin-like, hormone receptor-like 3 (EMR3), transcript variant 2, mRNA.	egf-like module-containing mucin-like receptor 3 isoform b	cg15552238	3222	0.87	0.87	0.77	0.81	0.79	0.77	0.8	0.83	0.83	0.84	0.91	0.83	0.83	0.84	0.82	0.78	0.84	0.85	0.64	0.85	0.78	0.78	0.77	0.83	0.81	0.78	0.8	0.76	0.84	0.73	0.89	0.75	0.61	0.83
EMR3_P1297_R	23397638	NM_152939.1	EMR3	84658	19	36.1	14648107	-1297	Y	TGATTTACACAGGAACCGAGAGATTGGT[CG]GACTGGGTGTGCTGTTTG	.	Homo sapiens egf-like module containing, mucin-like, hormone receptor-like 3 (EMR3), transcript variant 2, mRNA.	egf-like module-containing mucin-like receptor 3 isoform b	cg09872254	740	0.96	0.95	0.93	0.94	0.84	0.94	0.93	0.93	0.94	0.95	0.92	0.95	0.95	0.96	0.95	0.95	0.93	0.91	0.75	0.96	0.95	0.95	0.93	0.95	0.91	0.92	0.92	0.94	0.93	0.95	0.95	0.92	0.92	0.93
EMR3_P39_R	23397638	NM_152939.1	EMR3	84658	19	36.1	14646849	-39	N	GGGATGATTGAGTTGGTAAACCCTAA[CG]AGGAAATGCCCTGAAAGTTACATCAC	.	Homo sapiens egf-like module containing, mucin-like, hormone receptor-like 3 (EMR3), transcript variant 2, mRNA.	egf-like module-containing mucin-like receptor 3 isoform b	cg15746620	732	0.98	0.96	0.92	0.93	0.95	0.94	0.95	0.93	0.95	0.92	0.96	0.95	0.95	0.97	0.93	0.98	0.9	0.95	0.74	0.94	0.92	0.91	0.92	0.96	0.93	0.9	0.92	0.96	0.94	0.92	0.94	0.89	0.81	0.96
ENC1_P484_R	4505460	NM_003633.1	ENC1	8507	5	36.1	73972757	-484	Y	ATGCTCTAAAAAGGGCTGCAAGGGG[CG]AGCTGGGTATCCGCAGGACAGG	NRPB, CCL28, ENC-1, PIG10, TP53I10	Homo sapiens ectodermal-neural cortex (with BTB-like domain) (ENC1), mRNA.	ectodermal-neural cortex (with BTB-like domain)	cg27345700	3517	0.03	0.02	0.02	0.02	0.02	0.02	0.02	0.03	0.02	0.03	0.02	0.02	0.03	0.03	0.03	0.03	0.03	0.03	0.05	0.02	0.03	0.02	0.02	0.05	0.03	0.03	0.03	0.03	0.03	0.03	0.02	0.03	0.06	0.03
EPHA1_E46_R	56119206	NM_005232.3	EPHA1	2041	7	36.1	142816061	46	Y	GGGACAGTGGCCCGGATGGCAG[CG]CCAGGTTGCAAGGGACTAGGAGA	EPH, EPHT, EPHT1	Homo sapiens EPH receptor A1 (EPHA1), mRNA.	ephrin receptor EphA1	cg14407047	265	0.07	0.11	0.34	0.07	0.01	0.11	0.23	0.12	0.1	0.11	0.05	0.08	0.07	0.09	0.11	0.06	0.08	0.1	P>0.05	0.08	0.06	0.05	0.16	0.1	0.09	0.08	0.09	0.06	0.12	0.07	0.12	0.05	P>0.05	0.12
EPHA1_P119_R	56119206	NM_005232.3	EPHA1	2041	7	36.1	142816226	-119	Y	AGACTGGTAATCAAATTCAAGAACCGGAGG[CG]TCTTGACCCGAATGAGACTGCG	EPH, EPHT, EPHT1	Homo sapiens EPH receptor A1 (EPHA1), mRNA.	ephrin receptor EphA1	cg22178045	3871	0.05	0.12	0.11	0.01	0.1	0.11	0.06	0.08	0.07	0.05	0.09	0.04	0.06	0.04	0.07	0.04	0.05	0.08	0.02	0.04	0.05	0.06	0.02	0.04	0.08	0.05	0.11	0.05	0.05	0.04	0.03	0.05	0.07	0.1
EPHA2_P203_F	32967310	NM_004431.2	EPHA2	1969	1	36.1	16355354	-203	Y	TCCAAAGTTTGAGCGTCTCAAAG[CG]CCAGCGCCCCTACGGATTAGCCC	ECK	Homo sapiens EPH receptor A2 (EPHA2), mRNA.	ephrin receptor EphA2	cg15146752	2062	0.52	0.6	0.49	0.44	0.73	0.54	0.63	0.53	0.54	0.66	0.29	0.51	0.58	0.57	0.54	0.4	0.63	0.52	0.35	0.7	0.58	0.62	0.7	0.55	0.57	0.64	0.66	0.42	0.63	0.58	0.44	0.56	0.66	0.56
EPHA2_P340_R	32967310	NM_004431.2	EPHA2	1969	1	36.1	16355491	-340	N	GAGACTGAGCTCAATGCGACTGAGCTCAA[CG]CTGGCCTGAAGGTCTGAGCT	ECK	Homo sapiens EPH receptor A2 (EPHA2), mRNA.	ephrin receptor EphA2	cg20350808	2081	0.4	0.38	0.4	0.17	0.21	0.41	0.43	0.33	0.34	0.44	0.2	0.24	0.36	0.38	0.33	0.3	0.42	0.28	0.51	0.36	0.41	0.34	0.43	0.36	0.37	0.4	0.39	0.31	0.39	0.41	0.29	0.43	0.71	0.26
EPHA3_E156_R	32967312	NM_005233.3	EPHA3	2042	3	36.1	89239520	156	Y	GGTAACTTCTCCAGCAATCAGAG[CG]CTCCCCCTCACATCAGTGGCATG	ETK, HEK, ETK1, HEK4, TYRO4	Homo sapiens EPH receptor A3 (EPHA3), transcript variant 1, mRNA.	ephrin receptor EphA3 isoform a precursor	cg22619563	3239	0.03	0.04	0.06	0.01	0.02	0.05	0.06	0.07	0.04	0.05	0.02	0.06	0.05	0.05	0.05	0.04	0.1	0.07	0.14	0.1	0.06	0.05	0.12	0.06	0.04	0.06	0.05	0.02	0.09	0.05	0.05	0.1	0.11	0.09
EPHA3_P106_R	32967312	NM_005233.3	EPHA3	2042	3	36.1	89239258	-106	Y	GGAGCATTTTTCTCAGCACCG[CG]GCCTCATCACATCTTCTGTGTTTCCTGTC	ETK, HEK, ETK1, HEK4, TYRO4	Homo sapiens EPH receptor A3 (EPHA3), transcript variant 1, mRNA.	ephrin receptor EphA3 isoform a precursor	cg10315231	744	0.02	0.02	0.01	0.14	0.01	0.03	0.06	0.04	0.02	0.02	0.05	0.02	0.07	0.27	0.17	0.25	0.08	0.08	0.03	0.11	0.05	0.04	0.16	0.26	0.02	0.07	0.03	0.02	0.11	0.07	0.13	0.05	0.12	0.06
EPHA5_E158_R	32967318	NM_182472.1	EPHA5	2044	4	36.1	66217946	158	Y	GAGAAGGCACGTCCAGAGGGGAGCC[CG]TCGAGGTGCAGAGTAGCAGCCGGCC	CEK7, EHK1, HEK7, TYRO4	Homo sapiens EPH receptor A5 (EPHA5), transcript variant 2, mRNA.	ephrin receptor EphA5 isoform b	cg25798792	2693	0.01	0.02	0.01	0.01	0.01	0.02	0.01	0.03	0.02	0.02	0.01	0.01	0.03	0.03	0.04	0.06	0.03	0.02	0.03	0.04	0.03	0.02	0.04	0.04	0.02	0.03	0.03	0.03	0.02	0.03	0.02	0.02	0.04	0.02
EPHA5_P66_F	32967318	NM_182472.1	EPHA5	2044	4	36.1	66218170	-66	Y	TGTCCCCCCTTGGGGTCCTA[CG]CCTTCTGGCACGCGGCTCCTCCAA	CEK7, EHK1, HEK7, TYRO4	Homo sapiens EPH receptor A5 (EPHA5), transcript variant 2, mRNA.	ephrin receptor EphA5 isoform b	cg02463418	2095	0.33	0.3	0.35	0.28	0.52	0.31	0.21	0.38	0.28	0.29	0.31	0.3	0.46	0.41	0.52	0.48	0.49	0.33	0.33	0.43	0.42	0.39	0.55	0.32	0.33	0.41	0.33	0.21	0.31	0.4	0.31	0.47	0.41	0.29
EPHA7_E6_F	32967320	NM_004440.2	EPHA7	2045	6	36.1	94185987	6	Y	ACCGTGTTTGCTGCCTGCAAGTCTC[CG]ACTGCAGACCGGCCGCTTGCTCCAC	EHK3, HEK11	Homo sapiens EPH receptor A7 (EPHA7), mRNA.	ephrin receptor EphA7	cg20253378	2901	0.04	0.03	0.02	0.04	0.05	0.04	0.03	0.05	0.03	0.04	0.02	0.03	0.07	0.06	0.06	0.04	0.05	0.04	0.04	0.06	0.05	0.04	0.03	0.07	0.04	0.07	0.05	0.05	0.04	0.05	0.03	0.02	0.12	0.02
EPHA7_P205_R	32967320	NM_004440.2	EPHA7	2045	6	36.1	94186198	-205	Y	GTCCGAGGCAGGAGCCAATCGGTGC[CG]AGCGGAGTCAGGTTGCTGGT	EHK3, HEK11	Homo sapiens EPH receptor A7 (EPHA7), mRNA.	ephrin receptor EphA7	cg24188617	1850	0.03	0.03	0.02	0.02	0.02	0.04	0.02	0.05	0.03	0.04	0.03	0.03	0.08	0.07	0.08	0.04	0.08	0.06	0.03	0.06	0.06	0.05	0.03	0.08	0.04	0.06	0.05	0.04	0.05	0.04	0.05	0.08	0.1	0.03
EPHA8_P256_F	55774976	NM_020526.3	EPHA8	2046	1	36.1	22762335	-256	Y	GGACGTCCCGATGGTGGCTTCG[CG]CACTGGGGCCCTGAGCCCTG	EEK, HEK3, KIAA1459	Homo sapiens EPH receptor A8 (EPHA8), transcript variant 1, mRNA.	EPH receptor A8 isoform 1 precursor	cg06991945	1851	0.05	0.03	0.07	0.05	0.01	0.05	0.03	0.08	0.03	0.05	0.05	0.04	0.09	0.08	0.08	0.07	0.12	0.1	0.02	0.06	0.07	0.06	0.14	0.09	0.06	0.07	0.06	0.05	0.06	0.04	0.06	0.18	0.19	0.03
EPHA8_P456_R	55774976	NM_020526.3	EPHA8	2046	1	36.1	22762135	-456	Y	TCACCTAAAAGTGCCTCTGAGTTTGC[CG]CTGAGCCCATCTCTGAGCCTCTGCCC	EEK, HEK3, KIAA1459	Homo sapiens EPH receptor A8 (EPHA8), transcript variant 1, mRNA.	EPH receptor A8 isoform 1 precursor	cg00665502	1856	0.8	0.82	0.85	0.88	0.82	0.75	0.74	0.8	0.76	0.83	0.85	0.8	0.78	0.78	0.74	0.84	0.78	0.75	0.84	0.86	0.71	0.85	0.91	0.77	0.82	0.87	0.8	0.83	0.8	0.84	0.86	0.88	0.79	0.85
EPHB1_E202_R	55770893	NM_004441.3	EPHB1	2047	3	36.1	135997152	202	Y	GGCTTGGTCTCGGCCTGCGGGC[CG]TCGGCCGGCGATGGCCCTGGATTATCTAC	ELK, NET, Hek6, EPHT2	Homo sapiens EPH receptor B1 (EPHB1), mRNA.	ephrin receptor EphB1 precursor	cg23448029	2903	0.42	0.25	0.19	0.12	0.18	0.51	0.56	0.7	0.53	0.45	0.42	0.12	0.55	0.59	0.57	0.35	0.19	0.19	0.63	0.1	0.31	0.08	0.09	0.67	0.09	0.17	0.13	0.18	0.26	0.14	0.06	0.19	0.41	0.14
EPHB1_P503_F	55770893	NM_004441.3	EPHB1	2047	3	36.1	135996447	-503	Y	TCTTGTCACAGAGAAGATGAACGAAGGCT[CG]TTTGATCATTTAAAGCGGATCCAGTCC	ELK, NET, Hek6, EPHT2	Homo sapiens EPH receptor B1 (EPHB1), mRNA.	ephrin receptor EphB1 precursor	cg24704286	1861	0.07	0.06	0.05	0.07	0.17	0.04	0.03	0.06	0.05	0.04	0.06	0.04	0.07	0.11	0.08	0.11	0.15	0.08	0.16	0.13	0.08	0.05	0.11	0.08	0.06	0.04	0.07	0.05	0.07	0.04	0.1	0.19	0.2	0.2
EPHB2_E297_F	55774977	NM_004442.5	EPHB2	2048	1	36.1	22910342	297	Y	GCTGATTGACTGTGCCAGGAGGAGG[CG]AAGGGACCATCTTGCCGAGGC	DRT, ERK, Hek5, EPHT3, Tyro5, MGC87492	Homo sapiens EPH receptor B2 (EPHB2), transcript variant 2, mRNA.	ephrin receptor EphB2 isoform 2 precursor	cg18504545	2927	0	0	0.01	0	0	0.01	0	0.01	0	0.01	0	0.01	0.02	0.02	0.02	0.01	0.01	0.02	0	0.01	0.02	0.01	0	0.03	0.01	0.01	0.02	0.01	0.01	0.01	0	0.02	0.03	0
EPHB3_E0_F	33598961	NM_004443.3	EPHB3	2049	3	36.1	185762281	0	Y	AGCGCTGGGGACAGCAGAAGTGAGTA[CG]TGAGCGGCGCAGCAAGATCCCAGCTC	ETK2, HEK2, TYRO6	Homo sapiens EPH receptor B3 (EPHB3), mRNA.	ephrin receptor EphB3 precursor	cg08726111	2708	0.02	0.02	0.02	0.07	0.01	0.02	0.02	0.03	0.01	0.02	0.01	0.02	0.05	0.04	0.04	0.03	0.04	0.05	0.05	0.03	0.04	0.03	0.01	0.06	0.03	0.03	0.03	0.02	0.02	0.02	0.01	0.03	0.04	0.03
EPHB3_P569_R	33598961	NM_004443.3	EPHB3	2049	3	36.1	185761712	-569	Y	ACACAAGCCTCTGTCTTGTCCATTG[CG]GTAGCACCCGCAGGTACTACAGTCTGACA	ETK2, HEK2, TYRO6	Homo sapiens EPH receptor B3 (EPHB3), mRNA.	ephrin receptor EphB3 precursor	cg03013719	2160	0.08	0.1	0.09	0.06	0.18	0.07	0.11	0.09	0.08	0.08	0.13	0.1	0.1	0.14	0.13	0.08	0.15	0.13	0.09	0.08	0.11	0.11	0.12	0.11	0.13	0.12	0.11	0.06	0.12	0.08	0.11	0.08	0.12	0.21
EPHB4_E476_R	55774978	NM_004444.4	EPHB4	2050	7	36.1	100262603	476	Y	CCGGAGCTCCATGGCGCCGCCTCACT[CG]GGTAGGATCCGAACTGAGTTT	HTK, MYK1, TYRO11	Homo sapiens EPH receptor B4 (EPHB4), mRNA.	ephrin receptor EphB4 precursor	cg23143416	1590	0.07	0.04	0.23	0.19	0.21	0.04	0.07	0.11	0.06	0.05	0.04	0.09	0.13	0.15	0.16	0.1	0.37	0.26	0.36	0.26	0.09	0.13	0.35	0.1	0.09	0.06	0.12	0.05	0.05	0.09	0.33	0.45	0.36	0.14
EPHB4_P313_R	55774978	NM_004444.4	EPHB4	2050	7	36.1	100263392	-313	Y	GGACCCCCGGGACAGGCCCGAACC[CG]GCTGGCACCAGGGAGCAGAGAA	HTK, MYK1, TYRO11	Homo sapiens EPH receptor B4 (EPHB4), mRNA.	ephrin receptor EphB4 precursor	cg22614265	5550	0.04	0.09	0	0	0	0.05	0.09	0.06	0.1	0.05	0.03	0.01	0.07	0.07	0.07	0.03	0.07	0.05	0.04	0	0.06	0.05	0	0.07	0.04	0.07	0.07	0.06	0.02	0.04	0	0	0.05	0
EPHB6_E342_F	56119211	NM_004445.2	EPHB6	2051	7	36.1	142263256	342	Y	GGGGGCGCAGACCTGCAGAGACTG[CG]GCCAACGGGAAGGTGAGCC	HEP	Homo sapiens EPH receptor B6 (EPHB6), mRNA.	ephrin receptor EphB6 precursor	cg22195019	2715	0.01	0.01	0.01	0.01	0.01	0.03	0.03	0.04	0.02	0.02	0.02	0.01	0.06	0.04	0.04	0.03	0.04	0.06	0.06	0.02	0.04	0.02	0.02	0.06	0.02	0.03	0.05	0.03	0.03	0.03	0.01	0.04	0.05	0.03
EPHB6_P827_R	56119211	NM_004445.2	EPHB6	2051	7	36.1	142262087	-827	Y	CTCAACCCTGCCTCCAGG[CG]CCAGCTGAGAGCACCTTGCACCGCC	HEP	Homo sapiens EPH receptor B6 (EPHB6), mRNA.	ephrin receptor EphB6 precursor	cg01125514	1874	0.02	0.03	0.04	0.02	0.03	0.03	0.01	0.03	0.04	0.05	0.03	0.02	0.05	0.04	0.04	0.03	0.04	0.04	0.01	0.04	0.05	0.04	0.02	0.05	0.03	0.04	0.04	0.04	0.04	0.02	0.03	0.02	0.04	0.03
EPHX1_E152_F	4557560	NM_000120.2	EPHX1	2052	1	36.1	224079751	152	N	TCCCAAGGAGTAATCAGAGGGTGAGAA[CG]TGGAGCCTGGTGGACAGGT	MEH, EPHX, EPOX	Homo sapiens epoxide hydrolase 1, microsomal (xenobiotic) (EPHX1), mRNA.	epoxide hydrolase 1, microsomal (xenobiotic)	cg12837712	2939	0.72	0.75	0.56	0.68	0.72	0.76	0.78	0.56	0.78	0.75	0.36	0.73	0.73	0.7	0.79	0.64	0.73	0.71	0.81	0.71	0.77	0.73	0.73	0.71	0.7	0.65	0.75	0.77	0.69	0.68	0.73	0.65	0.74	0.78
EPHX1_P1358_R	4557560	NM_000120.2	EPHX1	2052	1	36.1	224078241	-1358	N	CAGAGTGGTGCCCTCTTGACTGAGCCT[CG]AGCCTTTGCTTTCCCCTTACTCCA	MEH, EPHX, EPOX	Homo sapiens epoxide hydrolase 1, microsomal (xenobiotic) (EPHX1), mRNA.	epoxide hydrolase 1, microsomal (xenobiotic)	cg12786690	1882	0.77	0.82	0.84	0.88	0.9	0.77	0.81	0.74	0.79	0.77	0.8	0.83	0.8	0.8	0.81	0.79	0.83	0.84	0.84	0.79	0.86	0.83	0.7	0.67	0.9	0.79	0.89	0.84	0.82	0.77	0.86	0.76	0.72	0.82
EPHX1_P22_F	4557560	NM_000120.2	EPHX1	2052	1	36.1	224079577	-22	N	GCTGTGCAGAGTCCAGGGGAGATAACCA[CG]CTGTGCACACATGAGATTGGCTGACT	MEH, EPHX, EPOX	Homo sapiens epoxide hydrolase 1, microsomal (xenobiotic) (EPHX1), mRNA.	epoxide hydrolase 1, microsomal (xenobiotic)	cg23096144	2166	0.96	0.96	0.9	0.9	0.94	0.97	0.95	0.88	0.95	0.96	0.79	0.94	0.95	0.93	0.97	0.9	0.98	0.94	0.98	0.93	0.97	0.96	0.96	0.96	0.94	0.95	0.95	0.97	0.95	0.94	0.97	0.98	0.98	0.98
EPM2A_P64_R	66346727	NM_001018041.1	EPM2A	7957	6	36.1	146098748	-64	Y	TCATAAGGAAGGGAATGACCTCTAGACAGC[CG]CCTTCTAATTGTGAAACGGGG	EPM2, MELF	Homo sapiens epilepsy, progressive myoclonus type 2A, Lafora disease (laforin) (EPM2A), transcript variant 2, mRNA.	laforin isoform b	cg17971650	751	0.01	0.01	0.01	0.01	0.02	0.02	0.01	0.02	0.01	0.02	0.01	0.01	0.03	0.02	0.02	0.02	0.03	0.02	0	0.01	0.03	0.02	0.06	0.04	0.02	0.02	0.03	0.02	0.03	0.01	0.02	0.02	P>0.05	0.02
EPO_P162_R	62240996	NM_000799.2	EPO	2056	7	36.1	100156197	-162	Y	CCTGCCCCTGCTCTGACCC[CG]GGTGGCCCCTACCCCTGGCGACC	EP	Homo sapiens erythropoietin (EPO), mRNA.	erythropoietin precursor	cg18996250	2436	0.06	0.06	0.03	0.09	0.03	0.13	0.14	0.18	0.1	0.18	0.17	0.04	0.2	0.2	0.19	0.12	0.17	0.16	0.27	0.1	0.17	0.13	0.24	0.21	0.1	0.1	0.07	0.11	0.09	0.15	0.31	0.34	0.4	0.02
EPS8_E231_F	56682952	NM_004447.4	EPS8	2059	12	36.1	15833370	231	Y	CAAGGGGCTCTTACCTCGGATC[CG]CCCTCGGGGCCACGGCTTTCC	.	Homo sapiens epidermal growth factor receptor pathway substrate 8 (EPS8), mRNA.	epidermal growth factor receptor pathway substrate 8	cg20552127	296	0.02	0.02	0.01	0.07	0.08	0.03	0.07	0.08	0.03	0.05	0.04	0.02	0.12	0.11	0.13	0.03	0.06	0.08	0.15	0.04	0.04	0.03	0.03	0.11	0.03	0.04	0.04	0.03	0.03	0.03	0.04	0.04	0.18	0.08
EPS8_P437_F	56682952	NM_004447.4	EPS8	2059	12	36.1	15834038	-437	Y	CACCCAGTCTGGCTGCACAGCT[CG]TAACCCCTGCCCTTTGGCGGCAA	.	Homo sapiens epidermal growth factor receptor pathway substrate 8 (EPS8), mRNA.	epidermal growth factor receptor pathway substrate 8	cg15143831	3878	0.04	0.11	0.08	0.06	0.01	0.06	0.11	0.1	0.03	0.08	0.06	0.08	0.12	0.1	0.08	0.05	0.1	0.1	0.01	0.1	0.09	0.12	0.07	0.09	0.07	0.11	0.09	0.04	0.11	0.11	0.15	0.12	0.12	0.06
ER_seq_a1_S60_F	62821793	NM_000125.2	ESR1	2099	6	36.1	152170860	481	Y	CCCCCTGGAGCGGCCCCTGGG[CG]AGGTGTACCTGGACAGCAGCAAGCCCG	ER, ESR, Era, ESRA, NR3A1, major ORF, DKFZp686N23123	Homo sapiens estrogen receptor 1 (ESR1), mRNA.	estrogen receptor 1	cg16246567	6020	0.11	0.2	0.33	0.06	0.09	0.15	0.42	0.15	0.21	0.21	0.09	0.24	0.25	0.21	0.18	0.11	0.31	0.13	0.08	0.46	0.16	0.24	0.13	0.16	0.25	0.23	0.48	0.08	0.16	0.09	0.28	0.3	0.17	0.31
ERBB2_P59_R	54792097	NM_001005862.1	ERBB2	2064	17	36.1	35097860	-59	Y	AGCTTCCACTTCCGGAGTAAC[CG]GAAGTTCCTGTGTTCTTTATTCTACTCTCC	NEU, NGL, HER2, TKR1, HER-2, c-erb B2, HER-2/neu	Homo sapiens v-erb-b2 erythroblastic leukemia viral oncogene homolog 2, neuro/glioblastoma derived oncogene homolog (avian) (ERBB2), transcript variant 2, mRNA.	erbB-2 isoform b	cg18160059	2442	0	0	0.01	0.01	0	0.01	0	0.01	0.01	0.01	0.01	0.01	0.02	0.02	0.02	0.01	0.01	0.01	0.01	0	0.01	0.01	0	0.03	0.01	0.01	0.02	0.01	0.01	0.01	0.01	0	0.02	0
ERBB3_E331_F	54792099	NM_001982.2	ERBB3	2065	12	36.1	54760490	331	Y	GCACCTGGGAGCCGGAACCCAGTGCG[CG]CAGCCTCGGAGGGTATGGGCA	HER3, ErbB-3, c-erbB3, erbB3-S, MDA-BF-1, MGC88033, c-erbB-3, p180-ErbB3, p45-sErbB3, p85-sErbB3	Homo sapiens v-erb-b2 erythroblastic leukemia viral oncogene homolog 3 (avian) (ERBB3), transcript variant 1, mRNA.	erbB-3 isoform 1 precursor	cg04858169	4091	0.04	0.03	0.08	0.06	0.03	0.05	0.04	0.05	0.03	0.05	0.04	0.04	0.06	0.06	0.06	0.06	0.07	0.06	0.18	0.04	0.05	0.04	0.06	0.08	0.04	0.07	0.05	0.06	0.04	0.04	0.04	0.09	0.16	0.04
ERBB3_P870_R	54792099	NM_001982.2	ERBB3	2065	12	36.1	54759289	-870	Y	GGACGCAGTCTCTAGTGTCCTCTC[CG]CGTCCCACTTCACTGCCCCAT	HER3, ErbB-3, c-erbB3, erbB3-S, MDA-BF-1, MGC88033, c-erbB-3, p180-ErbB3, p45-sErbB3, p85-sErbB3	Homo sapiens v-erb-b2 erythroblastic leukemia viral oncogene homolog 3 (avian) (ERBB3), transcript variant 1, mRNA.	erbB-3 isoform 1 precursor	cg24592193	2458	0.04	0.05	0.07	0.01	0.08	0.03	0.01	0.05	0.04	0.04	0.01	0.02	0.05	0.07	0.05	0.04	0.1	0.07	0.05	0.13	0.06	0.05	0.15	0.04	0.02	0.1	0.05	0.02	0.04	0.06	0.07	0.12	0.27	0.05
ERBB4_P255_F	4885214	NM_005235.1	ERBB4	2066	2	36.1	213111787	-255	Y	CGGACTGTGCAGCTATTTCCCCG[CG]TGAGCCTTCGCTTGCTCGCTCCCTC	HER4, MGC138404	Homo sapiens v-erb-a erythroblastic leukemia viral oncogene homolog 4 (avian) (ERBB4), mRNA.	v-erb-a erythroblastic leukemia viral oncogene homolog 4	cg08649550	5632	0	0	0	0.02	0.02	0	0	0.01	0.01	0	0	0	0.01	0.01	0.01	0	0.01	0	0	0.01	0.01	0.01	0	0.01	0	0.02	0.01	0	0	0	0	0.01	0.02	0
ERBB4_P541_F	4885214	NM_005235.1	ERBB4	2066	2	36.1	213112073	-541	Y	CCTCACACTTGTCCGGCGGCTG[CG]GTAATTAAAGCTCCGAGCGTCATTTCC	HER4, MGC138404	Homo sapiens v-erb-a erythroblastic leukemia viral oncogene homolog 4 (avian) (ERBB4), mRNA.	v-erb-a erythroblastic leukemia viral oncogene homolog 4	cg12482802	5633	0.01	0.01	0.01	0.01	0.01	0.02	0	0.03	0.01	0.02	0.01	0.01	0.04	0.03	0.03	0.01	0.03	0.02	0.01	0.07	0.03	0.03	0.01	0.04	0.01	0.05	0.03	0.02	0.02	0.02	0.01	0.01	0.09	0
ERCC1_P354_F	42544170	NM_001983.2	ERCC1	2067	19	36.1	50619371	-354	Y	TCCTCTCTTCCCGGTCCTGTG[CG]AGTCCGTGCTGGTGACACAGCAGTGACCA	UV20	Homo sapiens excision repair cross-complementing rodent repair deficiency, complementation group 1 (includes overlapping antisense sequence) (ERCC1), transcript variant 2, mRNA.	excision repair cross-complementing 1 isofrom 2	cg12291729	3893	0.01	0.01	0.01	0.01	0	0.01	0.01	0.01	0.01	0.01	0	0.02	0.02	0.02	0.02	0.01	0.02	0.02	0.03	0.01	0.02	0.01	0.01	0.03	0.02	0.01	0.02	0.02	0.01	0.01	0.01	0.01	0.05	0.01
ERCC1_P440_R	42544170	NM_001983.2	ERCC1	2067	19	36.1	50619457	-440	Y	GAGCTTACGGTTCAGTAAGGGACACAGACA[CG]TTCCCAGTGCTGACCCAGAATGGG	UV20	Homo sapiens excision repair cross-complementing rodent repair deficiency, complementation group 1 (includes overlapping antisense sequence) (ERCC1), transcript variant 2, mRNA.	excision repair cross-complementing 1 isofrom 2	cg13282827	3881	0.02	0.03	0	0	0.24	0.05	0.03	0.06	0.03	0.11	0.03	0.04	0.04	0.03	0.03	0.02	0.06	0.05	0.17	0.03	0.05	0.06	0.12	0.04	0.04	0.04	0.04	0.04	0.03	0.09	0.03	0.18	0.27	0.05
ERCC3_P1210_R	4557562	NM_000122.1	ERCC3	2071	2	36.1	127769432	-1210	N	GGGCATTAAAGGTGATTCTGGTGA[CG]GCTCAGATGGAAAGGAGAAATA	XPB, BTF2, GTF2H, RAD25, TFIIH	Homo sapiens excision repair cross-complementing rodent repair deficiency, complementation group 3 (xeroderma pigmentosum group B complementing) (ERCC3), mRNA.	excision repair cross-complementing rodent repair deficiency, complementation group 3	cg13587811	3901	0.99	0.99	0.99	0.98	0.99	0.98	0.99	0.99	0.99	0.99	0.99	0.99	0.99	0.99	0.99	0.99	0.99	0.99	0.95	0.99	0.99	0.99	0.99	0.99	0.99	0.99	0.99	0.96	0.99	0.99	0.99	0.99	0.99	0.99
ERCC6_P698_R	4557564	NM_000124.1	ERCC6	2074	10	36.1	50417776	-698	Y	AGAACAATGGGAGGAAGTTGAGCTT[CG]CCTGGGGAAAGAAGCAGCCCACG	CSB, CKN2, COFS, RAD26	Homo sapiens excision repair cross-complementing rodent repair deficiency, complementation group 6 (ERCC6), mRNA.	excision repair cross-complementing rodent repair deficiency, complementation group 6	cg05380429	3906	0.07	0.06	0.17	0.12	0.01	0.08	0.08	0.16	0.1	0.09	0.09	0.1	0.22	0.22	0.24	0.15	0.19	0.19	0.15	0.13	0.09	0.06	0.1	0.18	0.07	0.07	0.08	0.05	0.08	0.04	0.13	0.25	0.18	0.17
ERG_E28_F	46255021	NM_004449.3	ERG	2078	21	36.1	38955460	28	Y	AAAATCCAGCTTACCTGAGCGC[CG]CTCCTCTTCTCTCATGTCCCTCGG	p55, erg-3	Homo sapiens v-ets erythroblastosis virus E26 oncogene like (avian) (ERG), transcript variant 2, mRNA.	v-ets erythroblastosis virus E26 oncogene like isoform 2	cg12571150	312	0.15	0.12	0.13	0.06	0.1	0.04	0.03	0.06	0.09	0.06	0.06	0.3	0.13	0.15	0.11	0.25	0.16	0.11	0.11	0.08	0.14	0.11	0.17	0.1	0.11	0.1	0.09	0.28	0.07	0.16	0.06	0.09	0.3	0.11
ERN1_P809_R	50346000	NM_001433.2	ERN1	2081	17	36.1	59562017	-809	Y	GGATGTGAAGTTTGAGATGGTCTG[CG]TCACAACTCGTTGGAGGGAGTG	IRE1, IRE1P, FLJ30999	Homo sapiens endoplasmic reticulum to nucleus signalling 1 (ERN1), transcript variant 1, mRNA.	endoplasmic reticulum to nucleus signalling 1 isoform 1	cg13884260	753	0.58	0.54	0.43	0.27	0.27	0.26	0.42	0.29	0.52	0.32	0.45	0.59	0.28	0.55	0.46	0.7	0.36	0.34	0.36	0.28	0.23	0.34	0.3	0.48	0.37	0.18	0.23	0.58	0.35	0.46	0.17	0.33	0.44	0.52
ESR1_E298_R	62821793	NM_000125.2	ESR1	2099	6	36.1	152170677	298	Y	GGCTGTGCTCTTTTTCCAGGTGGCC[CG]CCGGTTTCTGAGCCTTCTGCCCTGCGG	ER, ESR, Era, ESRA, NR3A1, major ORF, DKFZp686N23123	Homo sapiens estrogen receptor 1 (ESR1), mRNA.	estrogen receptor 1	cg17191385	4092	0.11	0.15	0.1	0.02	0.02	0.11	0.13	0.08	0.13	0.13	0.08	0.1	0.14	0.12	0.11	0.09	0.22	0.11	0.02	0.21	0.12	0.15	0.15	0.11	0.12	0.18	0.31	0.06	0.18	0.08	0.15	0.36	0.26	0.11
ESR1_P151_R	62821793	NM_000125.2	ESR1	2099	6	36.1	152170228	-151	Y	GGCCCCTGGATCCGTCTTT[CG]CGTTTATTTTAAGCCCAGTCTTCCCT	ER, ESR, Era, ESRA, NR3A1, major ORF, DKFZp686N23123	Homo sapiens estrogen receptor 1 (ESR1), mRNA.	estrogen receptor 1	cg05171584	2461	0.21	0.23	0.2	0.1	0.18	0.12	0.35	0.14	0.19	0.22	0.28	0.2	0.31	0.42	0.32	0.25	0.43	0.39	0.16	0.46	0.32	0.37	0.29	0.21	0.38	0.3	0.59	0.05	0.42	0.23	0.31	0.19	0.16	0.39
ESR2_E66_F	10835012	NM_001437.1	ESR2	2100	14	36.1	63830765	66	Y	GGCAGTTATTTCTCGCAGCCTC[CG]CGCTTGCAACTGCCTCCTGGCGGGGGA	Erb, ESRB, 5p152, NR3A2, ER-BETA, ESR-BETA	Homo sapiens estrogen receptor 2 (ER beta) (ESR2), mRNA.	estrogen receptor 2	cg25497024	3262	0.01	0.02	0.04	0.01	0	0.01	0.01	0.02	0.01	0.01	0.01	0.01	0.03	0.02	0.03	0.04	0.02	0.04	0.04	0.01	0.02	0.01	0	0.04	0.01	0.02	0.02	0.01	0.01	0.01	0.03	0.03	0.06	0.04
ESR2_P162_F	10835012	NM_001437.1	ESR2	2100	14	36.1	63830993	-162	Y	AAGTGGGAGCACCCTCGAAC[CG]ACTCCTGGTCCACCCACAAGGATA	Erb, ESRB, 5p152, NR3A2, ER-BETA, ESR-BETA	Homo sapiens estrogen receptor 2 (ER beta) (ESR2), mRNA.	estrogen receptor 2	cg09233462	756	0.02	0.02	0.01	0.01	0.01	0.03	0.01	0.05	0.02	0.03	0.04	0.02	0.06	0.06	0.08	0.02	0.05	0.04	0.01	0.01	0.05	0.04	0.01	0.07	0.05	0.04	0.06	0.04	0.04	0.03	0.02	0.03	0.07	0.03
ETS1_E253_R	41393580	NM_005238.2	ETS1	2113	11	36.1	127897118	253	Y	CATGGTGCCAGGAGTGGGGGA[CG]TACGGGATGGTAGCAAGTTTGCAGT	ETS-1, EWSR2, FLJ10768	Homo sapiens v-ets erythroblastosis virus E26 oncogene homolog 1 (avian) (ETS1), mRNA.	v-ets erythroblastosis virus E26 oncogene homolog 1	cg14998713	341	0.03	0.02	0.19	0.02	0.01	0.12	0.05	0.2	0.09	0.07	0.08	0.03	0.24	0.25	0.22	0.13	0.09	0.09	0.24	0	0.07	0.04	0.01	0.28	0.05	0.05	0.07	0.05	0.07	0.03	0.06	0.12	0.32	0.09
ETS1_P559_R	41393580	NM_005238.2	ETS1	2113	11	36.1	127897930	-559	Y	GGATGAAGGCGAGCGTGCAGGCAGG[CG]CAGGGGATTCGTGAGCCCGT	ETS-1, EWSR2, FLJ10768	Homo sapiens v-ets erythroblastosis virus E26 oncogene homolog 1 (avian) (ETS1), mRNA.	v-ets erythroblastosis virus E26 oncogene homolog 1	cg22707588	3923	0	0.01	0.01	0.01	0	0.01	0	0.02	0.01	0.01	0	0.01	0.03	0.03	0.02	0.02	0.01	0.02	0	0.01	0.02	0.01	0.01	0.04	0.01	0.01	0.01	0.01	0.01	0.01	0.01	0.01	0.02	0.01
ETS2_P684_F	56119171	NM_005239.4	ETS2	2114	21	36.1	39099035	-684	Y	GCTTCCCGGGAGCAGCGCGATCAGCACCA[CG]ACTCGGGGACACAGCCAGGGCC	.	Homo sapiens v-ets erythroblastosis virus E26 oncogene homolog 2 (avian) (ETS2), mRNA.	v-ets erythroblastosis virus E26 oncogene homolog 2	cg03690837	3927	0.02	0.02	0	0.06	0	0.02	0	0.04	0.03	0.02	0.02	0.02	0.04	0.04	0.05	0.06	0.04	0.03	0	0.03	0.04	0.02	0.01	0.05	0.02	0.04	0.05	0.03	0.04	0.03	0.02	0.01	0.05	0.01
ETS2_P835_F	56119171	NM_005239.4	ETS2	2114	21	36.1	39098884	-835	Y	TGTGTAAAGTGGGAGCCGCAAGTCCTC[CG]AGAGTGACGATGATGTGCGTG	.	Homo sapiens v-ets erythroblastosis virus E26 oncogene homolog 2 (avian) (ETS2), mRNA.	v-ets erythroblastosis virus E26 oncogene homolog 2	cg06712947	3931	0.09	0.09	0.05	0.1	0.1	0.04	0.04	0.09	0.09	0.06	0.04	0.08	0.07	0.08	0.08	0.13	0.07	0.08	0.03	0.13	0.07	0.05	0.06	0.09	0.07	0.09	0.13	0.07	0.11	0.07	0.04	0.12	0.04	0.13
ETV1_P515_F	64368770	NM_004956.3	ETV1	2115	7	36.1	13995804	-515	Y	CACTTCCCCCTTGGAAGC[CG]AAAGCGCCTCTGACAGAGCTCAATTCG	ER81, MGC104699, MGC120533, MGC120534, DKFZp781L0674	Homo sapiens ets variant gene 1 (ETV1), mRNA.	ets variant gene 1	cg24347887	3941	0.04	0.04	0.09	0.03	0.03	0.06	0.04	0.08	0.05	0.08	0.04	0.05	0.09	0.06	0.09	0.07	0.09	0.1	0.07	0.08	0.07	0.08	0.06	0.09	0.06	0.12	0.09	0.08	0.05	0.08	0.05	0.12	0.15	0.09
EVI1_E47_R	29789001	NM_005241.1	EVI1	2122	3	36.1	170346740	47	Y	GCCAAAGGGTCCGAATGTGACTTTCT[CG]CGAAGCAGCACACGATGTTGGACAGCA	EVI-1, PRDM3, MDS1-EVI1, AML1-EVI-1	Homo sapiens ecotropic viral integration site 1 (EVI1), mRNA.	ecotropic viral integration site 1	cg26718709	2960	0.03	0.02	0.01	0.12	0.19	0.04	0.04	0.04	0.02	0.04	0.05	0.03	0.09	0.07	0.07	0.05	0.06	0.05	0.01	0.02	0.07	0.06	0.01	0.08	0.05	0.09	0.06	0.04	0.05	0.05	0.02	0.03	0.14	0.03
EVI1_P30_R	29789001	NM_005241.1	EVI1	2122	3	36.1	170346817	-30	Y	AACTCGGCCGAGAGCGGCTCCAAAGT[CG]CGTGGCCAGTGCCAGGAATTCAGA	EVI-1, PRDM3, MDS1-EVI1, AML1-EVI-1	Homo sapiens ecotropic viral integration site 1 (EVI1), mRNA.	ecotropic viral integration site 1	cg14228238	2179	0.01	0.03	0.02	0.01	0.01	0.04	0.05	0.03	0.03	0.03	0.04	0.02	0.05	0.04	0.04	0.03	0.03	0.04	0.01	0.05	0.05	0.03	0.02	0.07	0.02	0.05	0.04	0.02	0.03	0.04	0.01	0.02	0.1	0.01
EVI2A_E420_F	51511748	NM_001003927.1	EVI2A	2123	17	36.1	26672423	420	N	AGGAAACCAAACTTAGATCCTT[CG]TAATCCTAATTTAAAACTCCATGGCGATGG	EVDA, EVI2	Homo sapiens ecotropic viral integration site 2A (EVI2A), transcript variant 1, mRNA.	ecotropic viral integration site 2A isoform 1	cg14414427	398	0.99	0.98	0.99	0.95	0.96	0.88	0.96	0.92	0.97	0.92	0.99	0.98	0.97	0.98	0.98	0.99	0.97	0.96	0.93	0.99	0.94	0.95	0.88	0.97	0.95	0.92	0.96	0.99	0.97	0.93	0.95	0.94	0.84	0.98
EVI2A_P94_R	51511748	NM_001003927.1	EVI2A	2123	17	36.1	26672937	-94	N	CATGACAGGAGGCTTTGTAGAACCAATCCC[CG]CCTCCAGAGCAGGGAGGGTTTT	EVDA, EVI2	Homo sapiens ecotropic viral integration site 2A (EVI2A), transcript variant 1, mRNA.	ecotropic viral integration site 2A isoform 1	cg23352695	3965	0.98	0.98	0.98	0.94	0.95	0.88	0.96	0.94	0.96	0.92	0.99	0.97	0.94	0.96	0.96	0.99	0.95	0.94	0.76	0.96	0.9	0.9	0.87	0.95	0.94	0.89	0.91	0.91	0.97	0.87	0.95	0.89	0.75	0.96
EXT1_E197_F	46370065	NM_000127.2	EXT1	2131	8	36.1	119193042	197	Y	ATCTCTCTTTATTCCCTTCTGCAG[CG]GCTCCAAGACTCCGGCGGTGTTTACTC	EXT	Homo sapiens exostoses (multiple) 1 (EXT1), mRNA.	exostosin 1	cg27085164	1324	0.02	0.03	0.01	0.03	0.13	0.04	0.01	0.04	0.02	0.02	0.02	0.03	0.06	0.28	0.06	0.03	0.05	0.04	0.04	0.02	0.03	0.02	0.01	0.07	0.05	0.03	0.03	0.04	0.03	0.02	0.02	0.06	0.08	0.01
EYA4_E277_F	26667248	NM_004100.2	EYA4	2070	6	36.1	133604483	277	Y	GAGGCACAGCGCGAAGGGGAAACTT[CG]ACACTGGAAGGAACGAGAATAAA	CMD1J, DFNA10	Homo sapiens eyes absent homolog 4 (Drosophila) (EYA4), transcript variant 1, mRNA.	eyes absent 4 isoform a	cg23916819	3279	0.05	0.05	0.03	0.26	0.03	0.03	0.03	0.05	0.04	0.03	0.06	0.06	0.06	0.07	0.04	0.27	0.18	0.13	0.16	0.14	0.06	0.11	0.44	0.07	0.06	0.07	0.12	0.05	0.05	0.23	0.14	0.35	0.31	0.45
EYA4_P508_F	26667248	NM_004100.2	EYA4	2070	6	36.1	133603698	-508	Y	AAAGGAGTCCGGCAGGGGGCC[CG]CAGTGGCCTGCACAGGGGAACT	CMD1J, DFNA10	Homo sapiens eyes absent homolog 4 (Drosophila) (EYA4), transcript variant 1, mRNA.	eyes absent 4 isoform a	cg19148393	758	0.04	0.04	0.01	0.01	0	0.06	0.06	0.07	0.03	0.05	0.03	0.05	0.08	0.08	0.06	0.09	0.09	0.07	0.02	0.06	0.06	0.05	0.08	0.09	0.04	0.05	0.06	0.04	0.04	0.03	0.02	0.1	0.24	0.05
EYA4_P794_F	26667248	NM_004100.2	EYA4	2070	6	36.1	133603412	-794	Y	TCAGCAATGTGCCTAGAGAAGCTCTGACGC[CG]CCTTGGAAGTAAGTCGTTGCTG	CMD1J, DFNA10	Homo sapiens eyes absent homolog 4 (Drosophila) (EYA4), transcript variant 1, mRNA.	eyes absent 4 isoform a	cg24842760	759	0.5	0.56	0.43	0.43	0.69	0.55	0.53	0.31	0.46	0.46	0.48	0.43	0.44	0.42	0.45	0.44	0.65	0.43	0.28	0.7	0.35	0.51	0.34	0.5	0.48	0.52	0.56	0.31	0.55	0.39	0.56	0.64	0.41	0.65
F2R_P839_F	6031164	NM_001992.2	F2R	2149	5	36.1	76046703	-839	Y	CCAGGTAATCCGGAGGCTGGGG[CG]AAAGGGTGGCCTGAGCCAGG	TR, HTR, CF2R, PAR1	Homo sapiens coagulation factor II (thrombin) receptor (F2R), mRNA.	coagulation factor II receptor precursor	cg03231644	764	0.51	0.66	0.49	0.57	0.62	0.51	0.5	0.46	0.43	0.71	0.54	0.59	0.63	0.68	0.67	0.57	0.66	0.68	0.47	0.71	0.57	0.6	0.55	0.61	0.59	0.69	0.57	0.26	0.61	0.46	0.66	0.67	0.51	0.65
F2R_P88_F	6031164	NM_001992.2	F2R	2149	5	36.1	76047454	-88	Y	TGTGAGTCACTGACAGCTTCGCGAATCAA[CG]GTGCCCAGAGGAAAAAACTTCT	TR, HTR, CF2R, PAR1	Homo sapiens coagulation factor II (thrombin) receptor (F2R), mRNA.	coagulation factor II receptor precursor	cg11627632	775	0.03	0.03	0.05	0.06	0.28	0.04	0.07	0.04	0.09	0.03	0.02	0.03	0.04	0.04	0.04	0.09	0.12	0.08	0.16	0.08	0.03	0.02	0.19	0.07	0.02	0.04	0.04	0.01	0.04	0.09	0.28	0.01	0.07	0.07
FABP3_E113_F	62865867	NM_004102.3	FABP3	2170	1	36.1	31618397	113	Y	CTCACCGAGTGACTTCATGTAGTCAT[CG]AAATTCTTGCTGTCCACTAGCTTCCAGGT	MDGI, FABP11, H-FABP, O-FABP	Homo sapiens fatty acid binding protein 3, muscle and heart (mammary-derived growth inhibitor) (FABP3), mRNA.	fatty acid binding protein 3	cg03365882	3283	0.02	0.06	0.12	0	0.29	0.04	0.08	0.1	0.07	0.07	0.2	0.05	0.14	0.14	0.18	0.18	0.17	0.14	P>0.05	0.13	0.09	0.06	0.11	0.05	0.11	0.09	0.07	0	0.1	0.08	0.06	P>0.05	P>0.05	0.06
FABP3_P598_F	62865867	NM_004102.3	FABP3	2170	1	36.1	31619108	-598	Y	CCCTTCACTCTCACTGCCTGGTGG[CG]GAGACAGTCACCAGCGGCTCGGTCT	MDGI, FABP11, H-FABP, O-FABP	Homo sapiens fatty acid binding protein 3, muscle and heart (mammary-derived growth inhibitor) (FABP3), mRNA.	fatty acid binding protein 3	cg22966997	778	0.04	0.06	0.04	0.06	0.03	0.06	0.05	0.08	0.07	0.07	0.06	0.07	0.09	0.09	0.09	0.07	0.08	0.08	0.06	0.09	0.08	0.07	0.08	0.09	0.09	0.1	0.08	0.07	0.09	0.07	0.06	0.1	0.17	0.04
FANCE_P356_R	66879667	NM_021922.2	FANCE	2178	6	36.1	35527760	-356	Y	CATGACAAGCAACATGCCGTCAG[CG]TAAATACAGCGCGGGTCCTCTAGCACA	FAE, FACE	Homo sapiens Fanconi anemia, complementation group E (FANCE), mRNA.	Fanconi anemia, complementation group E	cg04035266	4848	0.09	0.05	0.15	0.18	0.16	0.06	0.1	0.1	0.1	0.06	0.23	0.06	0.13	0.21	0.14	0.16	0.12	0.17	0.1	0.11	0.13	0.07	0.11	0.13	0.22	0.11	0.1	0.07	0.14	0.08	0.09	0.12	0.12	0.11
FANCF_P13_F	42716285	NM_022725.2	FANCF	2188	11	36.1	22603976	-13	Y	CCGCTTTCACCTTGGAGACGG[CG]ACTCTCTGCGTACTGATTGGAACATCCGCG	FAF	Homo sapiens Fanconi anemia, complementation group F (FANCF), mRNA.	Fanconi anemia, complementation group F	cg11500391	791	0.01	0	0	0	0	0.01	0	0.01	0.01	0.01	0	0	0.02	0.02	0.01	0.01	0.01	0.01	0	0.01	0.02	0.01	0.01	0.03	0.01	0.01	0.02	0.01	0.01	0.01	0	0.01	0.03	0
FAS_P322_R	23510419	NM_000043.3	FAS	355	10	36.1	90739946	-322	N	CATATGGTTAACTGTCCATTCCAGAAA[CG]TCTGTGAGCCTCTCATGTTGCAGCCACAAC	APT1, CD95, FAS1, APO-1, FASTM, ALPS1A, TNFRSF6, Apo-1 Fas	Homo sapiens Fas (TNF receptor superfamily, member 6) (FAS), transcript variant 1, mRNA.	tumor necrosis factor receptor superfamily, member 6 isoform 1 precursor	cg15774510	4870	0.03	0.01	0.04	0.07	0.09	0.04	0.11	0.03	0.03	0.04	0.02	0.02	0.02	0.02	0.02	0.02	0.07	0.05	0.07	0.09	0.04	0.04	0.04	0.03	0.01	0.03	0.02	0.03	0.03	0.03	0.05	0.06	0.17	0.1
FAS_P65_F	23510419	NM_000043.3	FAS	355	10	36.1	90740203	-65	Y	GTGAGCATGCCAGCCACTGCAGGAACGCCC[CG]GGACAGGAATGCCCATTTGTG	APT1, CD95, FAS1, APO-1, FASTM, ALPS1A, TNFRSF6, Apo-1 Fas	Homo sapiens Fas (TNF receptor superfamily, member 6) (FAS), transcript variant 1, mRNA.	tumor necrosis factor receptor superfamily, member 6 isoform 1 precursor	cg13757224	4863	0.03	0.03	0.03	0.01	0.14	0.04	0.02	0.04	0.06	0.04	0.03	0.03	0.05	0.04	0.04	0.04	0.05	0.04	0.03	0.05	0.04	0.04	0.02	0.06	0.03	0.04	0.05	0.04	0.04	0.03	0.02	0.06	0.05	0.08
FASTK_P257_F	39995106	NM_033015.2	FASTK	10922	7	36.1	150409141	-257	Y	ACAGTTACTTTAATCTGCACGGGTTC[CG]GGGAACTCCTCTGCCCCTCCC	FAST	Homo sapiens Fas-activated serine/threonine kinase (FASTK), transcript variant 4, mRNA.	Fas-activated serine/threonine kinase isoform 4	cg01139039	4872	0.04	0	0	0.03	0.05	0.03	0.03	0.03	0.02	0.02	0.01	0.01	0.06	0.05	0.04	0.02	0.04	0.05	0.09	0.01	0.03	0.03	0.04	0.05	0.01	0.02	0.02	0.01	0.03	0.01	0.09	0.06	0.14	0.02
FASTK_P598_R	39995106	NM_033015.2	FASTK	10922	7	36.1	150409482	-598	Y	GGGAAGAGGCAGGCCGGAGAGG[CG]GGCCTGGGCAGGCAGCAGCTCC	FAST	Homo sapiens Fas-activated serine/threonine kinase (FASTK), transcript variant 4, mRNA.	Fas-activated serine/threonine kinase isoform 4	cg22085103	4874	0.46	0.48	0.47	0.51	0.64	0.61	0.6	0.52	0.53	0.58	0.41	0.49	0.6	0.59	0.56	0.51	0.6	0.61	0.78	0.53	0.65	0.62	0.68	0.46	0.55	0.58	0.55	0.6	0.48	0.69	0.63	0.64	0.6	0.46
FAT_P279_R	75813622	NM_005245.3	FAT	2195	4	36.1	187882260	-279	Y	AGGCTTGTGATGCCGAGGTTAGTTA[CG]GCCAGCCACAGGCGCTGTGCAAGGA	ME5, FAT1, CDHF7, hFat1	Homo sapiens FAT tumor suppressor homolog 1 (Drosophila) (FAT), mRNA.	FAT tumor suppressor 1 precursor	cg06830038	3988	0.05	0.07	0.06	0.05	0.04	0.07	0.11	0.12	0.05	0.07	0.05	0.04	0.11	0.11	0.1	0.06	0.19	0.12	0.1	0.17	0.1	0.11	0.14	0.1	0.05	0.15	0.08	0.05	0.05	0.11	0.07	0.16	0.25	0.12
FAT_P973_R	75813622	NM_005245.3	FAT	2195	4	36.1	187882954	-973	Y	GGACAAGAGGGCGGACTTGATCT[CG]GAAAGTTTGTGGGACTCAGG	ME5, FAT1, CDHF7, hFat1	Homo sapiens FAT tumor suppressor homolog 1 (Drosophila) (FAT), mRNA.	FAT tumor suppressor 1 precursor	cg08953122	4000	0.01	0.05	0.04	0.27	0.04	0.05	0.06	0.09	0.03	0.04	0.04	0	0.08	0.06	0.05	0.02	0.14	0.1	0.09	0.06	0.08	0.11	0.11	0.05	0.03	0.13	0.07	0.02	0.05	0.13	0.08	0.03	0.32	0
FER_E119_F	4885230	NM_005246.1	FER	2241	5	36.1	108111541	119	N	CTTTTGGTGAAGGACGCTTCAGAAA[CG]GCCATCACTGAAGAGCAGACCCGTTTG	TYK3	Homo sapiens fer (fps/fes related) tyrosine kinase (phosphoprotein NCP94) (FER), mRNA.	fer (fps/fes related) tyrosine kinase (phosphoprotein NCP94)	cg08035146	581	0.04	0.02	0.16	0.22	0	0.02	0	0.06	0.03	0.03	0	0.01	0.07	0.06	0.07	0.03	0.16	0.13	0.13	0.02	0.02	0.04	0.17	0.05	0.02	0.03	0.03	0.02	0.03	0.03	0	0.04	0.14	0.05
FER_P581_F	4885230	NM_005246.1	FER	2241	5	36.1	108110841	-581	N	CTTTATGACGGAAGGTAGTTTTGCAACA[CG]GAGCAAGTTGCTCACCGAAGTTACGCT	TYK3	Homo sapiens fer (fps/fes related) tyrosine kinase (phosphoprotein NCP94) (FER), mRNA.	fer (fps/fes related) tyrosine kinase (phosphoprotein NCP94)	cg20922596	3706	0.83	0.85	0.92	0.93	0.96	0.86	0.88	0.87	0.88	0.89	0.95	0.87	0.92	0.86	0.89	0.89	0.95	0.89	0.92	0.97	0.92	0.9	0.97	0.83	0.9	0.92	0.9	0.83	0.92	0.9	0.92	0.94	0.93	0.95
FES_E34_R	13376997	NM_002005.2	FES	2242	15	36.1	89228747	34	Y	GCACCGGGCCTGAGTCGGTC[CG]AGGCCGTCCCAGGAGCAGCTGCC	FPS	Homo sapiens feline sarcoma oncogene (FES), mRNA.	V-FES feline sarcoma viral/V-FPS fujinami avian sarcoma viral oncogene homolog	cg10886497	605	0.02	0.03	0.02	0.02	0.09	0.04	0.03	0.05	0.02	0.03	0.02	0.03	0.06	0.05	0.05	0.02	0.06	0.06	0.05	0.04	0.04	0.03	0.09	0.06	0.05	0.04	0.05	0.02	0.03	0.03	0.03	0.05	0.11	0.03
FES_P223_R	13376997	NM_002005.2	FES	2242	15	36.1	89228490	-223	Y	CGCTGCCGGGCCCTGGGGCCTG[CG]GGGCGCGGGCGGCTCTTGGCTGGGCCATT	FPS	Homo sapiens feline sarcoma oncogene (FES), mRNA.	V-FES feline sarcoma viral/V-FPS fujinami avian sarcoma viral oncogene homolog	cg04362933	4002	0.02	0.03	0.03	0	0.03	0.06	0	0.09	0.05	0.04	0.04	0.05	0.1	0.1	0.09	0.03	0.09	0.09	0.1	0.07	0.1	0.07	0.08	0.07	0.06	0.07	0.05	0.04	0.05	0.05	0.07	0.05	0.24	0.03
FGF1_E5_F	15055540	NM_033136.1	FGF1	2246	5	36.1	142045807	5	N	CTTGGTGTCTTCTTCTCAGAGTAGCC[CG]GCTCTCTGAACCTCCAGGCTACTGCAGCT	AFGF, ECGF, FGFA, ECGFA, ECGFB, HBGF1, GLIO703, ECGF-beta, FGF-alpha	Homo sapiens fibroblast growth factor 1 (acidic) (FGF1), transcript variant 2, mRNA.	fibroblast growth factor 1 (acidic) isoform 2 precursor	cg02259548	619	0.76	0.83	0.88	0.87	0.92	0.91	0.9	0.87	0.8	0.91	0.78	0.8	0.82	0.79	0.78	0.79	0.92	0.85	0.96	0.89	0.88	0.84	0.92	0.83	0.84	0.86	0.89	0.82	0.85	0.84	0.9	0.96	0.96	0.91
FGF1_P357_R	15055540	NM_033136.1	FGF1	2246	5	36.1	142046169	-357	N	AGCCAGGAGGGAGGTAGAGACAGAAGA[CG]GTGGCAGCAGCTACCCTGGGTG	AFGF, ECGF, FGFA, ECGFA, ECGFB, HBGF1, GLIO703, ECGF-beta, FGF-alpha	Homo sapiens fibroblast growth factor 1 (acidic) (FGF1), transcript variant 2, mRNA.	fibroblast growth factor 1 (acidic) isoform 2 precursor	cg05353098	3718	0.5	0.56	0.62	0.61	0.62	0.75	0.68	0.67	0.64	0.72	0.55	0.57	0.64	0.63	0.59	0.6	0.63	0.6	0.87	0.7	0.72	0.65	0.64	0.64	0.64	0.67	0.73	0.63	0.61	0.7	0.55	0.81	0.8	0.63
FGF12_E61_R	21614509	NM_021032.2	FGF12	2257	3	36.1	193928005	61	Y	AGCTGCAGGCAGGAGCTGTCCTCCGAG[CG]TGGTGCTGCAGGTGTAGTGACAG	FHF1, FGF12B	Homo sapiens fibroblast growth factor 12 (FGF12), transcript variant 1, mRNA.	fibroblast growth factor 12 isoform 1	cg09801174	437	0.06	0.05	0.05	0.08	0.07	0.08	0.05	0.11	0.09	0.08	0.06	0.05	0.12	0.12	0.15	0.16	0.12	0.11	0.2	0.14	0.1	0.09	0.07	0.12	0.07	0.1	0.09	0.17	0.1	0.1	0.07	0.08	0.16	0.11
FGF12_P210_R	21614509	NM_021032.2	FGF12	2257	3	36.1	193928276	-210	Y	AAACTAGAAAATGGATTGGACTAGTACTG[CG]TGCATCAGGACGAATTACTGAAGTCT	FHF1, FGF12B	Homo sapiens fibroblast growth factor 12 (FGF12), transcript variant 1, mRNA.	fibroblast growth factor 12 isoform 1	cg22069098	3722	0.04	0.03	0.09	0.06	0.09	0.04	0.01	0.04	0.04	0.04	0.04	0.03	0.05	0.03	0.03	0.23	0.12	0.09	0.31	0.11	0.04	0.07	0.08	0.03	0.03	0.08	0.04	0.03	0.07	0.05	0.14	0.08	0.15	0.14
FGF2_P229_F	41352694	NM_002006.3	FGF2	2247	4	36.1	123967084	-229	Y	GTCACGGCTGGTTGCGCAGCAAAAGCCC[CG]CAGTGTGGAGAAAGCCTAAACGTG	BFGF, FGFB, HBGH-2	Homo sapiens fibroblast growth factor 2 (basic) (FGF2), mRNA.	fibroblast growth factor 2	cg03941587	3726	0.03	0.06	0.06	0.09	0.05	0.04	0.07	0.08	0.06	0.06	0.13	0.04	0.12	0.07	0.08	0.04	0.1	0.11	0.26	0.04	0.06	0.06	0.08	0.06	0.05	0.09	0.05	0.01	0.09	0.09	0.03	0.1	0.28	0.02
FGF3_E198_R	15451899	NM_005247.2	FGF3	2248	11	36.1	69342931	198	Y	CAAAGCGCTGAAAGAAAGGACGGTT[CG]CCAACAAAAGGCCGACGTGGTCC	INT2, HBGF-3	Homo sapiens fibroblast growth factor 3 (murine mammary tumor virus integration site (v-int-2) oncogene homolog) (FGF3), mRNA.	fibroblast growth factor 3 precursor	cg12845334	1333	0	0.01	0	0	0	0.01	0	0.01	0	0	0	0	0.02	0.01	0.01	0.02	0.02	0.01	0	0.11	0.01	0	0.01	0.01	0.01	0.02	0.01	0	0	0.02	0	0	0.01	0
FGF3_P171_R	15451899	NM_005247.2	FGF3	2248	11	36.1	69343300	-171	Y	GATGACTGATGTCCGTGAAAACAACTTG[CG]GGGAAGTCGAGCTGACAAAC	INT2, HBGF-3	Homo sapiens fibroblast growth factor 3 (murine mammary tumor virus integration site (v-int-2) oncogene homolog) (FGF3), mRNA.	fibroblast growth factor 3 precursor	cg15119027	5573	0	0.01	0.03	0	0	0.01	0	0.01	0.01	0	0.01	0	0.01	0.02	0.01	0.01	0.1	0.02	0.21	0.09	0.02	0.02	0.03	0.01	0	0.04	0.01	0.02	0.02	0.02	0	0.05	0.05	0.02
FGF5_E16_F	73486654	NM_004464.3	FGF5	2250	4	36.1	81406782	16	Y	GGGTGAGGGGAAGCTTCGCAGG[CG]TGCACGGAGCAGTGAGATCACTGG	HBGF-5, Smag-82	Homo sapiens fibroblast growth factor 5 (FGF5), transcript variant 1, mRNA.	fibroblast growth factor 5 isoform 1 precursor	cg08153517	453	0.01	0.03	0.01	0.06	0.07	0.02	0.03	0.04	0.01	0.02	0.01	0.01	0.06	0.04	0.05	0.01	0.03	0.03	0.01	0.05	0.05	0.04	0.05	0.08	0.03	0.04	0.03	0.02	0.03	0.02	0.02	0.04	0.08	0.02
FGF5_P238_R	73486654	NM_004464.3	FGF5	2250	4	36.1	81406528	-238	Y	AGGACTCAGCTGCTAACGCCGAGCT[CG]TTTCCACGCGGCTCTGGTCCTAGTCG	HBGF-5, Smag-82	Homo sapiens fibroblast growth factor 5 (FGF5), transcript variant 1, mRNA.	fibroblast growth factor 5 isoform 1 precursor	cg23520103	3734	0.01	0.01	0.01	0	0	0.01	0	0.02	0.01	0.02	0	0.01	0.04	0.04	0.04	0.01	0.03	0.03	0.01	0.02	0.04	0.02	0.01	0.04	0.02	0.05	0.03	0.03	0.02	0.03	0.01	0.02	0.07	0.01
FGF6_E294_F	10337586	NM_020996.1	FGF6	2251	12	36.1	4424747	294	Y	CGTTGCAGTAGAGCCTCCGCTGC[CG]CTTGATCCCCACCAAATAGCCA	HST2, HBGF-6	Homo sapiens fibroblast growth factor 6 (FGF6), mRNA.	fibroblast growth factor 6 precursor	cg10815012	460	0.99	0.99	0.96	0.96	0.97	0.99	0.99	0.99	0.99	0.99	0.99	0.97	0.99	0.98	0.98	0.98	0.96	0.97	0.98	0.97	0.99	0.97	0.93	0.98	0.98	0.98	0.97	0.98	0.99	0.98	P>0.05	0.94	0.96	0.91
FGF6_P139_R	10337586	NM_020996.1	FGF6	2251	12	36.1	4425180	-139	Y	GAGAGCAGAGGGACCCAGGCTGAGCCG[CG]GCCGGTAGAGACCATGGCTCG	HST2, HBGF-6	Homo sapiens fibroblast growth factor 6 (FGF6), mRNA.	fibroblast growth factor 6 precursor	cg01392242	4016	0.98	0.99	0.97	0.98	0.98	0.98	0.97	0.98	0.98	0.98	0.98	0.98	0.98	0.98	0.98	0.98	0.98	0.98	0.98	0.99	0.99	0.99	0.98	0.97	0.98	0.98	0.98	0.97	0.99	0.98	0.98	0.98	0.98	0.98
FGF7_P44_F	15147344	NM_002009.2	FGF7	2252	15	36.1	47502707	-44	N	GCTTCCAATGAGGTCAGCAAAGGTATTTAT[CG]AAAAGCCCTGAATAAAAGGCTCACAC	KGF, HBGF-7	Homo sapiens fibroblast growth factor 7 (keratinocyte growth factor) (FGF7), mRNA.	fibroblast growth factor 7 precursor	cg26070824	5679	0.84	0.78	0.87	0.85	0.9	0.87	0.85	0.91	0.85	0.91	0.84	0.78	0.94	0.93	0.94	0.82	0.96	0.94	0.98	0.93	0.95	0.89	0.93	0.89	0.92	0.92	0.87	0.65	0.93	0.87	0.81	0.97	0.97	0.75
FGF7_P610_F	15147344	NM_002009.2	FGF7	2252	15	36.1	47502141	-610	N	TGAGACTCTGGAACAGCAGGTAACTTGCC[CG]AAGTCATACTGGTCATTAGTGGTCCAA	KGF, HBGF-7	Homo sapiens fibroblast growth factor 7 (keratinocyte growth factor) (FGF7), mRNA.	fibroblast growth factor 7 precursor	cg18689733	5625	0.97	0.98	0.97	0.97	0.98	0.97	0.97	0.97	0.97	0.96	0.99	0.96	0.98	0.98	0.98	0.97	0.97	0.98	0.95	0.95	0.98	0.97	0.94	0.97	0.98	0.96	0.96	0.96	0.98	0.97	0.94	0.92	0.92	0.93
FGF8_E183_F	15147351	NM_006119.2	FGF8	2253	10	36.1	103525634	183	Y	CACAGGCAGCTCAGCGCGGAG[CG]GGGGCTGCCCATGGCGCGCGGCCC	AIGF, HBGF-8	Homo sapiens fibroblast growth factor 8 (androgen-induced) (FGF8), transcript variant B, mRNA.	fibroblast growth factor 8 isoform B precursor	cg02429245	1334	0.02	0.02	0.02	0.03	0.01	0.03	0.01	0.04	0.03	0.03	0.03	0.03	0.06	0.05	0.05	0.03	0.04	0.05	0.02	0.02	0.05	0.04	0.03	0.06	0.04	0.04	0.04	0.03	0.04	0.03	0.03	0.03	0.06	0.02
FGF8_P473_F	15147351	NM_006119.2	FGF8	2253	10	36.1	103526290	-473	Y	GCCTGGAGCGCCCGAGTCTGG[CG]GGTCTGGGTCTCCGCCTCCGGGCC	AIGF, HBGF-8	Homo sapiens fibroblast growth factor 8 (androgen-induced) (FGF8), transcript variant B, mRNA.	fibroblast growth factor 8 isoform B precursor	cg15208541	5683	0.01	0.01	0.01	0.01	0.01	0.02	0.01	0.03	0.02	0.02	0.01	0.01	0.04	0.03	0.04	0.04	0.03	0.03	0.02	0.03	0.03	0.02	0.02	0.05	0.03	0.03	0.03	0.03	0.02	0.02	0.02	0.02	0.04	0.02
FGF9_P1404_F	4503706	NM_002010.1	FGF9	2254	13	36.1	21142471	-1404	Y	TCGTCCTAAGCAGCGTGGTTTGAGGG[CG]AGAAGACGCCTACTGGAGCGCTC	GAF, HBFG-9, MGC119914, MGC119915	Homo sapiens fibroblast growth factor 9 (glia-activating factor) (FGF9), mRNA.	fibroblast growth factor 9 precursor	cg18000242	4026	0.11	0.05	0.07	0.06	0.12	0.09	0.1	0.18	0.08	0.07	0.1	0.03	0.19	0.21	0.2	0.13	0.07	0.06	0.08	0.04	0.05	0.03	0.05	0.18	0.04	0.04	0.04	0.06	0.06	0.04	0.05	0.06	0.11	0.04
FGF9_P862_R	4503706	NM_002010.1	FGF9	2254	13	36.1	21143013	-862	Y	GACTCAGGGTTTCTTCCTCC[CG]CCTCTCGCAGTGCATCTTTCATTTGCTTTT	GAF, HBFG-9, MGC119914, MGC119915	Homo sapiens fibroblast growth factor 9 (glia-activating factor) (FGF9), mRNA.	fibroblast growth factor 9 precursor	cg02259997	4028	0.23	0.21	0.26	0.24	0.32	0.26	0.24	0.27	0.24	0.27	0.25	0.24	0.28	0.29	0.3	0.24	0.29	0.29	0.35	0.26	0.27	0.27	0.27	0.3	0.27	0.28	0.27	0.26	0.26	0.25	0.3	0.3	0.38	0.24
FGFR1_E317_F	13186232	NM_000604.2	FGFR1	2260	8	36.1	38444976	317	Y	GCCTCACTTTCCTTGCAGAC[CG]GGCTCCATCGCCCTGCGGAGGCC	H2, H3, H4, H5, CEK, FLG, FLT2, KAL2, BFGFR, C-FGR, CD331, N-SAM	Homo sapiens fibroblast growth factor receptor 1 (fms-related tyrosine kinase 2, Pfeiffer syndrome) (FGFR1), transcript variant 1, mRNA.	fibroblast growth factor receptor 1 isoform 1 precursor	cg05405947	620	0.04	0.03	0.03	0.02	0.01	0.04	0.04	0.06	0.05	0.04	0.04	0.02	0.08	0.07	0.08	0.06	0.06	0.05	0.08	0.03	0.06	0.05	0.02	0.11	0.05	0.04	0.05	0.04	0.04	0.04	0.02	0.05	0.07	0.02
FGFR1_P204_F	13186232	NM_000604.2	FGFR1	2260	8	36.1	38445497	-204	Y	CTACAGCCTGGTCTCCTTTGGCGTTTG[CG]CCCCTGCATCTGAGCACGTCCCA	H2, H3, H4, H5, CEK, FLG, FLT2, KAL2, BFGFR, C-FGR, CD331, N-SAM	Homo sapiens fibroblast growth factor receptor 1 (fms-related tyrosine kinase 2, Pfeiffer syndrome) (FGFR1), transcript variant 1, mRNA.	fibroblast growth factor receptor 1 isoform 1 precursor	cg20658205	4033	0.03	0.02	0.01	0.03	0.08	0.02	0.03	0.07	0.02	0.02	0.02	0.01	0.07	0.08	0.08	0.03	0.07	0.07	0.01	0.03	0.04	0.03	0.03	0.06	0.02	0.03	0.03	0.01	0.05	0.02	0.04	0.09	0.1	0.07
FGFR2_P266_R	13186270	NM_023030.1	FGFR2	2263	10	36.1	123348173	-266	Y	GCGATGCGGCCGTAGGGATGCAG[CG]ACAGCCTCCGAATAAGGCCTGGTC	BEK, JWS, CEK3, CFD1, ECT1, KGFR, TK14, TK25, BFR-1, CD332, K-SAM	Homo sapiens fibroblast growth factor receptor 2 (bacteria-expressed kinase, keratinocyte growth factor receptor, craniofacial dysostosis 1, Crouzon syndrome, Pfeiffer syndrome, Jackson-Weiss syndrome) (FGFR2), transcript variant 12, mRNA.	fibroblast growth factor receptor 2 isoform 12 precursor	cg02179499	2485	0.02	0.03	0.03	0.03	0.03	0.03	0.02	0.03	0.03	0.03	0.03	0.03	0.06	0.05	0.05	0.04	0.05	0.06	0.03	0.05	0.05	0.04	0.04	0.06	0.04	0.05	0.04	0.03	0.03	0.03	0.04	0.03	0.07	0.04
FGFR2_P460_R	13186270	NM_023030.1	FGFR2	2263	10	36.1	123348367	-460	Y	GAGACTTTAAAATGCGCCTGCTTGATACTG[CG]GGGAGGGTTGCCAGGCAG	BEK, JWS, CEK3, CFD1, ECT1, KGFR, TK14, TK25, BFR-1, CD332, K-SAM	Homo sapiens fibroblast growth factor receptor 2 (bacteria-expressed kinase, keratinocyte growth factor receptor, craniofacial dysostosis 1, Crouzon syndrome, Pfeiffer syndrome, Jackson-Weiss syndrome) (FGFR2), transcript variant 12, mRNA.	fibroblast growth factor receptor 2 isoform 12 precursor	cg04640037	2501	0.16	0.15	0.1	0.21	0.11	0.15	0.08	0.16	0.09	0.12	0.12	0.11	0.18	0.15	0.18	0.12	0.18	0.14	0.15	0.19	0.17	0.17	0.24	0.16	0.12	0.17	0.14	0.11	0.16	0.16	0.14	0.19	0.28	0.15
FGFR3_E297_R	13112047	NM_022965.1	FGFR3	2261	4	36.1	1765718	297	Y	CGCTGCCTCCTTGCCGGAGAG[CG]CGGCCAGAGCTAGCGCGGCGACTTGTGGTG	ACH, CEK2, JTK4, CD333, HSFGFR3EX	Homo sapiens fibroblast growth factor receptor 3 (achondroplasia, thanatophoric dwarfism) (FGFR3), transcript variant 2, mRNA.	fibroblast growth factor receptor 3 isoform 2 precursor	cg02183613	4098	0.01	0.02	0.01	0.01	0	0.03	0.02	0.04	0.02	0.03	0.01	0.03	0.05	0.05	0.05	0.02	0.04	0.04	0.01	0.02	0.04	0.03	0.02	0.06	0.03	0.03	0.04	0.03	0.03	0.03	0.02	0.01	0.07	0.02
FGFR3_P1152_R	13112047	NM_022965.1	FGFR3	2261	4	36.1	1764269	-1152	Y	GCGGGGCTCTCAGGCGGCTTAGCTG[CG]TGCGGCCCCAGGTCAGTCAACG	ACH, CEK2, JTK4, CD333, HSFGFR3EX	Homo sapiens fibroblast growth factor receptor 3 (achondroplasia, thanatophoric dwarfism) (FGFR3), transcript variant 2, mRNA.	fibroblast growth factor receptor 3 isoform 2 precursor	cg12221596	2536	0.41	0.47	0.27	0.5	0.4	0.53	0.48	0.5	0.37	0.46	0.59	0.45	0.47	0.6	0.57	0.4	0.6	0.52	0.19	0.5	0.44	0.55	0.5	0.45	0.52	0.45	0.49	0.47	0.35	0.59	0.33	0.32	0.4	0.4
FGFR4_P610_F	47524174	NM_213647.1	FGFR4	2264	5	36.1	176445917	-610	N	GAGTAGCAGGGTGGGAGCCAGGAGG[CG]TGGGTCATGGCAATCTATGTATAAAG	TKF, JTK2, CD334, MGC20292	Homo sapiens fibroblast growth factor receptor 4 (FGFR4), transcript variant 3, mRNA.	fibroblast growth factor receptor 4 isoform 1 precursor	cg13847825	4036	0.96	0.98	0.96	0.92	0.96	0.98	0.95	0.92	0.97	0.94	0.95	0.96	0.91	0.92	0.91	0.97	0.95	0.9	0.99	0.96	0.94	0.96	0.96	0.93	0.94	0.94	0.95	0.98	0.95	0.97	0.95	0.98	0.98	0.98
FGR_P39_F	4885234	NM_005248.1	FGR	2268	1	36.1	27823199	-39	N	GGCGGAACTGGGCCACCTACTGTAC[CG]TTCAGTCTGCCTCACAGTATGTCCCC	SRC2, c-fgr, p55c-fgr	Homo sapiens Gardner-Rasheed feline sarcoma viral (v-fgr) oncogene homolog (FGR), mRNA.	Gardner-Rasheed feline sarcoma viral (v-fgr) oncogene homolog	cg13164743	5688	0.99	0.99	0.99	0.99	0.99	0.99	0.99	0.99	0.99	0.99	0.99	0.99	0.99	0.99	0.99	0.99	0.99	1	0.98	1	0.99	1	0.99	0.99	0.99	0.99	0.99	0.99	0.99	0.99	1	0.99	0.98	0.99
FHIT_E19_R	4503718	NM_002012.1	FHIT	2272	3	36.1	61212145	19	Y	GGAACAGAGGGCAAAAAGTCCTGTGAC[CG]GACAGAGCAGAGCGGGGACTG	FRA3B, AP3Aase	Homo sapiens fragile histidine triad gene (FHIT), mRNA.	fragile histidine triad gene	cg16465895	2728	0.02	0.01	0.01	0.01	0.04	0.02	0.04	0.02	0.02	0.02	0.02	0.02	0.02	0.02	0.03	0.02	0.03	0.02	0.02	0.02	0.02	0.02	0.02	0.03	0.02	0.02	0.02	0.02	0.02	0.02	0.01	0.03	0.05	0.03
FHIT_P93_R	4503718	NM_002012.1	FHIT	2272	3	36.1	61212257	-93	Y	GGAGCGGAGGCCAATACGCGCAGAGCATG[CG]CCTACGCCGGGCCAATTGAAAGC	FRA3B, AP3Aase	Homo sapiens fragile histidine triad gene (FHIT), mRNA.	fragile histidine triad gene	cg24504954	1887	0.01	0.01	0.01	0.01	0.01	0.02	0.01	0.02	0.02	0.01	0.01	0.01	0.03	0.03	0.02	0.02	0.02	0.02	0.01	0.01	0.02	0.02	0.01	0.04	0.02	0.02	0.03	0.02	0.02	0.01	0.01	0.01	0.03	0.01
FLI1_E29_F	7110592	NM_002017.2	FLI1	2313	11	36.1	128069228	29	Y	TGCACAGGGGAGTGAGGGCAGGG[CG]CTCGCAGGGGGCACGCAGGG	EWSR2, SIC-1	Homo sapiens Friend leukemia virus integration 1 (FLI1), mRNA.	Friend leukemia virus integration 1	cg20448922	1337	0.1	0.03	0.06	0.04	0.01	0.11	0.1	0.15	0.07	0.08	0.08	0.03	0.18	0.16	0.17	0.26	0.05	0.05	0.05	0.04	0.07	0.03	0.06	0.14	0.04	0.05	0.05	0.05	0.06	0.02	0.03	0.05	0.05	0.02
FLT1_E444_F	32306519	NM_002019.2	FLT1	2321	13	36.1	27966788	444	Y	CGCTGCAACTAGTGTCCCAGGTTCT[CG]CCGTAGCCAGCTTCTCCGGGCTACAG	FLT, VEGFR1	Homo sapiens fms-related tyrosine kinase 1 (vascular endothelial growth factor/vascular permeability factor receptor) (FLT1), mRNA.	fms-related tyrosine kinase 1 (vascular endothelial growth factor/vascular permeability factor receptor)	cg15601306	515	0.01	0.01	0.01	0	0.02	0.01	0	0.02	0.02	0.01	0.01	0.01	0.04	0.03	0.03	0.01	0.03	0.03	0.03	0.03	0.03	0.02	0.01	0.05	0.02	0.03	0.02	0.02	0.02	0.01	0.01	0.01	0.08	0.02
FLT1_P302_F	32306519	NM_002019.2	FLT1	2321	13	36.1	27967534	-302	Y	GCAGGTTCAGGGTCTTTGCTCCG[CG]CCCTCTTGCCCTTGCCCCTCC	FLT, VEGFR1	Homo sapiens fms-related tyrosine kinase 1 (vascular endothelial growth factor/vascular permeability factor receptor) (FLT1), mRNA.	fms-related tyrosine kinase 1 (vascular endothelial growth factor/vascular permeability factor receptor)	cg21787743	3789	0.01	0.02	0.01	0.01	0	0.01	0.06	0.03	0.02	0.01	0.01	0.01	0.04	0.03	0.02	0.03	P>0.05	0.03	P>0.05	0.06	0.02	0.01	0	0.03	0.01	0.04	0.03	0	0.02	0.02	0.14	P>0.05	P>0.05	P>0.05
FLT1_P615_R	32306519	NM_002019.2	FLT1	2321	13	36.1	27967847	-615	Y	GAAGTCTAGGAAGGCACCGGAGACCCT[CG]GCACAAGGCACTGAACCTGGAGCG	FLT, VEGFR1	Homo sapiens fms-related tyrosine kinase 1 (vascular endothelial growth factor/vascular permeability factor receptor) (FLT1), mRNA.	fms-related tyrosine kinase 1 (vascular endothelial growth factor/vascular permeability factor receptor)	cg26282369	3783	0.03	0.05	0.03	0.15	0.01	0.11	0.03	0.05	0.04	0.06	0.04	0.04	0.04	0.04	0.06	0.04	0.08	0.07	0.06	0.1	0.04	0.04	0.1	0.07	0.05	0.15	0.07	0.04	0.07	0.06	0.08	0.05	0.09	0.04
FLT3_E326_R	4758395	NM_004119.1	FLT3	2322	13	36.1	27572379	326	Y	CGCGGCCCGAGCCAGAGGAGAGACTT[CG]GAGAAGAGGGAAGAGGAC	FLK2, STK1, CD135	Homo sapiens fms-related tyrosine kinase 3 (FLT3), mRNA.	fms-related tyrosine kinase 3	cg18969328	542	0.01	0.07	0.07	0.11	0.16	0.02	0	0.03	0.04	0.01	0.05	0.02	0.05	0.04	0.07	0.04	0.24	0.07	0.01	0.06	0.04	0.02	0.07	0.07	0.01	0.02	0.08	0.01	0.05	0.02	0.04	0.08	0.1	0.01
FLT3_P302_F	4758395	NM_004119.1	FLT3	2322	13	36.1	27573007	-302	Y	AGTTGCACTGGCTCCGCGGCTCTGC[CG]CCTTGCTGCCCCTGTGAGTCCCCGA	FLK2, STK1, CD135	Homo sapiens fms-related tyrosine kinase 3 (FLT3), mRNA.	fms-related tyrosine kinase 3	cg23603794	4037	0.01	0.01	0.01	0	0	0.01	0.03	0.03	0.01	0.01	0.02	0	0.04	0.03	0.04	0.03	0.03	0.02	0	0	0.02	0.01	0.01	0.05	0.02	0.01	0.03	0.01	0.03	0.01	0	0.01	0.04	0
FLT4_E206_F	4503752	NM_002020.1	FLT4	2324	5	36.1	180008966	206	Y	CGTGCTCCCCTCAGGCGTC[CG]CGCACCAGGGCCACCGTGTCCC	PCL, FLT41, VEGFR3	Homo sapiens fms-related tyrosine kinase 4 (FLT4), transcript variant 2, mRNA.	fms-related tyrosine kinase 4 isoform 2	cg17414561	559	0.04	0.04	0.04	0.02	0.01	0.07	0.02	0.07	0.07	0.07	0.12	0.05	0.1	0.08	0.1	0.07	0.09	0.1	0.05	0.08	0.07	0.07	0.06	0.09	0.06	0.08	0.1	0.13	0.07	0.04	0.11	0.09	0.08	0.12
FLT4_P180_R	4503752	NM_002020.1	FLT4	2324	5	36.1	180009352	-180	Y	GGCGTCCGGTGCACCCGAGCAGTGCG[CG]CTCCGCACCACAGGGTCCGGGCC	PCL, FLT41, VEGFR3	Homo sapiens fms-related tyrosine kinase 4 (FLT4), transcript variant 2, mRNA.	fms-related tyrosine kinase 4 isoform 2	cg20020551	3804	0.02	0.02	0.01	0.05	0.01	0.03	0.02	0.05	0.03	0.02	0.01	0.02	0.06	0.05	0.05	0.02	0.04	0.04	0.03	0.07	0.03	0.03	0.01	0.06	0.03	0.05	0.03	0.03	0.02	0.02	0.03	0.03	0.06	0.03
FN1_E469_F	47132546	NM_054034.2	FN1	2335	2	36.1	216008567	469	Y	AACTTCAGCCCCAACTTTGGT[CG]GCTTTAGGGTCCCATCCCTGAGGCA	FN, CIG, MSF, FINC, LETS, DKFZp686H0342, DKFZp686I1370, DKFZp686F10164, DKFZp686O13149	Homo sapiens fibronectin 1 (FN1), transcript variant 7, mRNA.	fibronectin 1 isoform 7 preproprotein	cg01966735	3293	0.02	0.04	0	0.04	0	0.02	0	0.03	0.03	0.01	0.01	0.01	0.03	0.03	0.03	0.03	0.1	0.05	0.1	0.05	0.04	0.04	0.05	0.03	0.02	0.05	0.04	0.01	0.02	0.03	0.06	0.06	0.09	0.11
FN1_P229_R	47132546	NM_054034.2	FN1	2335	2	36.1	216009265	-229	Y	GCAGCGAACAAAAGAGATGCTGATGGCC[CG]CCAGGACTGGGGCAAGACAACTT	FN, CIG, MSF, FINC, LETS, DKFZp686H0342, DKFZp686I1370, DKFZp686F10164, DKFZp686O13149	Homo sapiens fibronectin 1 (FN1), transcript variant 7, mRNA.	fibronectin 1 isoform 7 preproprotein	cg21634861	815	0.02	0.03	0.15	0.09	0	0.03	0.03	0.04	0.03	0.01	0.04	0.04	0.04	0.04	0.05	0.03	0.05	0.09	0.01	0.01	0.04	0.03	0.01	0.04	0.02	0.03	0.04	0.01	0.05	0.02	0	0.04	0.07	0.06
FOLR1_E368_R	12056965	NM_000802.2	FOLR1	2348	11	36.1	71578618	368	N	CCAGAGTGTGGCCTGCTCAAGGTTAAA[CG]ACAAGTTAGTGTTCATCCCCCTGAAC	FBP, FOLR, MOv18, FR-alpha	Homo sapiens folate receptor 1 (adult) (FOLR1), transcript variant 2, mRNA.	folate receptor 1 precursor	cg15274870	1599	0.98	0.97	0.98	0.95	0.97	0.97	0.97	0.98	0.98	0.96	0.98	0.96	0.99	0.98	0.98	0.99	0.98	0.98	0.98	0.99	0.99	0.99	0.98	0.99	0.98	0.98	0.98	0.99	0.99	0.98	0.96	0.98	0.98	0.98
FOSL2_E384_R	44680151	NM_005253.3	FOSL2	2355	2	36.1	28469667	384	Y	CGCCTTTTTGGCCCTGTCTGAAAT[CG]GGGGTCCCCAGGGCTGGCAGGCC	FRA2, FLJ23306	Homo sapiens FOS-like antigen 2 (FOSL2), mRNA.	FOS-like antigen 2	cg26791128	585	0.86	0.7	0.89	0.73	0.89	0.83	0.87	0.89	0.75	0.68	0.65	0.77	0.96	0.97	0.95	0.94	0.9	0.92	0.97	0.82	0.73	0.63	0.84	0.95	0.41	0.5	0.5	0.48	0.67	0.63	0.86	0.92	0.95	0.94
FRK_P36_F	31657133	NM_002031.2	FRK	2444	6	36.1	116488650	-36	N	CCTGTTTCAAGTCTGTTCCTGTCTTT[CG]ACCAGTCCGGATCTGGACGGCTCTCT	GTK, RAK, PTK5	Homo sapiens fyn-related kinase (FRK), mRNA.	fyn-related kinase	cg18764771	1913	0.62	0.7	0.27	0.41	0.43	0.53	0.5	0.5	0.33	0.43	0.34	0.47	0.4	0.61	0.62	0.69	0.39	0.36	0.83	0.47	0.65	0.6	0.49	0.45	0.38	0.54	0.45	0.94	0.43	0.61	0.22	0.62	0.88	0.44
FRZB_E186_R	38455387	NM_001463.2	FRZB	2487	2	36.1	183439557	186	Y	CAGGATGGGGCAGGGTGCAGCCG[CG]CAGTGGACGCCAAAAGGCCCGCT	FRE, FZRB, hFIZ, FRITZ, FRP-3, FRZB1, SFRP3, SRFP3, FRZB-1, FRZB-PEN	Homo sapiens frizzled-related protein (FRZB), mRNA.	frizzled-related protein	cg01872931	623	0.09	0.09	0.05	0.04	0.12	0.06	0.06	0.07	0.03	0.03	0.07	0.05	0.12	0.11	0.13	0.25	0.11	0.07	0.02	0.11	0.08	0.08	0.18	0.07	0.06	0.17	0.08	0.03	0.08	0.12	0.07	0.11	0.18	0.09
FRZB_P406_F	38455387	NM_001463.2	FRZB	2487	2	36.1	183440149	-406	Y	GGGACGTCTGTGCCTCTGCCCGGG[CG]GCTCTGCACTTTCCTACCTCCCGC	FRE, FZRB, hFIZ, FRITZ, FRP-3, FRZB1, SFRP3, SRFP3, FRZB-1, FRZB-PEN	Homo sapiens frizzled-related protein (FRZB), mRNA.	frizzled-related protein	cg25188149	4041	0.01	0.02	0.04	0	0.06	0.02	0.04	0.02	0.01	0.02	0	0.01	0.04	0.03	0.03	0.1	0.02	0.02	0	0.01	0.03	0.02	0.03	0.05	0.02	0.02	0.02	0.02	0.02	0.02	0.01	0	0.05	0
FVT1_P225_F	4503816	NM_002035.1	FVT1	2531	18	36.1	59185663	-225	Y	CAGCCTCTCCCGTGGAAAC[CG]GGCCTCCCGTCCCTGTGCGTCGC	.	Homo sapiens follicular lymphoma variant translocation 1 (FVT1), mRNA.	follicular lymphoma variant translocation 1	cg25427220	4044	0.02	0.02	0.02	0.01	0.03	0.02	0.01	0.03	0.02	0.03	0.02	0.02	0.04	0.04	0.05	0.03	0.03	0.03	0.06	0.03	0.03	0.03	0.03	0.04	0.03	0.03	0.04	0.03	0.03	0.02	0.02	0.04	0.06	0.03
FYN_P352_R	23510363	NM_153048.1	FYN	2534	6	36.1	112301672	-352	Y	AGAGCGGAGAGTGTGAACTGCAGTTTC[CG]CTTTGCGGAAGGTTGCAGCTG	SLK, SYN, MGC45350	Homo sapiens FYN oncogene related to SRC, FGR, YES (FYN), transcript variant 3, mRNA.	protein-tyrosine kinase fyn isoform c	cg23412550	4057	0.02	0.02	0.01	0.02	0.01	0.03	0.01	0.04	0.02	0.03	0.02	0.02	0.05	0.05	0.05	0.03	0.04	0.04	0.01	0.02	0.04	0.03	0.02	0.05	0.03	0.03	0.04	0.04	0.03	0.03	0.02	0.02	0.04	0.02
FZD7_E296_F	4503832	NM_003507.1	FZD7	8324	2	36.1	202607851	296	Y	TGCTGGGCCACACGAACCAAGAGGACG[CG]GGCCTCGAGGTGCACCAGTTCT	FzE3	Homo sapiens frizzled homolog 7 (Drosophila) (FZD7), mRNA.	frizzled 7	cg18631360	1600	0.01	0	0	0	0	0.01	0.03	0.02	0.02	0.01	0	0.01	0.03	0.02	0.03	0.01	0.05	0.03	0	0.07	0.02	0.03	0.15	0.04	0.02	0.03	0.03	0.02	0.01	0.02	0	0	0.04	0
FZD9_E458_F	62865872	NM_003508.2	FZD9	8326	7	36.1	72486503	458	Y	GCGGCTGCCGAGCTAGCGGAGTTCG[CG]CCGCTGGTGCAGTACGGCTGCC	FZD3	Homo sapiens frizzled homolog 9 (Drosophila) (FZD9), mRNA.	frizzled 9	cg25707686	5551	0.17	0.11	0.11	0.1	0.31	0.11	0.14	0.22	0.12	0.05	0.12	0.09	0.23	0.22	0.27	0.11	0.27	0.13	0.21	0.22	0.16	0.13	0.19	0.15	0.13	0.17	0.12	0.13	0.12	0.2	0.13	0.16	0.2	0.09
FZD9_P15_R	62865872	NM_003508.2	FZD9	8326	7	36.1	72486030	-15	Y	GGGGCTGGTAGCCTCGGCCC[CG]GGAGGTTGCGCCGGCTCTGGCTCAGCGG	FZD3	Homo sapiens frizzled homolog 9 (Drosophila) (FZD9), mRNA.	frizzled 9	cg27059250	4880	0	0	0	0	0	0.02	0	0.04	0.02	0.02	0	0.01	0.05	0.05	0.04	0.02	0.03	0.03	0	0	0.03	0.02	0	0.05	0.03	0.02	0.04	0.03	0.02	0.01	0.01	0	0.04	0
FZD9_P175_F	62865872	NM_003508.2	FZD9	8326	7	36.1	72485870	-175	Y	CAGGCAGCAAGGGAAGGGAAGAAAC[CG]AGTGTAAGCGGAGGGCAAGCG	FZD3	Homo sapiens frizzled homolog 9 (Drosophila) (FZD9), mRNA.	frizzled 9	cg01706139	4876	0.05	0.03	0.06	0.04	0.01	0.04	0.1	0.11	0.05	0.04	0.04	0.05	0.13	0.16	0.14	0.09	0.11	0.11	0.12	0.09	0.06	0.04	0.05	0.1	0.03	0.04	0.03	0.03	0.05	0.04	0.05	0.07	0.06	0.07
GABRA5_E44_R	6031207	NM_000810.2	GABRA5	2558	15	36.1	24742740	44	N	CCCATGCAGCTTGAGGACTTCC[CG]ATGGATGCGCACGCTTGCCCTCTGAAATTT	.	Homo sapiens gamma-aminobutyric acid (GABA) A receptor, alpha 5 (GABRA5), mRNA.	gamma-aminobutyric acid (GABA) A receptor, alpha 5 precursor	cg17525249	3295	0.85	0.91	0.89	0.9	0.94	0.89	0.89	0.89	0.88	0.88	0.91	0.89	0.88	0.83	0.86	0.84	0.93	0.87	0.95	0.81	0.9	0.83	0.86	0.86	0.89	0.81	0.82	0.82	0.88	0.87	0.92	0.86	0.95	0.85
GABRA5_P1016_F	6031207	NM_000810.2	GABRA5	2558	15	36.1	24741680	-1016	N	TGGTAGAGAAATGAAAGCACCACAGTGTGG[CG]GCTCTGGGAGTGCACTGGC	.	Homo sapiens gamma-aminobutyric acid (GABA) A receptor, alpha 5 (GABRA5), mRNA.	gamma-aminobutyric acid (GABA) A receptor, alpha 5 precursor	cg02225257	844	0.98	0.95	0.97	0.96	0.97	0.94	0.96	0.96	0.96	0.97	0.98	0.97	0.97	0.98	0.96	0.98	0.96	0.97	0.83	0.98	0.96	0.96	0.96	0.96	0.96	0.95	0.94	0.96	0.97	0.94	0.95	0.94	0.95	0.96
GABRA5_P862_R	6031207	NM_000810.2	GABRA5	2558	15	36.1	24741834	-862	N	AGCAGCTCTGCATTCTAGGCCC[CG]AATTCCTTAATATCCGCACCTCACTT	.	Homo sapiens gamma-aminobutyric acid (GABA) A receptor, alpha 5 (GABRA5), mRNA.	gamma-aminobutyric acid (GABA) A receptor, alpha 5 precursor	cg20051555	840	0.97	0.96	0.96	0.94	0.97	0.96	0.97	0.96	0.96	0.96	0.94	0.95	0.98	0.95	0.96	0.98	0.95	0.96	0.99	0.91	0.95	0.92	0.92	0.95	0.95	0.92	0.94	0.98	0.96	0.92	0.96	0.93	0.94	0.94
GABRB3_E42_F	30061561	NM_021912.2	GABRB3	2562	15	36.1	24569978	42	Y	CGGAGCACATGGCGCTGTTCCTC[CG]GCCTAACCTGCTGGGATCCGCTCTCC	MGC9051	Homo sapiens gamma-aminobutyric acid (GABA) A receptor, beta 3 (GABRB3), transcript variant 2, mRNA.	gamma-aminobutyric acid (GABA) A receptor, beta 3 isoform 2 precursor	cg20421990	3299	0.02	0.02	0.02	0.01	0.01	0.04	0.01	0.06	0.03	0.03	0.01	0.02	0.07	0.05	0.05	0.03	0.06	0.04	0.1	0.07	0.06	0.05	0.05	0.06	0.04	0.09	0.07	0.03	0.04	0.09	0.05	0.05	0.12	0.02
GABRB3_P92_F	30061561	NM_021912.2	GABRB3	2562	15	36.1	24570112	-92	Y	CTTCCAGCCCCTGCCGTGG[CG]GCCCTATTTTTCATTTATACAATTGGACCT	MGC9051	Homo sapiens gamma-aminobutyric acid (GABA) A receptor, beta 3 (GABRB3), transcript variant 2, mRNA.	gamma-aminobutyric acid (GABA) A receptor, beta 3 isoform 2 precursor	cg16084228	861	0.1	0.13	0.17	0.21	0.15	0.11	0.09	0.13	0.12	0.17	0.09	0.19	0.14	0.14	0.14	0.13	0.23	0.2	0.17	0.3	0.15	0.27	0.27	0.14	0.25	0.3	0.29	0.19	0.14	0.23	0.26	0.21	0.32	0.34
GABRG3_E123_R	15193297	NM_033223.1	GABRG3	2567	15	36.1	25343888	123	N	CCGTACAACTCCCCTGGGAGA[CG]ACAGCTGGAGGCCCCTGGCTTGTTGACTGC	.	Homo sapiens gamma-aminobutyric acid (GABA) A receptor, gamma 3 (GABRG3), mRNA.	gamma-aminobutyric acid (GABA) A receptor, gamma 3	cg16701428	3303	0.99	0.99	0.99	0.97	0.96	0.99	0.99	0.98	0.99	0.99	0.98	0.99	0.99	0.99	0.99	0.99	0.99	0.97	0.99	0.99	0.99	0.99	0.98	0.99	0.99	0.98	0.98	0.99	0.99	0.99	0.99	0.98	0.97	0.99
GABRG3_P75_F	15193297	NM_033223.1	GABRG3	2567	15	36.1	25343690	-75	N	TTCAGAGCATAGCAGGGGCCTAGGGCCATG[CG]ATATCAGCTTGACCTCTGGAGGG	.	Homo sapiens gamma-aminobutyric acid (GABA) A receptor, gamma 3 (GABRG3), mRNA.	gamma-aminobutyric acid (GABA) A receptor, gamma 3	cg27592112	864	0.98	0.95	0.93	0.9	0.96	0.95	0.94	0.95	0.97	0.93	0.96	0.93	0.96	0.96	0.96	0.93	0.98	0.93	0.98	0.94	0.95	0.93	0.83	0.95	0.93	0.92	0.89	0.96	0.97	0.91	0.93	0.95	0.99	0.95
GADD45A_P737_R	9790904	NM_001924.2	GADD45A	1647	1	36.1	67922734	-737	N	ATGTGGTCACCAGCTCCCCA[CG]CAGACCAGCTCACGATTTCCCA	DDIT1, GADD45	Homo sapiens growth arrest and DNA-damage-inducible, alpha (GADD45A), mRNA.	growth arrest and DNA-damage-inducible, alpha	cg09664591	5733	0.32	0.4	0.48	0.29	0.47	0.23	0.46	0.43	0.26	0.37	0.26	0.28	0.26	0.33	0.27	0.28	0.39	0.36	0.45	0.47	0.35	0.31	0.36	0.28	0.41	0.35	0.32	0.2	0.37	0.24	0.51	0.53	0.58	0.4
GALR1_E52_F	6031165	NM_001480.2	GALR1	2587	18	36.1	73090773	52	Y	GCTCGCGCACCGTGACTTCTAAGGGG[CG]CGGATTTCAGCCGAGCTGTTTTC	GALNR, GALNR1	Homo sapiens galanin receptor 1 (GALR1), mRNA.	galanin receptor 1	cg15343119	3314	0.02	0.04	0.02	0.03	0.05	0.03	0.05	0.05	0.02	0.03	0.03	0.02	0.07	0.05	0.06	0.05	0.08	0.04	0.02	0.09	0.06	0.04	0.05	0.06	0.05	0.07	0.05	0.03	0.05	0.05	0.02	0.08	0.1	0.02
GALR1_P80_F	6031165	NM_001480.2	GALR1	2587	18	36.1	73090641	-80	Y	CCTGGCCCGCGGCATCCGGCAGCCC[CG]CCTTCAGCCCGCCGGGCAGGTCC	GALNR, GALNR1	Homo sapiens galanin receptor 1 (GALR1), mRNA.	galanin receptor 1	cg00530755	889	0.02	0.03	0.02	0.06	0.01	0.04	0.04	0.04	0.03	0.04	0.02	0.02	0.07	0.06	0.07	0.03	0.06	0.05	0.02	0.03	0.05	0.04	0.04	0.06	0.04	0.05	0.05	0.04	0.04	0.04	0.03	0.03	0.07	0.03
GAS1_E22_F	4503918	NM_002048.1	GAS1	2619	9	36.1	88751902	22	Y	GCCTGCAGATCCGTTGTGCGGC[CG]GCTGTCCCCGTGCCGGCTGCTCGC	.	Homo sapiens growth arrest-specific 1 (GAS1), mRNA.	growth arrest-specific 1	cg27043343	1343	0.01	0.01	0.01	0.01	0.01	0.01	0.01	0.02	0.02	0.02	0.01	0.01	0.03	0.02	0.02	0.02	0.01	0.01	0.02	0.01	0.01	0.01	0.01	0.03	0.01	0.01	0.02	0.01	0.01	0.01	0.01	0.01	0.04	0.01
GAS1_P754_R	4503918	NM_002048.1	GAS1	2619	9	36.1	88752678	-754	Y	AAGGAGGCTCGGATATGCAGCCCCAGCT[CG]CGCACAGAACCAGCGGGCAGGGCT	.	Homo sapiens growth arrest-specific 1 (GAS1), mRNA.	growth arrest-specific 1	cg25746229	5626	0.01	0.01	0.01	0	0	0.02	0	0.02	0.01	0.02	0.01	0.01	0.04	0.03	0.04	0.01	0.04	0.03	0.05	0.01	0.03	0.02	0.01	0.05	0.02	0.02	0.03	0.02	0.02	0.01	0.01	0.01	0.05	0.01
GAS7_E148_F	41406075	NM_003644.2	GAS7	8522	17	36.1	10042445	148	Y	CCGGACATGGCCTTGGCGCC[CG]GGTTCACAGCGCAGCCTGCATTCC	MGC1348, KIAA0394	Homo sapiens growth arrest-specific 7 (GAS7), transcript variant a, mRNA.	growth arrest-specific 7 isoform a	cg20649212	606	0.02	0.02	0.02	0.04	0.02	0.03	0.02	0.04	0.02	0.03	0.02	0.02	0.04	0.04	0.04	0.02	0.04	0.03	0.06	0.05	0.04	0.04	0.04	0.05	0.04	0.05	0.04	0.03	0.03	0.04	0.03	0.02	0.07	0.04
GAS7_P622_R	41406075	NM_003644.2	GAS7	8522	17	36.1	10043215	-622	Y	AACCTGGGGTTGAACTTGTCTCAC[CG]GAAACTGAACAATGGGTGAA	MGC1348, KIAA0394	Homo sapiens growth arrest-specific 7 (GAS7), transcript variant a, mRNA.	growth arrest-specific 7 isoform a	cg10250043	4060	0.28	0.29	0.2	0.04	0	0.14	0.3	0.15	0.21	0.15	0.13	0.2	0.28	0.29	0.35	0.3	0.22	0.22	0.03	0.13	0.26	0.21	0	0.25	0.17	0.41	0.2	0.13	0.26	0.18	0.17	0.23	0.15	0.16
GATA6_P21_R	40288196	NM_005257.3	GATA6	2627	18	36.1	18003393	-21	Y	CAGCGCCCAGCTGCTCGCTGAG[CG]CAGTTCCGACCCACAGCCTGGC	.	Homo sapiens GATA binding protein 6 (GATA6), mRNA.	GATA binding protein 6	cg03473387	5858	0.02	0.02	0.02	0.01	0.01	0.03	0.01	0.04	0.02	0.03	0.01	0.02	0.05	0.04	0.05	0.02	0.06	0.05	0.01	0.05	0.04	0.03	0.02	0.05	0.03	0.04	0.04	0.03	0.03	0.02	0.04	0.03	0.05	0.02
GATA6_P726_F	40288196	NM_005257.3	GATA6	2627	18	36.1	18002688	-726	Y	GGGACATCAAAAGTTGGAGAGCGTCCT[CG]GACACGACTGATGTGGAAGCC	.	Homo sapiens GATA binding protein 6 (GATA6), mRNA.	GATA binding protein 6	cg24306655	5874	0.02	0.03	0.02	0.02	0.02	0.03	0.07	0.05	0.02	0.03	0.02	0.02	0.05	0.04	0.04	0.02	0.1	0.04	0.04	0.04	0.05	0.05	0.02	0.04	0.03	0.09	0.06	0.02	0.04	0.07	0.03	0.04	0.07	0.02
GDF10_E39_F	11641417	NM_004962.2	GDF10	2662	10	36.1	48059133	39	Y	GACCTCTGGGGCTGCAGCTGACAGGGT[CG]TCCCTGGCCCGGCTGCCGTGTGCGTGC	BMP3B, BMP-3b	Homo sapiens growth differentiation factor 10 (GDF10), mRNA.	growth differentiation factor 10 precursor	cg16738009	3315	0.19	0.2	0.15	0.18	0.19	0.24	0.2	0.26	0.22	0.24	0.19	0.18	0.24	0.22	0.23	0.21	0.22	0.19	0.46	0.13	0.2	0.22	0.15	0.26	0.17	0.22	0.19	0.21	0.19	0.2	0.16	0.23	0.36	0.18
GDF10_P95_R	11641417	NM_004962.2	GDF10	2662	10	36.1	48059267	-95	Y	CTCCCCAGCCGAGAGCCCGAGACCCAGCCC[CG]CAGCCGGCTCCTGTGTGTCGG	BMP3B, BMP-3b	Homo sapiens growth differentiation factor 10 (GDF10), mRNA.	growth differentiation factor 10 precursor	cg03251024	890	0.14	0.14	0.12	0.06	0.1	0.11	0.11	0.12	0.11	0.14	0.08	0.1	0.17	0.15	0.15	0.19	0.17	0.12	0.21	0.1	0.13	0.1	0.15	0.14	0.1	0.13	0.14	0.16	0.11	0.11	0.12	0.17	0.21	0.15
GFAP_P1214_F	24430142	NM_002055.2	GFAP	2670	17	36.1	40349608	-1214	N	CCTGGAGACTTCAGGTCCATCTA[CG]CCCTCCACTCTGGTCCCACAGG	FLJ45472	Homo sapiens glial fibrillary acidic protein (GFAP), mRNA.	glial fibrillary acidic protein	cg15193977	5878	0.95	0.97	0.96	0.96	0.97	0.95	0.96	0.96	0.96	0.97	0.98	0.96	0.96	0.96	0.97	0.96	0.97	0.97	0.93	0.97	0.97	0.97	0.95	0.96	0.97	0.95	0.96	0.97	0.99	0.96	0.97	0.94	0.93	0.97
GFAP_P56_R	24430142	NM_002055.2	GFAP	2670	17	36.1	40348450	-56	N	GAGTGGGCTAGACTGGCGATGCC[CG]GGTGCCCCTGGCAACACCCCCT	FLJ45472	Homo sapiens glial fibrillary acidic protein (GFAP), mRNA.	glial fibrillary acidic protein	cg03383006	5877	0.9	0.93	0.97	0.93	0.94	0.89	0.93	0.93	0.93	0.94	0.92	0.91	0.93	0.93	0.93	0.92	0.98	0.96	0.94	0.95	0.95	0.93	0.95	0.92	0.93	0.91	0.91	0.91	0.95	0.91	0.96	0.95	0.97	0.96
GFI1_E136_F	71037376	NM_005263.2	GFI1	2672	1	36.1	92724885	136	Y	AAAATACCTTGACACCCAATC[CG]AGAGGTTTGCTCATTTCCCTTCGGATT	ZNF163	Homo sapiens growth factor independent 1 (GFI1), mRNA.	growth factor independent 1	cg25402655	607	0.07	0.03	0.04	0.14	0.26	0.11	0.08	0.07	0.06	0.06	0.12	0.08	0.08	0.11	0.05	0.14	0.11	0.07	0.01	0.2	0.08	0.07	0.11	0.07	0.05	0.07	0.08	0.06	0.09	0.06	0.13	0.14	0.12	0
GFI1_P208_R	71037376	NM_005263.2	GFI1	2672	1	36.1	92725229	-208	Y	GAGGTCATACCCAGGCACTGGGTGTTGG[CG]GGAGCAGTAAAGCGCCATAAAAGCACC	ZNF163	Homo sapiens growth factor independent 1 (GFI1), mRNA.	growth factor independent 1	cg20125091	4071	0.56	0.6	0.7	0.63	0.69	0.42	0.59	0.43	0.49	0.37	0.52	0.64	0.47	0.54	0.45	0.64	0.6	0.62	0.56	0.57	0.53	0.49	0.78	0.51	0.53	0.52	0.53	0.48	0.46	0.45	0.71	0.61	0.54	0.72
GFI1_P45_R	71037376	NM_005263.2	GFI1	2672	1	36.1	92725066	-45	Y	GCTCTCGACCGGGTCCGCTCAGCCTT[CG]ACTAATTTCCGGTGGTCGGA	ZNF163	Homo sapiens growth factor independent 1 (GFI1), mRNA.	growth factor independent 1	cg07499339	4064	0.01	0.02	0.03	0	0.05	0.03	0.01	0.05	0.02	0.03	0.03	0.02	0.05	0.05	0.05	0.06	0.04	0.04	0.01	0.02	0.05	0.03	0.04	0.05	0.04	0.04	0.03	0.03	0.03	0.03	0.02	0.05	0.07	0.03
GJB2_E43_F	42558282	NM_004004.3	GJB2	2706	13	36.1	19664994	43	Y	GTTGGGGTCTCTGCGCTGGGGCTCCTG[CG]CTCCTAGGCGGGTCCTGGGCCGGGC	HID, KID, PPK, CX26, DFNA3, DFNB1, NSRD1	Homo sapiens gap junction protein, beta 2, 26kDa (connexin 26) (GJB2), mRNA.	gap junction protein, beta 2, 26kDa (connexin 26)	cg11172038	3318	0.01	0.01	0.04	0.17	0.05	0.04	0.03	0.03	0.03	0.03	0.03	0.02	0.07	0.06	0.06	0.02	0.05	0.03	P>0.05	0.04	0.05	0.05	0.06	0.08	0.04	0.08	0.07	0.03	0.05	0.03	0.02	0.08	0.24	0.02
GJB2_P791_R	42558282	NM_004004.3	GJB2	2706	13	36.1	19665828	-791	Y	GTGCCAAGGACTAAGGTTGGGGG[CG]GTGGGAGAGACAAGCCTCGTT	HID, KID, PPK, CX26, DFNA3, DFNB1, NSRD1	Homo sapiens gap junction protein, beta 2, 26kDa (connexin 26) (GJB2), mRNA.	gap junction protein, beta 2, 26kDa (connexin 26)	cg20193013	897	0.03	0.08	0.02	0.02	0.02	0.1	0.03	0.11	0.04	0.09	0.07	0.05	0.09	0.09	0.08	0.1	0.12	0.1	0.19	0.06	0.07	0.04	0.06	0.12	0.05	0.06	0.07	0.05	0.12	0.05	0.04	0.17	0.15	0.06
GJB2_P931_R	42558282	NM_004004.3	GJB2	2706	13	36.1	19665968	-931	Y	GGAACTGCAAGGAGGTGACTCCTTT[CG]GGGTGAGGAGGCCCAGAC	HID, KID, PPK, CX26, DFNA3, DFNB1, NSRD1	Homo sapiens gap junction protein, beta 2, 26kDa (connexin 26) (GJB2), mRNA.	gap junction protein, beta 2, 26kDa (connexin 26)	cg09195389	895	0.44	0.47	0.37	0.43	0.28	0.43	0.43	0.3	0.44	0.34	0.41	0.49	0.41	0.46	0.43	0.58	0.34	0.39	0.35	0.51	0.27	0.43	0.34	0.36	0.31	0.3	0.42	0.42	0.46	0.4	0.37	0.22	0.2	0.29
GLI2_E90_F	13518230	NM_030379.1	GLI2	2736	2	36.1	121266419	90	N	AAGAAAGTGATGATGCGATGTCTAAAA[CG]TTCAAGGCACCGCATCTGTGATCAAGA	THP2	Homo sapiens GLI-Kruppel family member GLI2 (GLI2), transcript variant 1, mRNA.	GLI-Kruppel family member GLI2 isoform alpha	cg16619328	609	0.98	0.99	0.89	0.98	0.98	0.92	0.98	0.99	0.99	0.99	0.99	0.98	0.99	0.98	0.99	0.99	0.98	0.98	0.97	0.99	0.99	0.99	0.97	0.99	0.99	0.98	0.99	0.99	0.99	0.99	0.96	0.96	0.82	0.94
GLI2_P295_F	13518230	NM_030379.1	GLI2	2736	2	36.1	121266034	-295	Y	GGGTCCTGGGCACGCATGCCGCA[CG]ACTGAGATCACAGCAGAGGTGAGAAC	THP2	Homo sapiens GLI-Kruppel family member GLI2 (GLI2), transcript variant 1, mRNA.	GLI-Kruppel family member GLI2 isoform alpha	cg24008711	4094	0.97	0.98	0.97	0.95	0.98	0.98	0.96	0.95	0.97	0.96	0.97	0.98	0.96	0.95	0.96	0.98	0.95	0.96	0.95	0.97	0.96	0.98	0.99	0.96	0.97	0.96	0.97	0.99	0.96	0.98	0.96	0.97	0.9	0.98
GLI3_E148_R	13518031	NM_000168.2	GLI3	2737	7	36.1	42241564	148	N	CAGACGGCCAGGGTGCAGGCCCCCCACC[CG]CCATGCCCAATGCGCTCAAGCTGAAAC	PHS, ACLS, GCPS, PAPA, PAPB, PAP-A, PAPA1, PPDIV	Homo sapiens GLI-Kruppel family member GLI3 (Greig cephalopolysyndactyly syndrome) (GLI3), mRNA.	GLI-Kruppel family member GLI3	cg12211443	630	0.99	0.99	0.96	0.97	0.98	0.97	0.99	0.98	0.99	0.97	0.97	0.98	0.98	0.98	0.97	0.98	0.95	0.96	0.98	0.98	0.98	0.98	0.94	0.96	0.98	0.97	0.96	0.97	0.98	0.98	0.97	0.94	0.94	0.93
GLI3_P453_R	13518031	NM_000168.2	GLI3	2737	7	36.1	42242165	-453	Y	GAAGCCTGGGGTGCAGCGCCTCT[CG]GGGGACGGCATCTTACAGAAG	PHS, ACLS, GCPS, PAPA, PAPB, PAP-A, PAPA1, PPDIV	Homo sapiens GLI-Kruppel family member GLI3 (Greig cephalopolysyndactyly syndrome) (GLI3), mRNA.	GLI-Kruppel family member GLI3	cg23194824	3877	0.02	0.01	0.29	0	0.15	0.14	0	0.12	0.02	0.11	0.05	0.05	0.14	0.13	0.09	0.02	0.12	0.11	0	0.06	P>0.05	0.05	P>0.05	0.17	0	0.05	P>0.05	P>0.05	0.12	0.06	0.12	0.27	P>0.05	0
GML_E144_F	4504032	NM_002066.1	GML	2765	8	36.1	143913363	144	Y	AGGGGCCCAGCTGAGGCAGCCTCCT[CG]TCAGCTGCTTGGGCCGCCAGGA	LY6DL	Homo sapiens GPI anchored molecule like protein (GML), mRNA.	GPI anchored molecule like protein	cg21475536	1628	0.96	0.51	0.96	0.96	0.97	0.94	0.97	0.94	0.68	0.92	0.97	0.96	0.97	0.94	0.95	0.98	0.95	0.48	0.92	0.59	0.95	0.98	0.43	0.96	0.98	0.94	0.94	0.94	0.65	0.95	0.52	0.54	0.88	0.96
GML_P281_R	4504032	NM_002066.1	GML	2765	8	36.1	143912938	-281	N	CCTGGGCGGTGCCAACAGGCTGC[CG]AGGGTGGCTGCTGTCCCGTTTCTCCAGC	LY6DL	Homo sapiens GPI anchored molecule like protein (GML), mRNA.	GPI anchored molecule like protein	cg20178722	5741	0.99	0.99	0.99	0.99	0.99	0.99	0.99	0.99	0.99	0.99	0.99	0.99	0.99	0.99	0.99	0.99	0.99	0.99	0.98	0.99	0.99	0.99	0.99	0.99	0.99	0.99	0.99	0.99	0.99	0.99	0.99	0.98	0.97	0.99
GNAS_E58_F	7706588	NM_016592.1	GNAS	2778	20	36.1	56848248	58	Y	GAGGACCGGCGGAGGCACCTCTCT[CG]AGTCTTAGGCTGCGGAATCTAAGA	XL, AHO, GSA, GSP, POH, XL2, GPSA, NESP, GNAS1, PHP1A, PHP1B, GNASXL, NESP55, C20orf45, MGC33735, XLalphas, dJ309F20.1.1, dJ806M20.3.3	Homo sapiens GNAS complex locus (GNAS), transcript variant 4, mRNA.	guanine nucleotide binding protein, alpha stimulating activity polypeptide 1 isoform d	cg02859712	3330	0.94	0.93	0.95	0.94	0.97	0.9	0.93	0.9	0.92	0.91	0.94	0.92	0.89	0.9	0.9	0.92	0.95	0.93	0.98	0.95	0.89	0.91	0.95	0.88	0.9	0.89	0.9	0.91	0.9	0.9	0.95	0.96	0.89	0.95
GNAS_P86_F	7706588	NM_016592.1	GNAS	2778	20	36.1	56848104	-86	Y	GCCACAGGCTCGGCGCCACCACGCAGCTCG[CG]GGGAGGTGGCCCCCACCT	XL, AHO, GSA, GSP, POH, XL2, GPSA, NESP, GNAS1, PHP1A, PHP1B, GNASXL, NESP55, C20orf45, MGC33735, XLalphas, dJ309F20.1.1, dJ806M20.3.3	Homo sapiens GNAS complex locus (GNAS), transcript variant 4, mRNA.	guanine nucleotide binding protein, alpha stimulating activity polypeptide 1 isoform d	cg14432005	915	0.8	0.85	0.8	0.85	0.84	0.8	0.85	0.78	0.8	0.8	0.86	0.82	0.83	0.82	0.84	0.83	0.79	0.78	0.68	0.82	0.8	0.77	0.76	0.78	0.79	0.77	0.75	0.79	0.81	0.77	0.82	0.83	0.47	0.78
GNG7_E310_R	32698768	NM_052847.1	GNG7	2788	19	36.1	2603280	310	Y	AGGCCAGACGCTGAGAGAGAAAAACACTG[CG]TAATCCCACGTATTGTGGAGTCCAAAA	FLJ00058	Homo sapiens guanine nucleotide binding protein (G protein), gamma 7 (GNG7), mRNA.	guanine nucleotide binding protein (G protein), gamma 7	cg13502721	2739	0.99	0.99	0.99	0.99	0.99	0.99	0.99	0.99	0.99	0.99	0.99	0.99	0.99	0.99	0.99	0.99	0.99	0.99	0.99	0.99	0.99	0.99	0.99	0.99	0.99	0.99	0.99	0.99	0.99	0.99	0.99	0.98	0.98	0.99
GNMT_E126_F	54792737	NM_018960.4	GNMT	27232	6	36.1	43036604	126	Y	TGGCAGCTGTATATCGGAGACACCCGCAGC[CG]CACCGCCGAGTACAAGGCATGGCTGC	.	Homo sapiens glycine N-methyltransferase (GNMT), mRNA.	glycine N-methyltransferase	cg27591592	3338	0.05	0.03	0.04	0.02	0.03	0.04	0.03	0.04	0.03	0.03	0.03	0.03	0.05	0.05	0.05	0.03	0.05	0.04	0.04	0.04	0.05	0.03	0.04	0.05	0.04	0.06	0.04	0.03	0.03	0.04	0.03	0.05	0.09	0.03
GNMT_P197_F	54792737	NM_018960.4	GNMT	27232	6	36.1	43036281	-197	Y	GGGATTGCACAGAGGGCTGGGTC[CG]CAGGCTGGCTAAAAGGACCTAGCCC	.	Homo sapiens glycine N-methyltransferase (GNMT), mRNA.	glycine N-methyltransferase	cg04013093	917	0.08	0.12	0.12	0.09	0.06	0.11	0.1	0.11	0.08	0.12	0.07	0.05	0.14	0.09	0.1	0.05	0.14	0.11	0.17	0.13	0.1	0.07	0.15	0.1	0.07	0.15	0.13	0.04	0.12	0.15	0.07	0.1	0.25	0.06
GP1BB_E23_F	9945387	NM_000407.3	GP1BB	2812	22	36.1	18091089	23	Y	GCAGAGTAAGCCGGGCTGCCGTCTTCT[CG]CCATGGGCTCCGGTGAGTCT	CD42c	Homo sapiens glycoprotein Ib (platelet), beta polypeptide (GP1BB), mRNA.	glycoprotein Ib beta polypeptide precursor	cg12271202	3340	0.45	0.55	0.27	0.03	0.06	0.14	0.12	0.14	0.34	0.07	0.34	0.28	0.16	0.45	0.32	0.55	0.17	0.09	0.1	0.26	0.11	0.34	0.16	0.22	0.18	0.16	0.25	0.6	0.16	0.31	0.07	0.08	0.23	0.23
GP1BB_P278_R	9945387	NM_000407.3	GP1BB	2812	22	36.1	18090788	-278	Y	ACACGATGCTCCGTTTTCTTC[CG]TTGTGAATGCCGCGTCCTGTCCTGGTGACA	CD42c	Homo sapiens glycoprotein Ib (platelet), beta polypeptide (GP1BB), mRNA.	glycoprotein Ib beta polypeptide precursor	cg19755554	926	0.68	0.7	0.48	0.21	0	0.22	0.24	0.19	0.49	0.17	0.64	0.62	0.28	0.64	0.43	0.78	0.33	0.25	0.28	0.39	0.14	0.56	0.27	0.35	0.27	0.24	0.34	0.68	0.27	0.38	0.26	0.3	0.14	0.36
GPATC3_P410_R	11545792	NM_022078.1	GPATC3	63906	1	36.1	27099954	-410	N	GGTAGAAAAATGGGCCGAAGATACTT[CG]CAAAAGAGGAAACACGCAGGTCCAATT	FLJ12455	Homo sapiens G patch domain containing 3 (GPATC3), mRNA.	G patch domain containing 3	cg18665535	929	0.9	0.91	0.91	0.86	0.74	0.67	0.79	0.77	0.74	0.78	0.8	0.84	0.88	0.81	0.81	0.92	0.88	0.87	0.84	0.87	0.78	0.81	0.86	0.86	0.88	0.87	0.84	0.7	0.77	0.88	0.9	0.89	0.76	0.97
GPR116_E328_R	44771172	NM_015234.3	GPR116	221395	6	36.1	46990497	328	N	AATGCCCAGGGGTGCATTCCAATTGCAGA[CG]GAGGGAAGCCCTGTGGAA	KPG_001, KIAA0758, DKFZp564O1923	Homo sapiens G protein-coupled receptor 116 (GPR116), mRNA.	G-protein coupled receptor 116	cg07914934	2995	0.96	0.96	0.96	0.93	0.9	0.94	0.94	0.89	0.96	0.91	0.96	0.97	0.94	0.96	0.94	0.99	0.91	0.89	0.99	0.93	0.93	0.97	0.95	0.96	0.94	0.9	0.94	0.99	0.9	0.98	0.92	0.96	0.96	0.96
GPR116_P850_F	44771172	NM_015234.3	GPR116	221395	6	36.1	46991675	-850	N	TTTCCTGGTTCTCAAGGCTCC[CG]AGCTTATGCCTTTTCTCCTTCTATGCTCCC	KPG_001, KIAA0758, DKFZp564O1923	Homo sapiens G protein-coupled receptor 116 (GPR116), mRNA.	G-protein coupled receptor 116	cg18891510	2202	0.99	0.99	0.99	0.99	0.99	0.99	0.99	0.98	0.99	0.99	0.99	0.99	0.99	0.99	0.99	0.99	0.99	0.99	0.99	0.99	0.99	0.99	0.99	0.99	0.99	0.98	0.98	0.99	0.99	0.98	0.99	0.99	0.99	0.99
GPX1_E46_R	41406083	NM_000581.2	GPX1	2876	3	36.1	49370749	46	Y	GCAATTGTCCAAGAAGCCAGCGGAGCGCCC[CG]AACAAGCACTGTAAGGGGAGGCC	GSHPX1, MGC14399, MGC88245	Homo sapiens glutathione peroxidase 1 (GPX1), transcript variant 1, mRNA.	glutathione peroxidase 1 isoform 1	cg07274523	5567	0.01	0.02	0.01	0.01	0.02	0.02	0.01	0.02	0.02	0.02	0.01	0.01	0.02	0.02	0.02	0.01	0.02	0.03	0.03	0.01	0.02	0.02	0.01	0.03	0.02	0.02	0.03	0.02	0.02	0.02	0.05	0.01	0.04	0.07
GPX1_P194_F	41406083	NM_000581.2	GPX1	2876	3	36.1	49370989	-194	Y	TGGTCTGGCCCAGGCAACCAGG[CG]GCAGCGGTCCAGGTTACCCTTCC	GSHPX1, MGC14399, MGC88245	Homo sapiens glutathione peroxidase 1 (GPX1), transcript variant 1, mRNA.	glutathione peroxidase 1 isoform 1	cg08539067	4901	0.03	0.02	0.04	0.08	0.01	0.07	0.01	0.06	0.04	0.08	0.06	0.03	0.07	0.06	0.06	0.05	0.06	0.06	0.09	0.04	0.07	0.05	0.03	0.11	0.05	0.06	0.06	0.1	0.05	0.05	0.09	0.05	0.15	0.1
GPX3_E178_F	6006000	NM_002084.2	GPX3	2878	5	36.1	150380290	178	Y	GCTGCAAGGGTCTCGGCTTGGC[CG]CGGATTGGTCACACCCGAGGG	.	Homo sapiens glutathione peroxidase 3 (plasma) (GPX3), mRNA.	plasma glutathione peroxidase 3 precursor	cg02982825	3348	0.07	0.04	0.03	0.04	0.1	0.05	0.03	0.08	0.05	0.05	0.04	0.04	0.12	0.13	0.15	0.14	0.06	0.06	0.05	0.04	0.05	0.03	0.03	0.12	0.03	0.04	0.03	0.05	0.05	0.05	0.05	0.04	0.08	0.04
GRB10_E85_R	48762696	NM_001001555.1	GRB10	2887	7	36.1	50828567	85	Y	GCGCTGCCGCCACCCAGGGGCTGCG[CG]GAAACTTTGGGCTCCACCGG	RSS, IRBP, MEG1, GRB-IR, KIAA0207	Homo sapiens growth factor receptor-bound protein 10 (GRB10), transcript variant 4, mRNA.	growth factor receptor-bound protein 10 isoform c	cg15683318	3349	0.02	0.03	0.04	0.01	0.01	0.03	0.05	0.05	0.03	0.03	0.01	0.02	0.05	0.05	0.06	0.03	0.07	0.05	0.1	0.05	0.04	0.04	0.05	0.07	0.03	0.05	0.05	0.04	0.04	0.04	0.04	0.05	0.08	0.07
GRB10_P260_F	48762696	NM_001001555.1	GRB10	2887	7	36.1	50828912	-260	Y	GGTTCCTGCCCCGGGCTGCTGAG[CG]GGTTCCCCCCTCCTGCTGTCCT	RSS, IRBP, MEG1, GRB-IR, KIAA0207	Homo sapiens growth factor receptor-bound protein 10 (GRB10), transcript variant 4, mRNA.	growth factor receptor-bound protein 10 isoform c	cg20651681	943	0.02	0.01	0.01	0	0.14	0.02	0.01	0.03	0.01	0.02	0.01	0.02	0.04	0.03	0.04	0.02	0.08	0.03	0.01	0.02	0.03	0.03	0.01	0.04	0.02	0.06	0.02	0.02	0.02	0.05	0.01	0.07	0.1	0
GRB10_P496_R	48762696	NM_001001555.1	GRB10	2887	7	36.1	50829148	-496	Y	TACTCTGTCGTGGGCTGAAGGCACC[CG]GCCTGGGAAAAGGAAACC	RSS, IRBP, MEG1, GRB-IR, KIAA0207	Homo sapiens growth factor receptor-bound protein 10 (GRB10), transcript variant 4, mRNA.	growth factor receptor-bound protein 10 isoform c	cg19392396	942	0.27	0.27	0.16	0.01	0.16	0.26	0.36	0.26	0.28	0.27	0.19	0.28	0.26	0.28	0.29	0.37	0.37	0.3	0.2	0.38	0.3	0.31	0.27	0.21	0.34	0.44	0.46	0.23	0.37	0.43	0.33	0.22	0.42	0.24
GRB7_E71_R	71979666	NM_001030002.1	GRB7	2886	17	36.1	35147784	71	N	GCCTCTGACTTCTCTGTCCGAAGT[CG]GGACACCCTCCTACCACCTGTAGAG	.	Homo sapiens growth factor receptor-bound protein 7 (GRB7), transcript variant 2, mRNA.	growth factor receptor-bound protein 7	cg23836594	1375	0.1	0.22	0.2	0.21	0.33	0.18	0.1	0.25	0.16	0.35	0.1	0.16	0.23	0.2	0.17	0.1	0.31	0.26	0.3	0.34	0.34	0.31	0.4	0.12	0.22	0.35	0.31	0.07	0.26	0.36	0.3	0.2	0.39	0.07
GRB7_P160_R	71979666	NM_001030002.1	GRB7	2886	17	36.1	35147553	-160	N	GGTACTGTCTGTTCGGCTGTCTTCCC[CG]CCTCTCCCCAGGCACCTGCATC	.	Homo sapiens growth factor receptor-bound protein 7 (GRB7), transcript variant 2, mRNA.	growth factor receptor-bound protein 7	cg08284496	5759	0.21	0.44	0.46	0.35	0.24	0.35	0.14	0.34	0.27	0.35	0.29	0.37	0.35	0.3	0.27	0.31	0.34	0.27	0.32	0.49	0.35	0.49	0.52	0.21	0.31	0.44	0.43	0.43	0.34	0.53	0.31	0.31	0.41	0.29
GSTM1_P266_F	23065546	NM_146421.1	GSTM1	2944	1	36.1	110031699	-266	Y	TGGCTGGTGTCTCAAGCGCACAGCCAAGT[CG]CTGTGGACCTAGCAAGGGCTG	MU, H-B, GST1, GTH4, GTM1, MU-1, GSTM1-1, MGC26563, GSTM1a-1a, GSTM1b-1b	Homo sapiens glutathione S-transferase M1 (GSTM1), transcript variant 2, mRNA.	glutathione S-transferase M1 isoform 2	cg19763514	4902	0.23	0.43	0.51	0.31	0.39	0.15	0.24	0.16	0.33	0.53	0.45	0.32	0.47	0.36	0.37	0.2	0.67	0.75	0.66	0.47	0.53	0.17	0.23	0.59	0.15	0.27	0.63	0.14	0.52	0.57	0.32	0.76	0.53	0.29
GSTM1_P363_F	23065546	NM_146421.1	GSTM1	2944	1	36.1	110031602	-363	Y	CCCAGAGCCCTTGGGAACTCGGCAG[CG]GAGAGAAGGCTGAGGGACAC	MU, H-B, GST1, GTH4, GTM1, MU-1, GSTM1-1, MGC26563, GSTM1a-1a, GSTM1b-1b	Homo sapiens glutathione S-transferase M1 (GSTM1), transcript variant 2, mRNA.	glutathione S-transferase M1 isoform 2	cg17452244	4908	0.69	0.76	0.83	0.91	0.81	0.62	0.61	0.62	0.71	0.91	0.94	0.77	0.91	0.88	0.85	0.52	0.91	0.95	0.88	0.87	0.9	0.61	0.83	0.94	0.74	0.7	0.88	0.61	0.75	0.92	0.86	0.95	0.74	0.66
GSTM2_E153_F	23065549	NM_000848.2	GSTM2	2946	1	36.1	110012367	153	Y	GGGAAGTGTGGAGCAGCTGCAGGA[CG]GGCTCTAGGGACGGTTCC	GST4, GSTM, GTHMUS, GSTM2-2	Homo sapiens glutathione S-transferase M2 (muscle) (GSTM2), mRNA.	glutathione S-transferase M2	cg07246306	3354	0.03	0.04	0.06	0.05	0.01	0.04	0.01	0.06	0.04	0.05	0.03	0.02	0.09	0.06	0.07	0.07	0.09	0.12	0.08	0.08	0.07	0.06	0.05	0.07	0.07	0.05	0.08	0.02	0.1	0.04	0.03	0.03	0.09	0.09
GSTM2_P109_R	23065549	NM_000848.2	GSTM2	2946	1	36.1	110012105	-109	N	ATCCTACTCCTAGCCCCATGAG[CG]CGCTCCAGGCCTCCAGATTGGCC	GST4, GSTM, GTHMUS, GSTM2-2	Homo sapiens glutathione S-transferase M2 (muscle) (GSTM2), mRNA.	glutathione S-transferase M2	cg25855733	946	0.04	0.05	0.06	0.16	0.27	0.05	0	0.06	0.02	0.05	0.04	0.04	0.08	0.06	0.06	0.11	0.07	0.11	0.07	0.09	0.06	0.04	0.01	0.07	0.04	0.06	0.08	0.02	0.06	0.06	0.03	0.02	0.11	0.02
GSTM2_P453_R	23065549	NM_000848.2	GSTM2	2946	1	36.1	110011761	-453	N	CCTTGCCTGTGTTGTCCTTCCCA[CG]TTAGGTCTGTCATGCCACGTATGTCCGCAG	GST4, GSTM, GTHMUS, GSTM2-2	Homo sapiens glutathione S-transferase M2 (muscle) (GSTM2), mRNA.	glutathione S-transferase M2	cg11063364	944	0.21	0.23	0.29	0.26	0.34	0.37	0.32	0.39	0.3	0.47	0.26	0.33	0.46	0.4	0.33	0.23	0.42	0.45	0.75	0.41	0.44	0.37	0.62	0.26	0.31	0.41	0.44	0.31	0.36	0.43	0.29	0.56	0.75	0.26
GSTP1_E322_R	6552334	NM_000852.2	GSTP1	2950	11	36.1	67108184	322	Y	CAAACTTTTCTTTGTTCGCTGCAGTGC[CG]CCCTACACCGTGGTCTATTTCCCAG	PI, DFN7, GST3, FAEES3	Homo sapiens glutathione S-transferase pi (GSTP1), mRNA.	glutathione transferase	cg09038676	4101	0.02	0.02	0.06	0.06	0.02	0.02	0.01	0.03	0.01	0.02	0.02	0.02	0.03	0.02	0.02	0.03	0.03	0.03	0.02	0.11	0.04	0.07	0.02	0.02	0.03	0.06	0.07	0.01	0.02	0.07	0.01	0.02	0.1	0.01
GSTP1_P74_F	6552334	NM_000852.2	GSTP1	2950	11	36.1	67107788	-74	Y	GGGACCCTCCAGAAGAGCGGCCGG[CG]CCGTGACTCAGCACTGGGGCG	PI, DFN7, GST3, FAEES3	Homo sapiens glutathione S-transferase pi (GSTP1), mRNA.	glutathione transferase	cg10783184	2619	0.07	0.07	0.09	0.05	0.05	0.08	0.05	0.08	0.06	0.07	0.07	0.06	0.1	0.1	0.11	0.08	0.1	0.09	0.09	0.07	0.09	0.07	0.06	0.1	0.07	0.07	0.07	0.09	0.07	0.08	0.06	0.06	0.12	0.07
GSTP1_seq_38_S153_R	6552334	NM_000852.2	GSTP1	2950	11	36.1	67107814	-48	Y	CCGTGACTCAGCACTGGGGCGGAG[CG]GGGCGGGACCACCCTTATAAGGCTCG	PI, DFN7, GST3, FAEES3	Homo sapiens glutathione S-transferase pi (GSTP1), mRNA.	glutathione transferase	cg16488483	6038	0.02	0.02	0.02	0.01	0.01	0.04	0.01	0.05	0.03	0.04	0.02	0.02	0.06	0.05	0.05	0.03	0.06	0.05	0.02	0.03	0.05	0.04	0.03	0.06	0.05	0.05	0.05	0.04	0.04	0.04	0.03	0.02	0.06	0.03
GUCY2D_E419_R	4504216	NM_000180.1	GUCY2D	3000	17	36.1	7847132	419	Y	CGGGTGGGCTTCCGGACCC[CG]GGCTCTGCGGTCCCGCGTGGTGGGCTCC	LCA, CYGD, LCA1, CORD6, GUC2D, retGC, GUC1A4, RETGC-1, ROS-GC1	Homo sapiens guanylate cyclase 2D, membrane (retina-specific) (GUCY2D), mRNA.	guanylate cyclase 2D, membrane (retina-specific)	cg13065528	2999	0.02	0.01	0.01	0.01	0.01	0.02	0	0.03	0.02	0.02	0.02	0.01	0.05	0.03	0.03	0.06	0.03	0.03	0.01	0.02	0.03	0.02	0.01	0.04	0.02	0.04	0.03	0.02	0.02	0.04	0.02	0.01	0.06	0.01
GUCY2D_P48_R	4504216	NM_000180.1	GUCY2D	3000	17	36.1	7846665	-48	Y	AGGGCTCTGGCCGGCTGTACCCA[CG]CCCCCGCCCTGGCCTGGGCTGGC	LCA, CYGD, LCA1, CORD6, GUC2D, retGC, GUC1A4, RETGC-1, ROS-GC1	Homo sapiens guanylate cyclase 2D, membrane (retina-specific) (GUCY2D), mRNA.	guanylate cyclase 2D, membrane (retina-specific)	cg18094470	1950	0.13	0.22	0.1	0.07	0.06	0.18	0.24	0.18	0.18	0.15	0.13	0.14	0.19	0.24	0.22	0.25	0.23	0.21	0.24	0.12	0.2	0.14	0.13	0.23	0.23	0.16	0.18	0.21	0.14	0.16	0.17	0.19	0.21	0.22
H19_P1411_R	57862814	NR_002196.1	H19	283120	11	36.1	1977052	-1411	Y	TGTGGGAGGGGCTAGCACAGGATC[CG]GTCGTGCTGCCAGCAATGCGCAGG	ASM, BWS, ASM1, MGC4485, PRO2605, D11S813E	Homo sapiens H19, imprinted maternally expressed untranslated mRNA (H19) on chromosome 11.	.	cg25583987	950	0.95	0.96	0.92	0.88	0.9	0.91	0.92	0.89	0.93	0.92	0.91	0.93	0.93	0.96	0.95	0.95	0.94	0.94	0.79	0.94	0.94	0.94	0.9	0.93	0.95	0.89	0.93	0.92	0.95	0.91	0.88	0.86	0.69	0.94
H19_P541_F	57862814	NR_002196.1	H19	283120	11	36.1	1976182	-541	Y	CGATTCCCATCCAGTTGAC[CG]AGCTTGTGCTGGTCACCGCGGTTTCCGC	ASM, BWS, ASM1, MGC4485, PRO2605, D11S813E	Homo sapiens H19, imprinted maternally expressed untranslated mRNA (H19) on chromosome 11.	.	cg15886040	949	0.13	0.03	0.09	0.05	0	0.12	0.14	0.18	0.07	0.07	0.76	0.04	0.18	0.79	0.81	0.78	0.15	0.05	0.4	0.7	0.71	0.03	0	0.68	0.04	0.04	0.02	0.04	0.06	0.02	0.13	0.14	0.14	0
HBEGF_P32_R	4503412	NM_001945.1	HBEGF	1839	5	36.1	139706390	-32	Y	GCCGAATGAGCGCTGCCCGGCTCG[CG]GCCGGGAATAAGGCTCCAGG	DTR, DTS, HEGFL	Homo sapiens heparin-binding EGF-like growth factor (HBEGF), mRNA.	heparin-binding EGF-like growth factor	cg13470461	1955	0	0.01	0	0	0	0.02	0	0.03	0.01	0.02	0	0.01	0.04	0.04	0.04	0.01	0.03	0.04	0	0	0.03	0.02	0	0.05	0.02	0.03	0.03	0.02	0.02	0.02	0	0	0.05	0
HBII-13_P991_R	30089682	NR_001294.1	HBII-13	347686	15	36.1	22780349	-991	N	TTTGCTGAGCCGATTCAACTTAAAAAG[CG]AGGTCCATACTAAGTGCCCAAGAATCA	.	Homo sapiens HBII-13 snoRNA (HBII-13) on chromosome 15.	.	cg26410550	960	0.99	0.98	0.97	0.98	0.84	0.92	0.99	0.95	0.99	0.98	0.99	0.99	0.97	0.96	0.97	0.99	0.93	0.95	0.99	0.96	0.98	0.97	0.94	0.96	0.98	0.98	0.97	0.99	0.99	0.98	0.8	0.9	0.92	0.89
HBII-52_E142_F	29171307	NR_001291.1	HBII-52	338433	15	36.1	22967111	142	N	GGCCCCCGACGGGGCCACTGTATTT[CG]GGCTGCAGACCTAGAGGCCCTG	RNHBII52	Homo sapiens HBII-52 snoRNA (HBII-52) on chromosome 15.	.	cg24301180	3375	0.7	0.84	0.8	0.75	0.74	0.82	0.83	0.83	0.85	0.82	0.79	0.78	0.76	0.79	0.77	0.78	0.77	0.66	0.83	0.75	0.74	0.71	0.45	0.76	0.85	0.68	0.63	0.82	0.81	0.78	0.75	0.72	0.63	0.31
HBII-52_P563_F	29171307	NR_001291.1	HBII-52	338433	15	36.1	22966406	-563	Y	GCCCAGGGGCAGGCTATGTGACTGCC[CG]GTCTGCAGCTGTAAGTGGTTTCT	RNHBII52	Homo sapiens HBII-52 snoRNA (HBII-52) on chromosome 15.	.	cg21361081	961	0.97	0.95	0.96	0.94	0.96	0.94	0.96	0.93	0.95	0.92	0.94	0.95	0.94	0.91	0.94	0.95	0.96	0.94	0.99	0.92	0.94	0.95	0.96	0.9	0.95	0.94	0.94	0.94	0.95	0.94	0.95	0.89	0.98	0.97
HBII-52_P659_F	29171307	NR_001291.1	HBII-52	338433	15	36.1	22966310	-659	Y	GTTGGGGATCCGCCGCAGAAATCA[CG]TGGCGCCCAGGCCAAGGCTGCAA	RNHBII52	Homo sapiens HBII-52 snoRNA (HBII-52) on chromosome 15.	.	cg18037269	963	0.99	0.99	0.97	0.97	0.97	0.99	0.98	0.99	0.98	0.98	0.99	0.98	0.99	0.98	0.99	0.99	0.97	0.98	0.98	0.98	0.99	0.98	0.93	0.98	0.98	0.98	0.98	0.98	0.99	0.98	0.94	0.93	P>0.05	0.92
HCK_P46_R	30795228	NM_002110.2	HCK	3055	20	36.1	30103672	-46	Y	GGCGGAGTTAGCCTCGCTCAGGG[CG]CGGCTAAGGCGCCCAGATGGCCTGCGG	JTK9	Homo sapiens hemopoietic cell kinase (HCK), mRNA.	hemopoietic cell kinase isoform p61HCK	cg15382497	5769	0.02	0.04	0.02	0.02	0.02	0.04	0.06	0.05	0.03	0.04	0.05	0.03	0.06	0.06	0.06	0.03	0.06	0.06	0.11	0.03	0.05	0.04	0.03	0.07	0.04	0.04	0.05	0.04	0.04	0.03	0.04	0.07	0.08	0.04
HCK_P858_F	30795228	NM_002110.2	HCK	3055	20	36.1	30102860	-858	Y	TGGTGTCTGAATGGAGCAGGCCTG[CG]GAAGAGAAACCGCTGACCACAGACC	JTK9	Homo sapiens hemopoietic cell kinase (HCK), mRNA.	hemopoietic cell kinase isoform p61HCK	cg04775393	5768	0.15	0.12	0.43	0.43	0.56	0.09	0.16	0.29	0.15	0.04	0.58	0.1	0.21	0.19	0.21	0.17	0.36	0.31	0.18	0.35	0.15	0.12	0.27	0.2	0.07	0.08	0.1	0.06	0.13	0.11	0.35	0.31	0.31	0.37
HDAC1_P414_R	13128859	NM_004964.2	HDAC1	3065	1	36.1	32529881	-414	Y	CCTCCTTTGCGGCCACAAACT[CG]CTTTCTAACCCAGGTTCAGCCCT	HD1, RPD3, GON-10, RPD3L1, DKFZp686H12203	Homo sapiens histone deacetylase 1 (HDAC1), mRNA.	histone deacetylase 1	cg24468890	5786	0.63	0.67	0.47	0.32	0.44	0.54	0.52	0.45	0.57	0.37	0.48	0.64	0.44	0.51	0.53	0.78	0.39	0.33	0.28	0.59	0.34	0.53	0.34	0.57	0.49	0.42	0.5	0.62	0.38	0.48	0.26	0.22	0.19	0.43
HDAC11_P556_F	13376227	NM_024827.1	HDAC11	79885	3	36.1	13496268	-556	Y	GTCTTCGCCGGGAGTGCTTGTCC[CG]GAGCTGCTCGCAGACTGGGC	FLJ22237	Homo sapiens histone deacetylase 11 (HDAC11), mRNA.	histone deacetylase 11	cg07719569	971	0	0.01	0	0	0	0.02	0	0.03	0.01	0.02	0.01	0.01	0.04	0.03	0.03	0.01	0.02	0.02	0	0	0.03	0.02	0	0.05	0.02	0.03	0.03	0.02	0.02	0.01	0	0	0.04	0.01
HDAC5_E298_F	62750346	NM_005474.4	HDAC5	10014	17	36.1	39556242	298	Y	GGCTGCCGATGCTCCCGGGGGG[CG]CCGGCTGGCTCCCAGGGCCGGGA	HD5, NY-CO-9	Homo sapiens histone deacetylase 5 (HDAC5), transcript variant 1, mRNA.	histone deacetylase 5 isoform 1	cg08753986	3380	0.2	0.11	0.07	0.07	0.07	0.23	0.23	0.33	0.2	0.21	0.16	0.12	0.3	0.28	0.28	0.18	0.17	0.13	0.13	0.13	0.17	0.07	0.14	0.28	0.11	0.1	0.11	0.1	0.13	0.1	0.13	0.18	0.13	0.05
HDAC7A_P344_F	13259521	NM_015401.1	HDAC7A	51564	12	36.1	46479534	-344	N	AGCCTCACAGGCCCTCTGGGT[CG]CCACCCTCCCATGCTCTATCCC	HDAC7, DKFZP586J0917	Homo sapiens histone deacetylase 7A (HDAC7A), transcript variant 1, mRNA.	histone deacetylase 7A isoform a	cg25755806	978	0.92	0.91	0.92	0.95	0.99	0.93	0.93	0.96	0.95	0.97	0.97	0.91	0.96	0.96	0.96	0.9	0.97	0.98	0.97	0.95	0.97	0.93	0.95	0.93	0.95	0.95	0.95	0.93	0.97	0.91	0.98	0.98	0.95	0.96
HDAC9_E38_F	7662279	NM_014707.1	HDAC9	9734	7	36.1	18501932	38	N	GAGGCACAGACACAGATAGGAGAAGGGCAC[CG]GCTGGAGCCACTTGCAGGACTG	HD7, HDAC, HDRP, MITR, HDAC7, HDAC7B, HDAC9B, HDAC9FL, KIAA0744, DKFZp779K1053	Homo sapiens histone deacetylase 9 (HDAC9), transcript variant 3, mRNA.	histone deacetylase 9 isoform 3	cg25620356	3393	0.1	0.08	0.18	0.06	0.2	0.04	0.15	0.13	0.2	0.27	0.18	0.04	0.28	0.3	0.25	0.11	0.22	0.4	0.16	0.11	0.28	0.14	0.37	0.17	0.2	0.22	0.17	0.02	0.3	0.09	0.14	0.16	0.26	0.15
HDAC9_P137_R	7662279	NM_014707.1	HDAC9	9734	7	36.1	18501757	-137	N	GCATTAATGCAGGCTCCAATCACT[CG]GCCATGCTTGACCTATTTTTGGCTCAGGCC	HD7, HDAC, HDRP, MITR, HDAC7, HDAC7B, HDAC9B, HDAC9FL, KIAA0744, DKFZp779K1053	Homo sapiens histone deacetylase 9 (HDAC9), transcript variant 3, mRNA.	histone deacetylase 9 isoform 3	cg08146609	984	0.12	0.1	0.24	0.08	0.23	0.06	0.23	0.16	0.21	0.31	0.22	0.12	0.31	0.34	0.24	0.11	0.23	0.47	0.27	0.09	0.34	0.15	0.21	0.18	0.28	0.18	0.21	0.04	0.37	0.13	0.32	0.25	0.21	0.11
HFE_E273_R	21040354	NM_139010.1	HFE	3077	6	36.1	26195700	273	Y	TCCTCCTGATGCTTTTGCAGACCG[CG]GTCCTGCAGGGGCGCTTGCTGCGTGAGTCC	HH, HFE1, HLA-H, MGC103790, dJ221C16.10.1	Homo sapiens hemochromatosis (HFE), transcript variant 10, mRNA.	hemochromatosis protein isoform 10 precursor	cg13740565	3397	0	0	0	0	0.04	0.01	0	0.01	0	0.01	0	0	0.02	0.01	0.02	0	0.01	0.01	0	0	0.02	0.01	0.01	0.03	0.01	0.01	0.02	0.01	0.01	0.01	0	0	0.02	0
HGF_E102_R	58533164	NM_001010933.1	HGF	3082	7	36.1	81237286	102	N	ATGCCTGGGTGAAAGAATCCTGTT[CG]GAGTCAGTGCCTAAAAGAGCCAGTCG	SF, HGFB, HPTA, F-TCF	Homo sapiens hepatocyte growth factor (hepapoietin A; scatter factor) (HGF), transcript variant 4, mRNA.	hepatocyte growth factor isoform 4 precursor	cg08988647	2755	0.04	0.08	0.09	0.16	0.1	0.11	0.05	0.11	0.08	0.13	0.06	0.11	0.13	0.1	0.08	0.08	0.22	0.13	0.29	0.08	0.13	0.19	0.16	0.08	0.08	0.19	0.15	0.04	0.11	0.19	0.16	0.18	0.41	0.04
HGF_P1293_R	58533164	NM_001010933.1	HGF	3082	7	36.1	81238681	-1293	N	AGGCCAAATGTGGGAATGACTAGAG[CG]GTGGGTAGCTGTACAGAAGTGAT	SF, HGFB, HPTA, F-TCF	Homo sapiens hepatocyte growth factor (hepapoietin A; scatter factor) (HGF), transcript variant 4, mRNA.	hepatocyte growth factor isoform 4 precursor	cg14690980	1961	0.99	0.99	0.98	0.97	0.99	0.99	0.99	0.99	0.99	0.99	0.99	0.98	0.99	0.99	0.99	0.99	0.99	0.99	0.99	0.99	0.99	0.99	0.95	0.99	0.99	0.99	0.99	0.99	0.99	0.98	0.99	0.99	0.99	0.98
HHIP_P307_R	20143972	NM_022475.1	HHIP	64399	4	36.1	145786316	-307	Y	GGCCCACTCTTACTTACTTTCTTT[CG]GAGCCTCAGCTTGGCCGCCTTTAGCC	HIP, FLJ20992, FLJ90230	Homo sapiens hedgehog interacting protein (HHIP), mRNA.	hedgehog-interacting protein	cg20605716	2209	0.06	0.05	0.08	0.11	0.09	0.05	0.06	0.07	0.04	0.05	0.05	0.05	0.06	0.08	0.06	0.07	0.09	0.06	0.07	0.07	0.05	0.08	0.06	0.06	0.06	0.19	0.06	0.05	0.06	0.12	0.09	0.14	0.24	0.12
HHIP_P578_R	20143972	NM_022475.1	HHIP	64399	4	36.1	145786045	-578	Y	AAACCATCTCAGCCTACTCAA[CG]GCATCTGGGATGTCCCCCTGCCTCTA	HIP, FLJ20992, FLJ90230	Homo sapiens hedgehog interacting protein (HHIP), mRNA.	hedgehog-interacting protein	cg02524475	2230	0.03	0.07	0.07	0.11	0.01	0.08	0.05	0.09	0.05	0.09	0.06	0.05	0.1	0.08	0.08	0.09	0.12	0.08	0.37	0.09	0.05	0.09	0.06	0.09	0.07	0.12	0.07	0.06	0.05	0.1	0.07	0.11	0.38	0.2
HIC1_P565_R	61676185	NM_006497.2	HIC1	3090	17	36.1	1904448	-565	Y	GCTGTCCAGCCACTTCCAGT[CG]CCCTGATGACTCGTCGTGGGTTCCTTTAGG	hic-1, ZBTB29	Homo sapiens hypermethylated in cancer 1 (HIC1), mRNA.	hypermethylated in cancer 1	cg22934970	1000	0.03	0.01	0.04	0.01	0.01	0.01	0.07	0.02	0.02	0.01	0.01	0.01	0.02	0.02	0.02	0.02	0.03	0.02	0.01	0.01	0.02	0.01	0.01	0.03	0.01	0.01	0.01	0.03	0.02	0.01	0	0.06	0.08	0
HIC-1_seq_48_S103_R	61676185	NM_006497.2	HIC1	3090	17	36.1	1907679	.	Y	TAGTCTCCTCTATCGCTGGATGAAGCA[CG]AGCCGGGCCTGGGTAGCTATGGCGACGAGC	hic-1, ZBTB29	Homo sapiens hypermethylated in cancer 1 (HIC1), mRNA.	hypermethylated in cancer 1	cg20066299	6059	0.69	0.77	0.72	0.83	0.76	0.67	0.71	0.69	0.66	0.69	0.91	0.7	0.64	0.75	0.75	0.65	0.86	0.66	0.88	0.83	0.6	0.55	0.86	0.59	0.57	0.78	0.73	0.44	0.62	0.62	0.69	0.79	0.8	0.65
HIC2_P498_F	31657120	NM_015094.1	HIC2	23119	22	36.1	20101195	-498	Y	TGAGCCTCGGGCAACCGCAGGGAG[CG]TCGAGCAGGGGTCGCAAAGG	HRG22, ZBTB30, KIAA1020	Homo sapiens hypermethylated in cancer 2 (HIC2), mRNA.	hypermethylated in cancer 2	cg21597330	1002	0.01	0.01	0.02	0.01	0.01	0.01	0	0.02	0.02	0.02	0.01	0.02	0.04	0.03	0.04	0.03	0.03	0.02	0.01	0.01	0.04	0.02	0.01	0.05	0.03	0.05	0.03	0.02	0.02	0.02	0.01	0.01	0.08	0.01
HIC2_P528_R	31657120	NM_015094.1	HIC2	23119	22	36.1	20101165	-528	Y	CCCGAGCTTGCAGTCACTGCTGGCTG[CG]CCTTTGAGCCTCGGGCAACCGCAG	HRG22, ZBTB30, KIAA1020	Homo sapiens hypermethylated in cancer 2 (HIC2), mRNA.	hypermethylated in cancer 2	cg21212889	1001	0.01	0.02	0.01	0.02	0	0.02	0	0.04	0.02	0.02	0.01	0.01	0.04	0.04	0.05	0.02	0.03	0.04	0	0.01	0.04	0.02	0.01	0.04	0.03	0.03	0.03	0.03	0.03	0.02	0.02	0.02	0.1	0.04
HIF1A_P488_F	31077212	NM_001530.2	HIF1A	3091	14	36.1	61231504	-488	Y	GGCGGCAATCGTGCCCAGCACTGAGGC[CG]AGGAGAAAGAGAGCAGGAGCATTACAT	MOP1, PASD8, HIF-1alpha, HIF1-ALPHA	Homo sapiens hypoxia-inducible factor 1, alpha subunit (basic helix-loop-helix transcription factor) (HIF1A), transcript variant 1, mRNA.	hypoxia-inducible factor 1, alpha subunit isoform 1	cg05426380	4102	0.01	0.04	0	0	0	0.04	0.02	0.04	0.02	0.03	0.03	0.06	0.05	0.07	0.06	0.06	0.08	0.05	0	0.05	0.04	0.03	0.04	0.06	0.01	0.03	0.05	0.03	0.02	0.02	0.04	0.16	0.11	0.02
HLA-DOA_P594_F	62912477	NM_002119.3	HLA-DOA	3111	6	36.1	33085961	-594	N	CTGTTGGTCCCTCCAGGACC[CG]GGCACCTCCTCCAGGCTGACACA	HLADZ, HLA-DNA, HLA-DZA	Homo sapiens major histocompatibility complex, class II, DO alpha (HLA-DOA), mRNA.	major histocompatibility complex, class II, DO alpha precursor	cg17313945	1006	0.73	0.73	0.85	0.86	0.87	0.76	0.82	0.76	0.77	0.82	0.71	0.79	0.76	0.79	0.69	0.78	0.79	0.74	0.92	0.89	0.79	0.82	0.9	0.68	0.75	0.78	0.8	0.77	0.79	0.84	0.76	0.81	0.81	0.82
HLA-DOB_E432_R	18641377	NM_002120.2	HLA-DOB	3112	6	36.1	32892330	432	N	AGGCTCGAACCCAAGCCAAGGCCTTCAACA[CG]CCCAGGCACTGACTGAGGTTGAT	DOB	Homo sapiens major histocompatibility complex, class II, DO beta (HLA-DOB), mRNA.	major histocompatibility complex, class II, DO beta precursor	cg23791206	3429	0.92	0.88	0.85	0.86	0.91	0.92	0.91	0.92	0.92	0.9	0.89	0.88	0.96	0.95	0.93	0.94	0.9	0.93	0.94	0.93	0.95	0.89	0.86	0.92	0.94	0.89	0.91	0.88	0.93	0.88	0.86	0.83	0.75	0.85
HLA-DOB_P1114_R	18641377	NM_002120.2	HLA-DOB	3112	6	36.1	32893876	-1114	N	AAAAAGTTGACCTCATCGAAGTAAAGAGTA[CG]TTAGGAGTTACCAGAGGCTGGG	DOB	Homo sapiens major histocompatibility complex, class II, DO beta (HLA-DOB), mRNA.	major histocompatibility complex, class II, DO beta precursor	cg09734481	1011	0.99	0.98	0.99	0.97	0.97	0.99	0.97	0.98	0.99	0.98	0.99	0.97	0.99	0.99	0.98	0.99	0.98	0.99	0.99	0.98	0.99	0.98	0.97	0.99	0.98	0.99	0.99	0.99	0.99	0.98	0.97	0.95	0.98	0.93
HLA-DPA1_E35_R	24797073	NM_033554.2	HLA-DPA1	3113	6	36.1	33149321	35	N	CTCTGATATGGAACATTCTGTCTTCAGGG[CG]CATGTTGTGGGGTCTATAATTGA	HLADP, HLASB, HLA-DP1A	Homo sapiens major histocompatibility complex, class II, DP alpha 1 (HLA-DPA1), mRNA.	major histocompatibility complex, class II, DP alpha 1 precursor	cg09321817	3435	0.97	0.96	0.96	0.94	0.97	0.92	0.96	0.9	0.96	0.94	0.98	0.96	0.9	0.94	0.92	0.98	0.92	0.93	0.86	0.95	0.93	0.93	0.94	0.92	0.95	0.9	0.92	0.94	0.96	0.93	0.96	0.94	0.75	0.96
HLA-DPA1_P205_R	24797073	NM_033554.2	HLA-DPA1	3113	6	36.1	33149561	-205	N	GAAGAGATGGGAGAATTTTAGGTACCAG[CG]TGGTCAAGAGAGCTCCAGTTCACAGTT	HLADP, HLASB, HLA-DP1A	Homo sapiens major histocompatibility complex, class II, DP alpha 1 (HLA-DPA1), mRNA.	major histocompatibility complex, class II, DP alpha 1 precursor	cg11451043	1022	0.7	0.65	0.58	0.7	0.78	0.51	0.59	0.58	0.68	0.6	0.79	0.64	0.52	0.72	0.63	0.67	0.62	0.76	0.42	0.51	0.66	0.56	0.47	0.67	0.7	0.56	0.66	0.57	0.68	0.61	0.75	0.59	0.35	0.77
HLA-DPA1_P28_R	24797073	NM_033554.2	HLA-DPA1	3113	6	36.1	33149384	-28	N	GGAACAGTGATGAGGAACTGAGGC[CG]AGTGGAGGCAGATGAGACTGA	HLADP, HLASB, HLA-DP1A	Homo sapiens major histocompatibility complex, class II, DP alpha 1 (HLA-DPA1), mRNA.	major histocompatibility complex, class II, DP alpha 1 precursor	cg13031167	1020	0.57	0.47	0.37	0.42	0.51	0.37	0.45	0.43	0.59	0.48	0.72	0.49	0.41	0.62	0.62	0.63	0.5	0.65	0.15	0.36	0.56	0.47	0.39	0.57	0.52	0.35	0.49	0.43	0.57	0.42	0.46	0.34	0.2	0.56
HLA-DPB1_P540_F	24797075	NM_002121.4	HLA-DPB1	3115	6	36.1	33151198	-540	N	GTGGAAGAACCTGGTAACTCCTGCACAT[CG]CAGGACTCACAGACCTCTGGGAGA	DPB1, HLA-DP1B, MHC DPB1	Homo sapiens major histocompatibility complex, class II, DP beta 1 (HLA-DPB1), mRNA.	major histocompatibility complex, class II, DP beta 1 precursor	cg21151963	1030	0.99	0.99	0.99	0.99	0.99	0.99	0.99	0.99	0.99	0.99	0.99	0.99	0.99	0.99	0.99	0.99	0.99	0.99	0.99	0.99	0.99	0.99	0.99	0.99	0.99	0.99	0.99	0.99	0.99	0.99	0.99	0.98	0.98	0.98
HLA-DQA2_E93_F	56710315	NM_020056.2	HLA-DQA2	3118	6	36.1	32817234	93	N	AGCTCTGCTGCTGGGGGCCCT[CG]CCCTGACTGCCGTGATGAGCCC	HLA-DXA, DQ alpha	Homo sapiens major histocompatibility complex, class II, DQ alpha 2 (HLA-DQA2), mRNA.	major histocompatibility complex, class II, DQ alpha 2	cg15869057	3450	0.81	0.72	0.72	0.83	0.94	0.77	0.88	0.78	0.85	0.77	0.83	0.76	0.77	0.73	0.71	0.77	0.76	0.79	0.82	0.82	0.8	0.76	0.86	0.76	0.83	0.79	0.81	0.88	0.81	0.8	0.77	0.76	0.78	0.8
HLA-DRA_P77_R	52426773	NM_019111.3	HLA-DRA	3122	6	36.1	32515548	-77	N	CCTTCCCCTAGCAACAGATG[CG]TCATCTCAAAATATTTTTCTGATTGGCCAA	HLA-DRA1	Homo sapiens major histocompatibility complex, class II, DR alpha (HLA-DRA), mRNA.	major histocompatibility complex, class II, DR alpha precursor	cg25258233	1046	0.34	0.33	0.41	0.36	0.31	0.24	0.21	0.29	0.34	0.37	0.4	0.38	0.35	0.35	0.54	0.54	0.33	0.46	0.28	0.19	0.4	0.19	0.17	0.5	0.39	0.32	0.21	0.29	0.39	0.28	0.32	0.52	0.36	0.42
HLA-F_E402_F	9665231	NM_018950.1	HLA-F	3134	6	36.1	29799622	402	Y	GAGTGGACCACAGGGTACGCCAAGGCCAA[CG]CACAGACTGACCGAGTGGCCCTGA	HLAF, HLA-5.4, HLA-CDA12	Homo sapiens major histocompatibility complex, class I, F (HLA-F), mRNA.	major histocompatibility complex, class I, F precursor	cg19070841	3465	0	0	0.03	0.04	0	0	0	0.01	0	0	0.01	0	0.02	0.01	0.01	0.03	0	0.01	0	0	0.01	0.01	0	0.03	0	0.01	0.01	0.01	0.01	0	0	0.01	0.01	0
HLF_E192_F	31542934	NM_002126.3	HLF	3131	17	36.1	50697562	192	Y	TGAACATTTTGCAAAACGAGGGGTT[CG]AGGCAGGTGAGAGCATCCTGCACGT	.	Homo sapiens hepatic leukemia factor (HLF), mRNA.	hepatic leukemia factor	cg05876326	678	0.01	0.02	0.01	0.01	0.01	0.02	0.01	0.03	0.02	0.02	0.01	0.01	0.04	0.04	0.05	0.03	0.06	0.03	0.04	0.02	0.03	0.03	0.03	0.04	0.03	0.04	0.03	0.02	0.03	0.04	0.02	0.02	0.06	0.01
HOXA11_E35_F	24497552	NM_005523.4	HOXA11	3207	7	36.1	27191320	35	Y	ACCTTGGGCTCTCCGCAGTAGC[CG]AGCTTAACATGATTCTCCACTGCAGCTGCC	HOX1, HOX1I	Homo sapiens homeo box A11 (HOXA11), mRNA.	homeobox protein A11	cg08479590	3468	0.02	0.02	0.04	0.02	0	0.03	0.02	0.04	0.02	0.02	0.02	0.03	0.05	0.04	0.04	0.02	0.06	0.03	0.11	0.05	0.04	0.04	0.05	0.05	0.03	0.07	0.05	0.02	0.08	0.05	0.02	0.12	0.09	0.01
HOXA11_P698_F	24497552	NM_005523.4	HOXA11	3207	7	36.1	27192053	-698	Y	TCATTCATGGTCACTTCCGAAG[CG]CTTTAGTGCCTTCCGTCCCTAAACC	HOX1, HOX1I	Homo sapiens homeo box A11 (HOXA11), mRNA.	homeobox protein A11	cg17466857	1066	0.17	0.12	0.17	0.1	0.01	0.12	0.12	0.1	0.16	0.09	0.15	0.09	0.16	0.1	0.12	0.2	0.08	0.06	0.04	0.17	0.1	0.08	0.15	0.09	0.07	0.19	0.18	0.07	0.13	0.07	0.05	0.15	0.12	0.03
HOXA11_P92_R	24497552	NM_005523.4	HOXA11	3207	7	36.1	27191447	-92	Y	CAGGGAGGTGCTGGTCATGTGACC[CG]ATGTTGAAATTGACAAGCTGCTAGCT	HOX1, HOX1I	Homo sapiens homeo box A11 (HOXA11), mRNA.	homeobox protein A11	cg18977999	1063	0.02	0.03	0.02	0.03	0.01	0.03	0.03	0.04	0.03	0.03	0.02	0.02	0.04	0.04	0.03	0.03	0.05	0.03	0.01	0.04	0.02	0.03	0.05	0.06	0.03	0.03	0.05	0.02	0.05	0.03	0.04	0.2	0.13	0.04
HOXA5_E187_F	24497516	NM_019102.2	HOXA5	3202	7	36.1	27149625	187	Y	CATTGTAGCCGTAGCCGTACCTGC[CG]GAGTGCATGCTCGCCGAGTCCCTGAATT	HOX1, HOX1C, HOX1.3, MGC9376	Homo sapiens homeobox A5 (HOXA5), mRNA.	homeobox A5	cg12041264	3470	0.94	0.96	0.86	0.84	0.93	0.94	0.93	0.89	0.94	0.96	0.96	0.86	0.93	0.96	0.89	0.82	0.93	0.87	0.96	0.87	0.89	0.95	0.94	0.92	0.9	0.91	0.92	0.93	0.91	0.92	0.9	0.99	0.91	0.95
HOXA5_P479_F	24497516	NM_019102.2	HOXA5	3202	7	36.1	27150291	-479	Y	TACAACAACTTTATTTCCCC[CG]TTTTGCAGCCCCTCTTATTTTTGTGTCGA	HOX1, HOX1C, HOX1.3, MGC9376	Homo sapiens homeobox A5 (HOXA5), mRNA.	homeobox A5	cg27409178	1071	0.95	0.93	0.9	0.72	0.79	0.95	0.93	0.9	0.93	0.94	0.96	0.91	0.94	0.98	0.95	0.94	0.91	0.89	0.97	0.86	0.92	0.93	0.81	0.95	0.93	0.92	0.96	0.96	0.93	0.92	0.87	0.96	0.92	0.94
HOXA9_P1141_R	24497558	NM_002142.3	HOXA9	3205	7	36.1	27172815	-1141	Y	CTACAAGTGGCATGAATGGAAGGCAAGTT[CG]GTTTGGGAAAAGGCAGCCTC	HOX1, ABD-B, HOX1G, HOX1.7, MGC1934	Homo sapiens homeo box A9 (HOXA9), transcript variant 2, mRNA.	homeobox protein A9 isoform b	cg15262939	4107	0.36	0.41	0.4	0.34	0.4	0.41	0.27	0.21	0.32	0.22	0.21	0.42	0.25	0.4	0.31	0.48	0.41	0.24	0.38	0.54	0.28	0.25	0.35	0.31	0.31	0.4	0.43	0.27	0.37	0.24	0.27	0.54	0.43	0.33
HOXA9_P303_F	24497558	NM_002142.3	HOXA9	3205	7	36.1	27171977	-303	Y	CCCCATACACACACTTCTTAAG[CG]GACTATTTTATATCACAATTAATCACGCCA	HOX1, ABD-B, HOX1G, HOX1.7, MGC1934	Homo sapiens homeo box A9 (HOXA9), transcript variant 2, mRNA.	homeobox protein A9 isoform b	cg03715906	3908	0.01	0.02	0.01	0.02	0.07	0.02	0.01	0.03	0.02	0.02	0.03	0.01	0.03	0.05	0.03	0.04	0.05	0.05	0.15	0.04	0.03	0.02	0.03	0.04	0.01	0.05	0.03	0.01	0.07	0.04	0.06	0.22	0.2	0.06
HOXB13_E21_F	70167332	NM_006361.4	HOXB13	10481	17	36.1	44161066	21	Y	GCGTTTTAAATCGCTCCCAGCT[CG]CAAGTCGCCTGCATTCGCTCAGCACG	.	Homo sapiens homeo box B13 (HOXB13), mRNA.	homeo box B13	cg21160992	3478	0.01	0.02	0.01	0.01	0	0.02	0	0.04	0.02	0.02	0.02	0.01	0.04	0.05	0.05	0.06	0.05	0.04	0.09	0.06	0.04	0.03	0.04	0.06	0.02	0.04	0.03	0.01	0.03	0.04	0.01	0.03	0.09	0.07
HOXB13_P17_R	70167332	NM_006361.4	HOXB13	10481	17	36.1	44161104	-17	Y	CTGCATTCGCTCAGCACGGCCGTCTTGA[CG]CAAGAGACGCAGGGGCCCGG	.	Homo sapiens homeo box B13 (HOXB13), mRNA.	homeo box B13	cg20726134	1078	0.01	0.03	0	0	0.18	0.03	0	0.05	0.01	0.02	0.03	0.01	0.06	0.05	0.06	0.02	0.06	0.06	0.01	0.06	0.05	0.04	0.13	0.06	0.03	0.04	0.04	0.02	0.04	0.02	0.01	0.05	0.12	0.02
HOXB2_P488_R	24497527	NM_002145.2	HOXB2	3212	17	36.1	43977879	-488	N	AGGAAAAGATGAGTGAGGATCTCCG[CG]TTGGAGGAAGAGGGAGTC	K8, HOX2, HOX2H, Hox-2.8	Homo sapiens homeo box B2 (HOXB2), mRNA.	homeo box B2	cg06811494	5880	0.87	0.88	0.88	0.87	0.92	0.75	0.81	0.9	0.85	0.78	0.96	0.85	0.89	0.87	0.91	0.9	0.87	0.9	0.82	0.88	0.91	0.92	0.92	0.86	0.89	0.84	0.87	0.9	0.93	0.91	0.88	0.75	0.8	0.86
HOXB2_P99_F	24497527	NM_002145.2	HOXB2	3212	17	36.1	43977490	-99	Y	TCTATTAAACCCAGGACTCCAG[CG]AAATTACAGGGAATTCGTGGTCACGGGACC	K8, HOX2, HOX2H, Hox-2.8	Homo sapiens homeo box B2 (HOXB2), mRNA.	homeo box B2	cg09313705	5879	0.77	0.85	0.77	0.7	0.76	0.58	0.81	0.79	0.74	0.72	0.86	0.75	0.81	0.76	0.8	0.78	0.81	0.82	0.66	0.73	0.82	0.79	0.88	0.73	0.8	0.72	0.75	0.75	0.89	0.8	0.79	0.61	0.72	0.78
HOXC6_P456_R	24497543	NM_153693.1	HOXC6	3223	12	36.1	52696647	-293	Y	GTCCGCCCTCAGCTCTTTCTG[CG]CTCGCCTGCAGCAGCCTGGCCCGTG	CP25, HOX3, HOX3C, HHO.C8	Homo sapiens homeobox C6 (HOXC6), transcript variant 2, mRNA.	homeobox C6 isoform 2	cg02491017	1079	0.06	0.05	0.07	0.06	0.12	0.07	0.06	0.08	0.05	0.06	0.07	0.05	0.1	0.15	0.08	0.08	0.07	0.08	0.14	0.1	0.09	0.07	0.09	0.09	0.06	0.08	0.07	0.06	0.08	0.07	0.08	0.06	0.11	0.05
HOXC6_P585_R	24497543	NM_153693.1	HOXC6	3223	12	36.1	52696518	-422	Y	ACAAATCTTTGCAAAGCTTTGAATTC[CG]CCTGATCCAACCTTAATGCCCCC	CP25, HOX3, HOX3C, HHO.C8	Homo sapiens homeobox C6 (HOXC6), transcript variant 2, mRNA.	homeobox C6 isoform 2	cg22198132	1080	0.09	0.07	0.11	0.08	0.11	0.09	0.09	0.09	0.1	0.09	0.09	0.11	0.13	0.11	0.11	0.12	0.15	0.12	0.15	0.08	0.08	0.15	0.18	0.08	0.11	0.14	0.12	0.08	0.09	0.12	0.08	0.11	0.28	0.11
HPN_P823_F	33695154	NM_182983.1	HPN	3249	19	36.1	40222427	-823	N	CCTCTGAAAGCAAAGAGAACTGCACGGG[CG]TCCAGGTGGCCGAATAGCCCTG	TMPRSS1	Homo sapiens hepsin (transmembrane protease, serine 1) (HPN), transcript variant 1, mRNA.	hepsin (transmembrane protease, serine 1)	cg00566101	4931	0.82	0.78	0.9	0.81	0.87	0.7	0.91	0.76	0.78	0.86	0.89	0.83	0.9	0.82	0.79	0.8	0.93	0.9	0.83	0.93	0.84	0.85	0.87	0.84	0.87	0.92	0.87	0.58	0.79	0.75	0.9	0.72	0.73	0.86
HPSE_P29_F	19923365	NM_006665.2	HPSE	10855	4	36.1	84475358	-29	Y	CGGACCAGGCTTCCTGACGCA[CG]TGTTCTGCGCGCTCTCGTGGGAACCCA	HPA, HPR1, HSE1, HPSE1	Homo sapiens heparanase (HPSE), mRNA.	heparanase	cg01935492	2252	0.03	0.02	0.02	0.02	0.02	0.03	0.02	0.04	0.02	0.03	0.03	0.03	0.05	0.08	0.08	0.06	0.03	0.04	0.03	0.05	0.05	0.03	0.03	0.09	0.04	0.04	0.04	0.04	0.04	0.04	0.02	0.03	0.06	0.03
HPSE_P93_F	19923365	NM_006665.2	HPSE	10855	4	36.1	84475422	-93	Y	CAGATCCCATTCTGATGGCGC[CG]GGTATCCCTCTGACCCTCGAGTAAAAC	HPA, HPR1, HSE1, HPSE1	Homo sapiens heparanase (HPSE), mRNA.	heparanase	cg09221015	1984	0.01	0.01	0.01	0.02	0.03	0.01	0.01	0.02	0.01	0.02	0.01	0.01	0.04	0.03	0.03	0.01	0.02	0.03	0.01	0.01	0.02	0.02	0.01	0.04	0.02	0.02	0.02	0.01	0.03	0.02	0.02	0.02	0.07	0.01
HRASLS_E72_R	38455407	NM_020386.2	HRASLS	57110	3	36.1	194441684	72	Y	GACTGTGCCCCGCCTCCTGGG[CG]GAGCGGGCGGCTCCCCATGGTCA	A-C1, HSD28, HRASLS1, H-REV107	Homo sapiens HRAS-like suppressor (HRASLS), mRNA.	HRAS-like suppressor	cg06932759	3481	0	0.01	0	0	0	0.02	0	0.03	0.01	0.02	0.01	0.01	0.04	0.05	0.04	0.03	0.05	0.04	0.09	0	0.03	0.03	0.03	0.04	0.02	0.03	0.03	0.03	0.02	0.01	0.01	0.01	0.06	0
HRASLS_P353_R	38455407	NM_020386.2	HRASLS	57110	3	36.1	194441259	-353	Y	TTAGGGCCAGTCCTTCCTC[CG]CCACTTTGCTGACTCAAAGACCCAGA	A-C1, HSD28, HRASLS1, H-REV107	Homo sapiens HRAS-like suppressor (HRASLS), mRNA.	HRAS-like suppressor	cg14777903	1086	0.6	0.66	0.48	0.86	0	0.45	0.65	0.6	0.54	0.56	0.72	0.5	0.58	0.53	0.69	0.42	0.73	0.73	0.72	0.58	0.64	0.49	0.35	0.5	0.75	0.83	0.7	0.65	0.7	0.76	0.27	0.44	0.57	0.56
HS3ST2_E145_R	5174462	NM_006043.1	HS3ST2	9956	16	36.1	22733506	145	Y	CGCAGGCTGCTCTTCGCCTTCA[CG]CTCTCGCTCTCCTGCACTTACCTGTGTTAC	30ST2, 3OST2	Homo sapiens heparan sulfate (glucosamine) 3-O-sulfotransferase 2 (HS3ST2), mRNA.	heparan sulfate D-glucosaminyl 3-O-sulfotransferase 2	cg22228897	3482	0.03	0.12	0.08	0.06	0.01	0.08	0.06	0.08	0.06	0.07	0.06	0.08	0.12	0.13	0.1	0.16	0.13	0.11	0.11	0.18	0.13	0.09	0.18	0.1	0.09	0.17	0.12	0.03	0.1	0.13	0.05	0.21	0.14	0.03
HS3ST2_P171_F	5174462	NM_006043.1	HS3ST2	9956	16	36.1	22733190	-171	Y	GCCGCCCGGCTGCCCGGAGCCCCAT[CG]CCTAGGACCGGGAGATGCTG	30ST2, 3OST2	Homo sapiens heparan sulfate (glucosamine) 3-O-sulfotransferase 2 (HS3ST2), mRNA.	heparan sulfate D-glucosaminyl 3-O-sulfotransferase 2	cg03823653	1088	0.07	0.06	0.06	0.03	0.03	0.07	0.05	0.09	0.05	0.06	0.06	0.04	0.13	0.12	0.11	0.14	0.1	0.08	0.05	0.09	0.08	0.06	0.03	0.1	0.07	0.11	0.07	0.07	0.05	0.06	0.04	0.08	0.14	0.04
HS3ST2_P546_F	5174462	NM_006043.1	HS3ST2	9956	16	36.1	22732815	-546	Y	GCCCCAAAGCTGGCCTGGGGCTC[CG]TAGGGAGTGGCCTGCATGG	30ST2, 3OST2	Homo sapiens heparan sulfate (glucosamine) 3-O-sulfotransferase 2 (HS3ST2), mRNA.	heparan sulfate D-glucosaminyl 3-O-sulfotransferase 2	cg23911889	1087	0.05	0.05	0.06	0.1	0.02	0.07	0.06	0.12	0.06	0.06	0.05	0.05	0.11	0.09	0.13	0.1	0.17	0.11	0.14	0.12	0.09	0.1	0.17	0.11	0.04	0.12	0.06	0.04	0.06	0.07	0.1	0.07	0.32	0.04
HSD17B12_E145_R	7705854	NM_016142.1	HSD17B12	51144	11	36.1	43659026	145	Y	CACCGTGGCCTACCTAGCCCTG[CG]TATTTCGTACTCGCTCTTCACGGCCC	KAR	Homo sapiens hydroxysteroid (17-beta) dehydrogenase 12 (HSD17B12), mRNA.	steroid dehydrogenase homolog	cg23745162	3484	0.03	0.02	0.02	0.02	0.07	0.03	0.02	0.03	0.03	0.03	0.03	0.03	0.05	0.05	0.05	0.03	0.04	0.04	0.04	0.03	0.04	0.03	0.02	0.05	0.03	0.04	0.03	0.04	0.04	0.03	0.04	0.04	0.07	0.03
HSD17B12_P97_F	7705854	NM_016142.1	HSD17B12	51144	11	36.1	43658784	-97	Y	GCTGACGCACTACGCGCAGAGGGAAAGA[CG]GGTCACCAATAGCGACACGGATATGG	KAR	Homo sapiens hydroxysteroid (17-beta) dehydrogenase 12 (HSD17B12), mRNA.	steroid dehydrogenase homolog	cg12574690	1093	0.02	0.02	0.03	0.02	0.03	0.02	0.02	0.01	0.02	0.02	0.02	0.02	0.02	0.02	0.02	0.02	0.02	0.02	0.02	0.02	0.02	0.02	0.03	0.02	0.02	0.02	0.02	0.01	0.02	0.02	0.02	0.03	0.02	0.02
HSPA2_P162_R	13676856	NM_021979.2	HSPA2	3306	14	36.1	64072214	-162	N	GGCTGGCCTGTCGGCCTCTGATGCACT[CG]AACTTCCAGCCCTTGGAGCAGACA	.	Homo sapiens heat shock 70kDa protein 2 (HSPA2), mRNA.	heat shock 70kDa protein 2	cg05316932	1098	0.97	0.97	0.96	0.95	0.96	0.97	0.97	0.95	0.97	0.97	0.91	0.98	0.97	0.98	0.97	0.94	0.99	0.98	0.96	0.97	0.98	0.99	0.98	0.97	0.98	0.97	0.98	0.99	0.96	0.98	0.97	0.97	0.96	0.98
HTR1B_E232_R	4504532	NM_000863.1	HTR1B	3351	6	36.1	78229607	232	Y	GGTAGTTAGCCGGGGTGTGCAGTTTC[CG]GGTCCGGTACACTGTGGCAATC	S12, 5-HT1B, HTR1D2, HTR1DB, 5-HT1DB	Homo sapiens 5-hydroxytryptamine (serotonin) receptor 1B (HTR1B), mRNA.	5-hydroxytryptamine (serotonin) receptor 1B	cg26034501	3489	0.04	0.08	0.08	0.11	0.07	0.07	0.03	0.11	0.06	0.08	0.08	0.06	0.13	0.1	0.11	0.15	0.2	0.15	0.09	0.19	0.11	0.15	0.28	0.08	0.09	0.22	0.11	0.03	0.11	0.16	0.19	0.11	0.26	0.04
HTR1B_P222_F	4504532	NM_000863.1	HTR1B	3351	6	36.1	78230061	-222	Y	CTTCCAGAGCGCCTAGCTAAGC[CG]CCGCGTCTGTGGTTGTTCCTCTCCACAC	S12, 5-HT1B, HTR1D2, HTR1DB, 5-HT1DB	Homo sapiens 5-hydroxytryptamine (serotonin) receptor 1B (HTR1B), mRNA.	5-hydroxytryptamine (serotonin) receptor 1B	cg06824029	1104	0.02	0.01	0.03	0	0	0.04	0	0.06	0.06	0.03	0.01	0.02	0.08	0.06	0.07	0.15	0.07	0.08	0.11	0.14	0.04	0.06	0.1	0.06	0.03	0.12	0.07	0.02	0.05	0.11	0.02	0.05	0.15	0
HTR2A_E10_R	60302916	NM_000621.2	HTR2A	3356	13	36.1	46368166	10	N	TGAGGCTGGTGTACATGCTGTTCTCC[CG]GGGCTGGATTTTTGTCTT	HTR2, 5-HT2A	Homo sapiens 5-hydroxytryptamine (serotonin) receptor 2A (HTR2A), mRNA.	5-hydroxytryptamine (serotonin) receptor 2A	cg05011937	3493	0.87	0.9	0.88	0.96	0.93	0.88	0.88	0.9	0.84	0.89	0.92	0.87	0.89	0.92	0.89	0.79	0.9	0.89	0.87	0.91	0.91	0.9	0.93	0.84	0.92	0.93	0.87	0.95	0.9	0.93	0.86	0.92	0.88	0.87
HTR2A_P853_F	60302916	NM_000621.2	HTR2A	3356	13	36.1	46369029	-853	N	CCTGTTGGCTTCCTCTGGCACGGCT[CG]GCTGGGTTCCTCCCTCCCTGTGCGG	HTR2, 5-HT2A	Homo sapiens 5-hydroxytryptamine (serotonin) receptor 2A (HTR2A), mRNA.	5-hydroxytryptamine (serotonin) receptor 2A	cg15268261	1105	0.03	0.05	0.02	0.06	0.05	0.03	0.03	0.02	0.02	0.04	0.01	0.02	0.11	0.04	0.03	0.05	0.04	0.07	0	0.01	0.07	0.03	0.04	0.03	0.05	0.08	0.04	0.02	0.08	0.04	0.07	0.01	0.05	0
IAPP_E280_F	4557654	NM_000415.1	IAPP	3375	12	36.1	21417365	280	N	GAAGGAAATTGGGAAAGTAAAAATCT[CG]AAATTACTTGAAAAGTGGACAATATTA	DAP, IAP, AMYLIN	Homo sapiens islet amyloid polypeptide (IAPP), mRNA.	islet amyloid polypeptide precursor	cg18727468	5581	0.99	0.99	0.98	0.99	0.98	0.99	0.99	0.99	0.99	0.99	0.99	0.98	0.99	0.99	0.99	0.98	0.98	0.99	0.98	0.98	0.99	0.99	0.96	0.99	0.99	0.98	0.98	0.99	0.99	0.98	0.98	0.98	0.98	0.98
ICA1_P72_R	4826767	NM_004968.1	ICA1	3382	7	36.1	8268754	-72	Y	CTCCGGCAGGTGTTCCACGTGGCCATAG[CG]TTTGCGTCACAATGACCTGGCGG	ICA69, ICAp69	Homo sapiens islet cell autoantigen 1, 69kDa (ICA1), transcript variant 2, mRNA.	islet cell autoantigen 1 isoform 2	cg20977170	5885	0.04	0.06	0	0	0	0.05	0	0.07	0.05	0.05	0.03	0.05	0.08	0.08	0.08	0.06	0.11	0.1	0.11	0.04	0.06	0.07	0.1	0.09	0.06	0.08	0.09	0.06	0.04	0.06	0.09	0.04	0.06	0.05
ICAM1_E242_F	4557877	NM_000201.1	ICAM1	3383	19	36.1	10243021	242	Y	GGGAAGGAGGGGCTAGAGACAG[CG]ATTGAAAGGCAACAGCCAGTAGGTTCG	BB2, CD54, P3.58	Homo sapiens intercellular adhesion molecule 1 (CD54), human rhinovirus receptor (ICAM1), mRNA.	intercellular adhesion molecule 1 precursor	cg20539223	4104	0.04	0.05	0.03	0.05	0.26	0.09	0.08	0.09	0.08	0.04	0.06	0.05	0.07	0.11	0.09	0.08	0.08	0.11	0.02	0.07	0.06	0.06	0.04	0.08	0.09	0.06	0.06	0.07	0.09	0.06	0.1	0.09	0.12	0.09
ICAM1_P119_R	4557877	NM_000201.1	ICAM1	3383	19	36.1	10242660	-119	Y	GAGGATGACCCTCTCGGCC[CG]GGCACCCTGTCAGTCCGGAAATAACT	BB2, CD54, P3.58	Homo sapiens intercellular adhesion molecule 1 (CD54), human rhinovirus receptor (ICAM1), mRNA.	intercellular adhesion molecule 1 precursor	cg03117925	2651	0.01	0.01	0.01	0.01	0.01	0.02	0.04	0.03	0.02	0.02	0.03	0.01	0.05	0.04	0.05	0.01	0.03	0.03	0.01	0.01	0.04	0.02	0.01	0.05	0.03	0.02	0.03	0.03	0.02	0.01	0.01	0.01	0.04	0.01
ICAM1_P386_R	4557877	NM_000201.1	ICAM1	3383	19	36.1	10242393	-386	Y	GACTTGAGTTCGGACCCCCT[CG]CAGCCTGGAGTCTCAGTTTACCGCTTTGT	BB2, CD54, P3.58	Homo sapiens intercellular adhesion molecule 1 (CD54), human rhinovirus receptor (ICAM1), mRNA.	intercellular adhesion molecule 1 precursor	cg05106269	2658	0.3	0.43	0.36	0.36	0.43	0.17	0.11	0.3	0.33	0.23	0.47	0.3	0.31	0.36	0.34	0.47	0.42	0.31	0.13	0.39	0.23	0.35	0.37	0.31	0.29	0.18	0.22	0.28	0.26	0.23	0.37	0.27	0.2	0.6
ID1_P659_R	31317298	NM_002165.2	ID1	3397	20	36.1	29656094	-659	Y	CGAATGCAGCCTCACTCCACTG[CG]CTCTATCTAGTTCACTTCCCAGCCA	ID	Homo sapiens inhibitor of DNA binding 1, dominant negative helix-loop-helix protein (ID1), transcript variant 1, mRNA.	inhibitor of DNA binding 1 isoform a	cg09569033	2256	0.01	0.03	0.08	0.08	0	0.03	0.05	0.04	0.02	0.04	0.01	0.02	0.06	0.05	0.05	0.03	0.05	0.03	0	0.03	0.04	0.04	0.07	0.07	0.05	0.04	0.05	0.03	0.03	0.04	0.02	0.02	0.06	0.04
ID1_P880_F	31317298	NM_002165.2	ID1	3397	20	36.1	29655873	-880	Y	CTAACGGTCTGAGCCGCTGGTTCAGA[CG]CTGACACAGACCGGCCCGGGA	ID	Homo sapiens inhibitor of DNA binding 1, dominant negative helix-loop-helix protein (ID1), transcript variant 1, mRNA.	inhibitor of DNA binding 1 isoform a	cg22503909	2271	0.03	0.02	0.06	0.01	0.21	0.04	0.05	0.08	0.04	0.03	0.03	0.02	0.12	0.13	0.13	0.06	0.1	0.09	0.09	0.06	0.05	0.05	0.05	0.07	0.04	0.03	0.05	0.05	0.02	0.02	0.04	0.07	0.08	0.01
IFNG_E293_F	56786137	NM_000619.2	IFNG	3458	12	36.1	66839495	293	N	AGCCTATCAGAGATGCTACAGCAAGT[CG]ATATTCAGTCATTTTCAACCACAAA	IFG, IFI	Homo sapiens interferon, gamma (IFNG), mRNA.	interferon, gamma	cg23001963	1629	0.9	0.87	0.91	0.87	0.87	0.89	0.85	0.86	0.89	0.84	0.93	0.87	0.83	0.89	0.81	0.93	0.9	0.77	0.96	0.85	0.82	0.82	0.86	0.93	0.9	0.84	0.78	0.94	0.86	0.81	0.81	0.91	0.95	0.97
IFNG_P188_F	56786137	NM_000619.2	IFNG	3458	12	36.1	66839976	-188	N	CCTTTAGACTCCTTGGGTCCTTTGA[CG]ATGAGACAGACCCATTATGCCCACC	IFG, IFI	Homo sapiens interferon, gamma (IFNG), mRNA.	interferon, gamma	cg09711238	5788	0.98	0.96	0.98	0.96	0.98	0.97	0.97	0.96	0.98	0.94	0.98	0.95	0.98	0.98	0.97	0.98	0.97	0.97	0.99	0.97	0.96	0.93	0.88	0.97	0.96	0.93	0.9	0.98	0.97	0.92	0.96	0.95	0.96	0.98
IFNG_P459_R	56786137	NM_000619.2	IFNG	3458	12	36.1	66840247	-459	N	TGCAAATGACCAGAAAGCAAGGAAAGAATG[CG]GTTAAAAGAACAATTTGGTGAGG	IFG, IFI	Homo sapiens interferon, gamma (IFNG), mRNA.	interferon, gamma	cg03628117	5790	0.97	0.95	0.94	0.91	0.95	0.96	0.95	0.93	0.96	0.93	0.96	0.95	0.96	0.97	0.97	0.98	0.94	0.92	0.98	0.92	0.96	0.94	0.84	0.98	0.95	0.92	0.92	0.98	0.95	0.9	0.93	0.92	0.91	0.97
IFNGR1_P307_F	4557879	NM_000416.1	IFNGR1	3459	6	36.1	137582507	-307	Y	GCAAGTTTGCATTAGGCCACAGC[CG]AGCCACAATCCTTATTTTACTAACTCTTGG	CD119, IFNGR	Homo sapiens interferon gamma receptor 1 (IFNGR1), mRNA.	interferon gamma receptor 1	cg26668632	4119	0.05	0.03	0.05	0.06	0	0.03	0.02	0.03	0.02	0.04	0.03	0.03	0.05	0.03	0.03	0.02	0.05	0.05	0.05	0.08	0.05	0.04	0.08	0.04	0.03	0.03	0.06	0.02	0.03	0.02	0.06	0.1	0.07	0.01
IFNGR2_E164_F	47419933	NM_005534.2	IFNGR2	3460	21	36.1	33697236	164	Y	ACATTTCGACTAAAGGGGCGAATCCT[CG]AATTGTGCGATCAAGCACCCGAGAG	AF-1, IFGR2, IFNGT1	Homo sapiens interferon gamma receptor 2 (interferon gamma transducer 1) (IFNGR2), mRNA.	interferon-gamma receptor beta chain precursor	cg23375271	697	0.07	0.06	0.11	0.05	0.06	0.06	0.05	0.06	0.07	0.06	0.06	0.06	0.07	0.08	0.07	0.08	0.06	0.07	0.04	0.06	0.06	0.06	0.08	0.06	0.07	0.07	0.07	0.07	0.05	0.06	0.07	0.07	0.09	0.06
IFNGR2_P377_R	47419933	NM_005534.2	IFNGR2	3460	21	36.1	33696695	-377	Y	CTATGTTGCAAAACCCATTTTTGCTAA[CG]TGTCCAGTGGGCTCCCGGGACGAC	AF-1, IFGR2, IFNGT1	Homo sapiens interferon gamma receptor 2 (interferon gamma transducer 1) (IFNGR2), mRNA.	interferon-gamma receptor beta chain precursor	cg21449657	4125	0.5	0.48	0.29	0.45	0	0.44	0.51	0.56	0.46	0.54	0.4	0.34	0.55	0.48	0.66	0.35	0.74	0.62	0.66	0.51	0.58	0.39	0.55	0.57	0.52	0.56	0.53	0.17	0.61	0.55	0.54	0.61	0.7	0.41
IGF1_E394_F	19923111	NM_000618.2	IGF1	3479	12	36.1	101398060	394	N	TGTGCAAATGCATCCATCTCCC[CG]AGCTATTTTTCAGATTCCACAGAATTGCA	IGFI	Homo sapiens insulin-like growth factor 1 (somatomedin C) (IGF1), mRNA.	insulin-like growth factor 1 (somatomedin C)	cg17084217	648	0.22	0.25	0.42	0.57	0.57	0.38	0.43	0.38	0.34	0.42	0.36	0.21	0.49	0.39	0.38	0.17	0.64	0.53	0.86	0.49	0.48	0.3	0.6	0.3	0.4	0.31	0.37	0.43	0.37	0.46	0.46	0.67	0.87	0.4
IGF1_P933_F	19923111	NM_000618.2	IGF1	3479	12	36.1	101399387	-933	N	ACCAGCTGGCTAGCAATACCCTCT[CG]AGGGTTATGATGTCATTCAAATCCCTCAA	IGFI	Homo sapiens insulin-like growth factor 1 (somatomedin C) (IGF1), mRNA.	insulin-like growth factor 1 (somatomedin C)	cg20581381	4132	0.29	0.2	0.36	0.41	0.55	0.19	0.31	0.27	0.32	0.24	0.33	0.23	0.24	0.23	0.2	0.25	0.27	0.32	0.61	0.22	0.28	0.22	0.29	0.15	0.26	0.13	0.16	0.41	0.26	0.34	0.06	0.2	0.32	0.23
IGF1R_E186_R	11068002	NM_000875.2	IGF1R	3480	15	36.1	97010474	186	Y	CCACTGCGGGAACTTTTCCTC[CG]AGGGGCTGCGCCCTGTTTGCGAAACCC	CD221, JTK13	Homo sapiens insulin-like growth factor 1 receptor (IGF1R), mRNA.	insulin-like growth factor 1 receptor precursor	cg20742855	649	0.01	0.01	0.01	0	0	0.02	0	0.03	0.01	0.02	0.01	0.01	0.04	0.03	0.03	0.01	0.04	0.03	0	0.02	0.04	0.02	0.01	0.05	0.03	0.05	0.03	0.02	0.03	0.03	0.03	0.02	0.07	0.01
IGF1R_P325_R	11068002	NM_000875.2	IGF1R	3480	15	36.1	97009963	-325	Y	CAGGGCCGGGCTTGTTTTTCCT[CG]CCTAGGCAGATTTGGGCTTTGCCCCCT	CD221, JTK13	Homo sapiens insulin-like growth factor 1 receptor (IGF1R), mRNA.	insulin-like growth factor 1 receptor precursor	cg19714640	4144	0.02	0.02	0.02	0.02	0.02	0.03	0.02	0.03	0.02	0.03	0.03	0.02	0.04	0.03	0.03	0.02	0.03	0.03	0.03	0.02	0.04	0.03	0.03	0.06	0.03	0.03	0.04	0.04	0.04	0.03	0.03	0.04	0.06	0.03
IGF2_E134_R	6453816	NM_000612.2	IGF2	3481	11	36.1	2116444	134	Y	GGCAGGCGCACAGCGGGAGAGAACAGCA[CG]GAGAGAAACAGAAAGCGTGTAATTAA	FLJ44734	Homo sapiens insulin-like growth factor 2 (somatomedin A) (IGF2), mRNA.	insulin-like growth factor 2	cg10649864	4106	0.04	0.01	0	0	0	0.03	0	0.05	0.01	0.01	0.03	0.02	0.05	0.08	0.05	0.03	0.17	0.09	0	0.12	0.06	0.07	0.15	0.05	0.01	0.11	0.03	0.03	0.01	0.05	0.05	0.1	0.38	0.11
IGF2_P1036_R	6453816	NM_000612.2	IGF2	3481	11	36.1	2117614	-709	Y	CCACCAGGAGGCTGCACTGCGGGTG[CG]CCCCGTCTGAGTGCAGATGCAGGT	FLJ44734	Homo sapiens insulin-like growth factor 2 (somatomedin A) (IGF2), mRNA.	insulin-like growth factor 2	cg04741015	2661	0.03	0.02	0.05	0.04	0.01	0.03	0.03	0.04	0.02	0.03	0.02	0.02	0.05	0.04	0.04	0.03	0.04	0.04	0.07	0.04	0.04	0.02	0.04	0.04	0.03	0.04	0.04	0.04	0.03	0.03	0.02	0.04	0.06	0.03
IGF2_P36_R	6453816	NM_000612.2	IGF2	3481	11	36.1	2116614	-36	Y	GGGGCCAGACGCCAAGAGGGGCG[CG]GGGAGCACAGAGAAGCGGAG	FLJ44734	Homo sapiens insulin-like growth factor 2 (somatomedin A) (IGF2), mRNA.	insulin-like growth factor 2	cg17626526	2680	0.02	0.02	0.02	0.32	0.01	0.05	0.01	0.09	0.08	0.04	0.03	0.04	0.07	0.1	0.07	0.06	0.12	0.03	0.01	0.02	0.09	0.03	0.02	0.08	0.03	0.09	0.04	0.07	0.03	0.06	0.02	0.02	0.04	0.29
IGF2AS_E4_F	7705972	NM_016412.1	IGF2AS	51214	11	36.1	2118327	4	Y	CGCCTCCCGGCGGAGTCCTAGGCC[CG]CGGGCTAGAGGCACTTTACCGCC	PEG8	Homo sapiens insulin-like growth factor 2 antisense (IGF2AS), mRNA.	insulin-like growth factor 2 antisense	cg16130058	3495	0.13	0.06	0.13	0.22	0.2	0.11	0.18	0.17	0.12	0.08	0.11	0.07	0.21	0.21	0.22	0.14	0.22	0.15	0.17	0.15	0.09	0.07	0.12	0.19	0.07	0.07	0.07	0.06	0.09	0.07	0.16	0.21	0.22	0.14
IGF2R_P396_R	4504610	NM_000876.1	IGF2R	3482	6	36.1	160309725	-396	Y	CACGGATCCGCTGCCACTAGGCTGTG[CG]AAGGCATTTACCTCCCTGGCACTTTGAT	MPRI, CD222, CIMPR, M6P-R	Homo sapiens insulin-like growth factor 2 receptor (IGF2R), mRNA.	insulin-like growth factor 2 receptor	cg10401981	2692	0.11	0.06	0.07	0.09	0.08	0.12	0.13	0.13	0.09	0.12	0.11	0.08	0.12	0.15	0.15	0.13	0.13	0.1	0.09	0.1	0.09	0.09	0.09	0.15	0.1	0.11	0.1	0.12	0.11	0.12	0.18	0.15	0.14	0.15
IGFBP1_E48_R	61744448	NM_001013029.1	IGFBP1	3484	7	36.1	45894532	48	Y	ATTTTGAACACTCAGCTCCTAGCGTG[CG]GCGCTGCCAATCATTAACCTCCTGGTGC	AFBP, IBP1, PP12, IGF-BP25, hIGFBP-1	Homo sapiens insulin-like growth factor binding protein 1 (IGFBP1), transcript variant 2, mRNA.	insulin-like growth factor binding protein 1 isoform b precursor	cg20666158	4111	0.72	0.76	0.86	0.56	0.67	0.6	0.57	0.53	0.68	0.42	0.45	0.74	0.52	0.64	0.51	0.83	0.79	0.54	0.66	0.67	0.54	0.71	0.87	0.65	0.58	0.55	0.63	0.75	0.48	0.74	0.71	0.91	0.87	0.89
IGFBP1_P12_R	61744448	NM_001013029.1	IGFBP1	3484	7	36.1	45894472	-12	Y	CCTCCCACCAGCGGTTTG[CG]TAGGGCCTTGGGTGCACTAGCAAAACAAAC	AFBP, IBP1, PP12, IGF-BP25, hIGFBP-1	Homo sapiens insulin-like growth factor binding protein 1 (IGFBP1), transcript variant 2, mRNA.	insulin-like growth factor binding protein 1 isoform b precursor	cg00110785	2698	0.63	0.54	0.79	0.39	0.26	0.44	0.54	0.38	0.62	0.35	0.24	0.58	0.42	0.47	0.4	0.67	0.64	0.45	0.74	0.78	0.37	0.69	0.51	0.35	0.53	0.48	0.58	0.71	0.4	0.66	0.69	0.76	0.47	P>0.05
IGFBP2_P306_F	55925575	NM_000597.2	IGFBP2	3485	2	36.1	217206066	-306	Y	AGGGGAAGCGCGCAAACGAAGTCCT[CG]CGAACTGAACTGAGAGCAGACAAAAG	IBP2, IGF-BP53	Homo sapiens insulin-like growth factor binding protein 2, 36kDa (IGFBP2), mRNA.	insulin-like growth factor binding protein 2, 36kDa	cg20018535	5664	0	0.04	0.06	0.08	0.05	0.02	0.02	0.03	0.01	0.01	0.01	0.02	0.03	0.02	0.01	0.03	0.05	0.01	0.01	0.04	0.02	0.03	0.08	0.01	0.02	0.05	0.02	0	0.01	0.05	0.01	0	0.06	0
IGFBP2_P353_R	55925575	NM_000597.2	IGFBP2	3485	2	36.1	217206019	-353	Y	GCCTTATGTCTTTTGTGTTCCCCAG[CG]GTTAGCCCAGTGCCGGCCACAGG	IBP2, IGF-BP53	Homo sapiens insulin-like growth factor binding protein 2, 36kDa (IGFBP2), mRNA.	insulin-like growth factor binding protein 2, 36kDa	cg07828219	5710	0.1	0.12	0.15	0.06	0.23	0.1	0.15	0.16	0.14	0.09	0.12	0.15	0.13	0.12	0.13	0.12	0.2	0.13	0.26	0.18	0.14	0.12	0.26	0.16	0.11	0.15	0.13	0.12	0.1	0.14	0.08	0.18	0.24	0.11
IGFBP3_E65_R	62243067	NM_000598.4	IGFBP3	3486	7	36.1	45927331	65	Y	GCAGGGATGGGGCGACAGTACACGG[CG]CGAAGCTGTGGAATCCAGGCAG	IBP3, BP-53	Homo sapiens insulin-like growth factor binding protein 3 (IGFBP3), transcript variant 2, mRNA.	insulin-like growth factor binding protein 3 isoform b precursor	cg14625938	4115	0.02	0.02	0.04	0.02	0.02	0.03	0.02	0.04	0.02	0.03	0.02	0.02	0.05	0.05	0.04	0.02	0.03	0.03	0.03	0.03	0.04	0.03	0.02	0.06	0.03	0.05	0.04	0.03	0.03	0.04	0.02	0.02	0.08	0.02
IGFBP3_P1035_F	62243067	NM_000598.4	IGFBP3	3486	7	36.1	45928431	-1035	Y	TCCTGTCGGCCTTCTCTGGCACT[CG]AGTTTCTTCAGTTTTGTCTGCGCACCC	IBP3, BP-53	Homo sapiens insulin-like growth factor binding protein 3 (IGFBP3), transcript variant 2, mRNA.	insulin-like growth factor binding protein 3 isoform b precursor	cg05094933	2706	0.03	0.07	0.03	0.03	0.05	0	0	0.01	0.02	0	0.02	0.04	0.03	0.04	0.05	0.09	0.02	0.07	0.04	0.05	0.01	0.03	0.05	0.03	0.04	0.01	0.01	0.08	0.03	0.07	0	0.02	0.01	0
IGFBP3_P423_R	62243067	NM_000598.4	IGFBP3	3486	7	36.1	45927819	-423	Y	GTCGGGGAAACTGGCATACAGCGCTC[CG]CATTCGTGTGTACCTCGTGGAGCT	IBP3, BP-53	Homo sapiens insulin-like growth factor binding protein 3 (IGFBP3), transcript variant 2, mRNA.	insulin-like growth factor binding protein 3 isoform b precursor	cg12826145	2707	0.06	0.1	0.05	0.04	0.14	0.04	0.08	0.06	0.06	0.04	0.06	0.03	0.08	0.17	0.19	0.15	0.09	0.3	0.13	0.21	0.06	0.07	0.04	0.13	0.07	0.08	0.06	0.05	0.11	0.16	0.07	0.08	0.17	0.14
IGFBP5_E144_F	46094066	NM_000599.2	IGFBP5	3488	2	36.1	217268372	144	Y	CCACTTTGCCACCTCCTCTT[CG]AAATTCGCAGGTTCTACGCGAAGTCC	IBP5	Homo sapiens insulin-like growth factor binding protein 5 (IGFBP5), mRNA.	insulin-like growth factor binding protein 5	cg05007802	717	0.01	0.01	0.02	0.02	0.01	0.02	0.03	0.04	0.02	0.03	0.02	0.01	0.04	0.04	0.03	0.03	0.02	0.03	0.07	0.04	0.02	0.03	0.01	0.05	0.04	0.03	0.03	0.02	0.02	0.04	0.03	0.02	0.1	0
IGFBP5_P9_R	46094066	NM_000599.2	IGFBP5	3488	2	36.1	217268525	-9	Y	GAAGTTTCCAAAGAGACTACGGGGCTC[CG]GGAGAGCAGGCGCTTTTAAATAGC	IBP5	Homo sapiens insulin-like growth factor binding protein 5 (IGFBP5), mRNA.	insulin-like growth factor binding protein 5	cg20419545	4145	0.03	0.05	0.05	0.04	0.08	0.06	0.02	0.14	0.06	0.09	0.03	0.04	0.11	0.06	0.07	0.02	0.11	0.09	0.18	0.12	0.1	0.11	0.15	0.07	0.06	0.11	0.12	0.02	0.06	0.09	0.02	0.16	0.24	0.01
IGFBP6_E47_F	49574524	NM_002178.2	IGFBP6	3489	12	36.1	51777750	-1083	N	CGACTGCTCTGGAAGGAGAGGA[CG]GGGCACAAACCCTGACCATGACCC	IBP6	Homo sapiens insulin-like growth factor binding protein 6 (IGFBP6), mRNA.	insulin-like growth factor binding protein 6	cg07927839	654	0.32	0.31	0.45	0.52	0.46	0.35	0.32	0.32	0.36	0.35	0.28	0.45	0.3	0.32	0.31	0.33	0.4	0.37	0.4	0.49	0.27	0.49	0.56	0.35	0.3	0.31	0.5	0.38	0.29	0.36	0.53	0.45	0.43	0.55
IGFBP6_P328_R	49574524	NM_002178.2	IGFBP6	3489	12	36.1	51777375	-328	Y	CGGGTCCCTGCATGCCCCT[CG]TCGTCCTACACATACACACTAAGTGGATT	IBP6	Homo sapiens insulin-like growth factor binding protein 6 (IGFBP6), mRNA.	insulin-like growth factor binding protein 6	cg00122038	4176	0.04	0.04	0.02	0.09	0.31	0.04	0.02	0.06	0.05	0.06	0.03	0.03	0.08	0.07	0.06	0.07	0.1	0.11	0.01	0.08	0.07	0.04	0.21	0.07	0.03	0.04	0.07	0.02	0.08	0.04	0.01	0.03	0.12	0.03
IGFBP7_P297_F	4504618	NM_001553.1	IGFBP7	3490	4	36.1	57671593	-297	Y	CTCAGGGATCGCACCGCAGTG[CG]AGCGGCTCTTCCACCCTCTGGTTTC	PSF, FSTL2, MAC25, IGFBP-7	Homo sapiens insulin-like growth factor binding protein 7 (IGFBP7), mRNA.	insulin-like growth factor binding protein 7	cg10799769	1124	0.03	0.03	0.05	0.02	0.01	0.05	0.02	0.06	0.03	0.04	0.04	0.04	0.1	0.09	0.12	0.05	0.09	0.09	0.06	0.12	0.06	0.04	0.05	0.1	0.05	0.05	0.06	0.04	0.04	0.04	0.04	0.07	0.09	0.09
IGFBP7_P371_F	4504618	NM_001553.1	IGFBP7	3490	4	36.1	57671667	-371	Y	AAACTTCTTAACAACCACGGCTT[CG]AGACGATCCAGGGTTTCATCTATTAAATC	PSF, FSTL2, MAC25, IGFBP-7	Homo sapiens insulin-like growth factor binding protein 7 (IGFBP7), mRNA.	insulin-like growth factor binding protein 7	cg16546204	1111	0.01	0.01	0.01	0.01	0.01	0.02	0.02	0.02	0.01	0.01	0.01	0.01	0.03	0.03	0.03	0.02	0.02	0.02	0.01	0.03	0.03	0.02	0.01	0.04	0.02	0.03	0.02	0.02	0.02	0.02	0.01	0.01	0.06	0.01
IGSF4_P454_F	22095346	NM_014333.2	IGSF4	23705	11	36.1	114880779	-454	Y	GCACACCGAGTGCATCTGGCCTAG[CG]AACCAGACGTTGCAAATTTCCGTCA	BL2, ST17, NECL2, TSLC1, IGSF4A, SYNCAM, sTSLC-1, synCAM1, DKFZp686F1789	Homo sapiens immunoglobulin superfamily, member 4 (IGSF4), mRNA.	immunoglobulin superfamily, member 4	cg05357252	1138	0.01	0.01	0.01	0.01	0.01	0.02	0.01	0.02	0.02	0.02	0.01	0.01	0.03	0.03	0.03	0.01	0.03	0.03	0.01	0.02	0.03	0.02	0.02	0.04	0.02	0.03	0.02	0.02	0.02	0.02	0.01	0.02	0.07	0.01
IGSF4_P86_R	22095346	NM_014333.2	IGSF4	23705	11	36.1	114880411	-86	Y	TGAGATGCTAATGACATGCGCTGGAGG[CG]GAGTCCGGGCAGACCAATCACAGCG	BL2, ST17, NECL2, TSLC1, IGSF4A, SYNCAM, sTSLC-1, synCAM1, DKFZp686F1789	Homo sapiens immunoglobulin superfamily, member 4 (IGSF4), mRNA.	immunoglobulin superfamily, member 4	cg21658836	1125	0.03	0.03	0.01	0.05	0.15	0.03	0.01	0.08	0.03	0.03	0.03	0.02	0.05	0.06	0.07	0.03	0.17	0.05	0.03	0.1	0.07	0.06	0.09	0.06	0.03	0.11	0.07	0.03	0.05	0.08	0.02	0.05	0.21	0.02
IGSF4C_E65_F	21686976	NM_145296.1	IGSF4C	199731	19	36.1	48835766	65	Y	CAGCAGCAGCGGCCACTGGAAG[CG]CCGGGCCCGGCCCATGGTGCCG	TSLL2, synCAM4	Homo sapiens immunoglobulin superfamily, member 4C (IGSF4C), mRNA.	immunoglobulin superfamily, member 4C	cg11412242	3500	0.21	0.1	0.3	0.2	0.01	0.19	0.29	0.36	0.18	0.12	0.18	0.09	0.38	0.39	0.41	0.14	0.33	0.24	0.52	0.12	0.14	0.09	0.14	0.33	0.08	0.08	0.09	0.09	0.13	0.1	0.25	0.18	0.28	0.29
IGSF4C_P533_R	21686976	NM_145296.1	IGSF4C	199731	19	36.1	48836364	-533	Y	GCAGGTGGGTGTCTGGAGTCTAG[CG]AGAGGCTGTGAGCTGAGCCACCG	TSLL2, synCAM4	Homo sapiens immunoglobulin superfamily, member 4C (IGSF4C), mRNA.	immunoglobulin superfamily, member 4C	cg22436852	1145	0.02	0.02	0.03	0.01	0.01	0.03	0.01	0.04	0.04	0.03	0.02	0.02	0.07	0.05	0.06	0.03	0.06	0.05	0.02	0.04	0.04	0.04	0.02	0.06	0.04	0.05	0.04	0.04	0.04	0.04	0.03	0.07	0.06	0.02
IHH_E186_F	51467740	NM_002181.1	IHH	3549	2	36.1	219633247	186	Y	TCTTGCCTTCATAGCGTCCGCTGG[CG]CCCAGGGTCTTCTCGGGCACATTGGG	BDA1, HHG2	Homo sapiens Indian hedgehog homolog (Drosophila) (IHH), mRNA.	Indian hedgehog homolog	cg27171516	5583	0.02	0.01	0.01	0.01	0.01	0.02	0	0.03	0.02	0.03	0.03	0.01	0.06	0.03	0.03	0.04	0.02	0.03	0.01	0.01	0.04	0.03	0.02	0.05	0.02	0.06	0.03	0.02	0.03	0.03	0	0.03	0.12	0
IHH_P246_R	51467740	NM_002181.1	IHH	3549	2	36.1	219633679	-246	Y	CGACTCTGAGCTGCCGGGCTCGC[CG]GCCGCCAATAAATAGGCCGGCCC	BDA1, HHG2	Homo sapiens Indian hedgehog homolog (Drosophila) (IHH), mRNA.	Indian hedgehog homolog	cg06266124	4944	0.02	0.02	0.02	0.01	0.18	0.03	0.04	0.06	0.03	0.03	0.03	0.02	0.09	0.07	0.08	0.03	0.06	0.06	0.02	0.05	0.05	0.04	0.03	0.08	0.03	0.06	0.05	0.03	0.03	0.05	0.06	0.07	0.15	0.08
IHH_P529_F	51467740	NM_002181.1	IHH	3549	2	36.1	219633962	-529	Y	ACCCATGTCCCTGCCTCCTGTG[CG]CTCGACAGCGAACCTGCAGCAAGGG	BDA1, HHG2	Homo sapiens Indian hedgehog homolog (Drosophila) (IHH), mRNA.	Indian hedgehog homolog	cg11512176	4947	0.05	0.03	0.1	0.02	0.14	0.05	0.07	0.05	0.04	0.05	0.07	0.07	0.09	0.07	0.1	0.05	0.08	0.07	0.04	0.04	0.07	0.06	0.07	0.08	0.05	0.07	0.05	0.06	0.04	0.07	0.03	0.13	0.09	0.03
IL10_P348_F	24430216	NM_000572.2	IL10	3586	1	36.1	205012810	-348	N	ATTCGCGTGTTCCTAGGTCACAGTGA[CG]TGGACAAATTGCCCATTCCAGAATAC	CSIF, TGIF, IL-10, IL10A, MGC126450, MGC126451	Homo sapiens interleukin 10 (IL10), mRNA.	interleukin 10 precursor	cg14180511	1164	0.99	0.99	0.99	0.98	0.98	0.96	0.99	0.98	0.99	0.98	0.99	0.99	0.99	0.99	0.99	0.99	0.99	0.99	0.96	0.99	0.99	0.98	0.99	0.99	0.99	0.99	0.99	0.97	0.99	0.96	0.97	0.98	0.96	0.98
IL10_P85_F	24430216	NM_000572.2	IL10	3586	1	36.1	205012547	-85	N	AGCCACAATCAAGGTTTCC[CG]GCACAGGATTTTTTCTGCTTAGAGCTCCT	CSIF, TGIF, IL-10, IL10A, MGC126450, MGC126451	Homo sapiens interleukin 10 (IL10), mRNA.	interleukin 10 precursor	cg10978799	1170	0.85	0.88	0.85	0.86	0.84	0.78	0.84	0.84	0.85	0.83	0.92	0.86	0.85	0.87	0.87	0.89	0.89	0.86	0.67	0.86	0.8	0.8	0.83	0.87	0.83	0.82	0.77	0.79	0.85	0.72	0.84	0.78	0.68	0.83
IL11_P11_R	24430217	NM_000641.2	IL11	3589	19	36.1	60573637	-11	Y	GAGGCATGTGCCCTGAGCAGCAGGGCCG[CG]GCAGTGAGGGAGTGTGGAC	AGIF, IL-11	Homo sapiens interleukin 11 (IL11), mRNA.	interleukin 11 precursor	cg16546221	4188	0.07	0.05	0.04	0.01	0.02	0.06	0.09	0.08	0.06	0.07	0.06	0.11	0.1	0.09	0.1	0.11	0.08	0.08	0.01	0.03	0.09	0.07	0.09	0.12	0.07	0.08	0.05	0.1	0.05	0.05	0.1	0.04	0.1	0.04
IL12A_E287_R	24430218	NM_000882.2	IL12A	3592	3	36.1	161189610	287	Y	CACAGGTCTGCATCCAGCGGCT[CG]CCCTGTGTCCCTGCAGTGCCGGCTCAG	CLMF, NFSK, NKSF1, IL-12A	Homo sapiens interleukin 12A (natural killer cell stimulatory factor 1, cytotoxic lymphocyte maturation factor 1, p35) (IL12A), mRNA.	interleukin 12A precursor	cg03993981	657	0.01	0.01	0.01	0	0.01	0.01	0	0.02	0.01	0.02	0.01	0.01	0.03	0.02	0.02	0.01	0.02	0.02	0.02	0.01	0.03	0.02	0.02	0.03	0.02	0.02	0.02	0.02	0.02	0.02	0.02	0.01	0.03	0.01
IL12B_E25_F	24497437	NM_002187.2	IL12B	3593	5	36.1	158690034	25	N	GAAGTGCTTACCTTGCTCTGGGCAGGA[CG]GAGAGTCCAATGGCCCTGAAACAGAT	CLMF, NKSF, CLMF2, NKSF2, IL-12B	Homo sapiens interleukin 12B (natural killer cell stimulatory factor 2, cytotoxic lymphocyte maturation factor 2, p40) (IL12B), mRNA.	interleukin 12B precursor	cg18307303	731	0.99	0.97	0.95	0.95	0.97	0.94	0.97	0.94	0.96	0.94	0.98	0.97	0.94	0.95	0.95	0.97	0.94	0.93	0.97	0.96	0.94	0.93	0.93	0.92	0.95	0.92	0.93	0.96	0.96	0.95	0.89	0.95	0.92	0.96
IL12B_P1453_F	24497437	NM_002187.2	IL12B	3593	5	36.1	158691512	-1453	Y	AGACCTTACATCCAGCTCAGAG[CG]CCTCCTCCCATCCCCTGTGTC	CLMF, NKSF, CLMF2, NKSF2, IL-12B	Homo sapiens interleukin 12B (natural killer cell stimulatory factor 2, cytotoxic lymphocyte maturation factor 2, p40) (IL12B), mRNA.	interleukin 12B precursor	cg11461541	4190	0.88	0.87	0.87	0.8	0.9	0.83	0.83	0.83	0.86	0.78	0.88	0.86	0.86	0.87	0.85	0.85	0.86	0.86	0.89	0.74	0.83	0.86	0.85	0.81	0.85	0.8	0.76	0.9	0.83	0.87	0.84	0.87	0.81	0.88
IL12B_P392_R	24497437	NM_002187.2	IL12B	3593	5	36.1	158690451	-392	N	GTCAGACGGGAGGCTGAGTTCATGT[CG]GGATGGAACAACTGTATGCCCAA	CLMF, NKSF, CLMF2, NKSF2, IL-12B	Homo sapiens interleukin 12B (natural killer cell stimulatory factor 2, cytotoxic lymphocyte maturation factor 2, p40) (IL12B), mRNA.	interleukin 12B precursor	cg22428246	3938	0.81	0.8	0.9	0.89	0.94	0.83	0.72	0.86	0.83	0.86	0.88	0.81	0.83	0.82	0.79	0.84	0.94	0.9	0.94	0.9	0.78	0.85	0.94	0.82	0.8	0.78	0.8	0.8	0.8	0.85	0.94	0.95	0.91	0.9
IL13_E75_R	26787977	NM_002188.2	IL13	3596	5	36.1	132021839	75	N	GGCCTCATGGCGCTTTTGTTGACCA[CG]GTCATTGCTCTCACTTGCCTTGGCGGCTTT	ALRH, P600, IL-13, MGC116786, MGC116788, MGC116789	Homo sapiens interleukin 13 (IL13), mRNA.	interleukin 13 precursor	cg20391122	4116	0.99	0.99	0.96	0.94	0.97	0.98	0.98	0.96	0.98	0.97	0.98	0.99	0.98	0.99	0.99	0.99	0.99	0.98	0.97	0.99	0.98	0.99	0.9	0.99	0.97	0.96	0.96	0.99	0.99	0.98	0.96	0.98	0.98	0.96
IL16_P93_R	27262654	NM_004513.3	IL16	3603	15	36.1	79262162	-93	N	CTCATATTCAAATACTCCCAGC[CG]AGAAGCTGCCATCGATCCTCCCATG	LCF, IL-16, prIL-16, FLJ44234, HsT19289	Homo sapiens interleukin 16 (lymphocyte chemoattractant factor) (IL16), transcript variant 1, mRNA.	interleukin 16 isoform 1 precursor	cg13639030	1173	0.43	0.46	0.61	0.71	0.76	0.36	0.53	0.6	0.5	0.57	0.7	0.46	0.44	0.59	0.52	0.43	0.69	0.64	0.6	0.61	0.56	0.44	0.59	0.44	0.56	0.56	0.53	0.42	0.58	0.49	0.72	0.55	0.78	0.53
IL17RB_E164_R	27477073	NM_018725.2	IL17RB	55540	3	36.1	53855776	-560	Y	TCGAGCCCAGATCCTGACGT[CG]TCTGATCCGCCAGTCCAGGCTGCC	CRL4, EVI27, IL17BR, IL17RH1, MGC5245	Homo sapiens interleukin 17 receptor B (IL17RB), transcript variant 1, mRNA.	interleukin 17B receptor isoform 1 precursor	cg26793386	3510	0.01	0.01	0.21	0	0	0.07	0.09	0.07	0.04	0.06	0.07	0.08	0.12	0.09	0.09	0.04	0.14	0.11	0.21	0.1	0.11	0.06	0.24	0.1	0.09	0.15	0.08	0.06	0.08	0.09	0.24	0.22	0.46	0.18
IL17RB_P788_R	27477073	NM_018725.2	IL17RB	55540	3	36.1	53854824	392	Y	CAGCTCCAAATCGCCAGTGCTGA[CG]GCTTCCGCTTTGGGAGCCCCAG	CRL4, EVI27, IL17BR, IL17RH1, MGC5245	Homo sapiens interleukin 17 receptor B (IL17RB), transcript variant 1, mRNA.	interleukin 17B receptor isoform 1 precursor	cg16868427	1182	0	0.03	0.04	0	0	0.01	0	0.02	0.01	0.01	0.01	0	0.03	0.02	0.02	0.01	0.02	0.04	0.13	0	0.03	0.01	0.01	0.03	0.01	0.02	0.02	0.01	0.01	0.03	0	0.01	0.08	0
IL18BP_E285_F	27502394	NM_005699.2	IL18BP	10068	11	36.1	71387872	285	N	TGGGAAAGGCCAGGATGTGGA[CG]GACTGGTATGGCATTGAGCCTG	IL18BPa	Homo sapiens interleukin 18 binding protein (IL18BP), transcript variant C, mRNA.	interleukin 18 binding protein isoform C precursor	cg24976110	4211	0.92	0.91	0.9	0.88	0.9	0.87	0.92	0.87	0.91	0.88	0.95	0.9	0.93	0.92	0.92	0.93	0.92	0.92	0.93	0.91	0.91	0.87	0.87	0.91	0.9	0.87	0.89	0.94	0.94	0.85	0.9	0.95	0.86	0.87
IL18BP_P51_R	27502394	NM_005699.2	IL18BP	10068	11	36.1	71387536	-51	N	CTTCCCTCCTGTTAGGGTTGGCTCT[CG]AGCTTGTGTGCCAGTTCCTGGGTTGGCCGT	IL18BPa	Homo sapiens interleukin 18 binding protein (IL18BP), transcript variant C, mRNA.	interleukin 18 binding protein isoform C precursor	cg08430407	4209	0.82	0.85	0.87	0.77	0.79	0.71	0.82	0.74	0.85	0.73	0.86	0.84	0.82	0.84	0.83	0.85	0.87	0.85	0.81	0.8	0.74	0.72	0.68	0.83	0.78	0.68	0.73	0.72	0.86	0.65	0.75	0.82	0.75	0.86
IL1A_E113_R	27894329	NM_000575.3	IL1A	3552	2	36.1	113259329	113	N	TTCTGTAGAAGAAGGTGTGTGCAAGCCC[CG]GGAGGTATGCGTAAGGCCTCAG	IL1, IL-1A, IL1F1, IL1-ALPHA	Homo sapiens interleukin 1, alpha (IL1A), mRNA.	interleukin 1, alpha proprotein	cg03970341	674	0.99	0.99	0.99	0.99	0.99	0.99	0.99	0.99	0.99	0.99	0.99	0.99	0.99	0.99	0.99	0.99	0.99	0.99	0.99	0.99	0.99	0.99	0.99	0.99	0.99	0.99	0.99	0.99	0.99	0.99	0.99	0.99	0.99	0.99
IL1B_P582_R	27894305	NM_000576.2	IL1B	3553	2	36.1	113311409	-582	N	TTCTTGGCTGGGGCAGAGAACATA[CG]GTATGCAGGGTTCAGGCTCCTG	IL-1, IL1F2, IL1-BETA	Homo sapiens interleukin 1, beta (IL1B), mRNA.	interleukin 1, beta proprotein	cg12992979	3947	0.93	0.95	0.91	0.98	0.93	0.91	0.93	0.92	0.94	0.9	0.99	0.9	0.91	0.92	0.91	0.95	0.94	0.89	0.91	0.96	0.9	0.93	0.93	0.88	0.9	0.91	0.91	0.92	0.92	0.94	0.92	0.93	0.96	0.94
IL1B_P829_F	27894305	NM_000576.2	IL1B	3553	2	36.1	113311656	-829	N	CAAGAGTTATCAGTTTCTCTTTAAC[CG]AGACACCAGCAAAGTGCCTGCTCCA	IL-1, IL1F2, IL1-BETA	Homo sapiens interleukin 1, beta (IL1B), mRNA.	interleukin 1, beta proprotein	cg14658384	3958	0.86	0.91	0.93	0.88	0.9	0.91	0.94	0.89	0.9	0.9	0.9	0.85	0.81	0.81	0.79	0.88	0.94	0.86	0.97	0.86	0.89	0.8	0.88	0.88	0.86	0.81	0.83	0.89	0.91	0.83	0.92	0.97	0.99	0.95
IL1RN_E42_F	27894320	NM_173843.1	IL1RN	3557	2	36.1	113591983	42	N	GAGGGACTGTGGCCCAGGTACTGCC[CG]GGTGCTACTTTATGGGCAGCAGCT	IRAP, IL1F3, IL1RA, IL-1ra3, ICIL-1RA, MGC10430	Homo sapiens interleukin 1 receptor antagonist (IL1RN), transcript variant 4, mRNA.	interleukin 1 receptor antagonist isoform 4	cg17669033	745	0.89	0.91	0.85	0.79	0.85	0.89	0.82	0.77	0.87	0.84	0.57	0.9	0.81	0.83	0.82	0.93	0.84	0.73	0.9	0.85	0.85	0.91	0.91	0.84	0.84	0.83	0.85	0.94	0.84	0.92	0.85	0.91	0.9	0.89
IL1RN_P93_R	27894320	NM_173843.1	IL1RN	3557	2	36.1	113591848	-93	N	CATCAAGTCAGCCATCAGC[CG]GCCCATCTCCTCATGCTGGCCAAC	IRAP, IL1F3, IL1RA, IL-1ra3, ICIL-1RA, MGC10430	Homo sapiens interleukin 1 receptor antagonist (IL1RN), transcript variant 4, mRNA.	interleukin 1 receptor antagonist isoform 4	cg14497465	4198	0.6	0.63	0.57	0.57	0.53	0.65	0.46	0.5	0.63	0.58	0.38	0.68	0.55	0.56	0.56	0.66	0.6	0.5	0.82	0.63	0.54	0.69	0.78	0.57	0.5	0.6	0.59	0.79	0.49	0.8	0.57	0.7	0.79	0.61
IL2_P607_R	28178860	NM_000586.2	IL2	3558	4	36.1	123597937	-607	N	CACCTGGGACACTATGAATGTAACAATAAT[CG]TTATGAAATATGATCTTGTTTTTAGTC	IL-2, TCGF, lymphokine	Homo sapiens interleukin 2 (IL2), mRNA.	interleukin 2 precursor	cg24372185	4205	0.83	0.81	0.93	0.81	0.57	0.88	0.86	0.79	0.86	0.79	0.85	0.89	0.82	0.86	0.84	0.92	0.9	0.75	0.96	0.73	0.83	0.79	0.69	0.87	0.8	0.66	0.8	0.93	0.81	0.87	0.73	0.93	0.96	0.93
IL3_P556_F	28416914	NM_000588.3	IL3	3562	5	36.1	131423690	-556	N	CCAGAAACAAAGTGTCAAGGAGAAGCTGCC[CG]AAGCCCATGGGACAAACCACTGG	IL-3, MCGF, MGC79398, MGC79399, MULTI-CSF	Homo sapiens interleukin 3 (colony-stimulating factor, multiple) (IL3), mRNA.	interleukin 3 precursor	cg17175013	4217	0.99	0.99	0.99	0.99	0.99	0.99	0.99	0.99	0.99	0.99	0.99	0.99	0.99	0.99	0.99	0.99	0.99	0.99	0.99	0.99	0.99	0.99	0.99	0.99	0.99	0.99	0.99	0.99	0.99	0.99	0.99	0.99	0.99	0.98
IL4_P262_R	27477090	NM_000589.2	IL4	3565	5	36.1	132037010	-262	N	CCCAAACTAGGCCTCACCTGATA[CG]ACCTGTCCTTCTCAAAACACCTAAA	BSF1, IL-4, MGC79402	Homo sapiens interleukin 4 (IL4), transcript variant 1, mRNA.	interleukin 4 isoform 1 precursor	cg23943829	3975	0.96	0.95	0.96	0.94	0.93	0.94	0.95	0.93	0.96	0.92	0.97	0.95	0.94	0.93	0.93	0.97	0.92	0.91	0.95	0.94	0.92	0.92	0.92	0.92	0.93	0.92	0.92	0.96	0.95	0.91	0.92	0.87	0.93	0.95
IL6_E168_F	10834983	NM_000600.1	IL6	3569	7	36.1	22733513	168	N	GTGTGGCCCAGGGAGGGCTGG[CG]GGCGGCCAGCAGCAGAGGCAGGC	HGF, HSF, BSF2, IL-6, IFNB2	Homo sapiens interleukin 6 (interferon, beta 2) (IL6), mRNA.	interleukin 6 (interferon, beta 2)	cg05401786	4118	0.09	0.09	0.08	0.19	0.36	0.08	0.09	0.23	0.08	0.15	0.22	0.09	0.29	0.18	0.2	0.12	0.21	0.27	0.1	0.19	0.27	0.1	0.33	0.11	0.21	0.14	0.19	0.04	0.23	0.12	0.4	0.08	0.25	0.1
IL6_P213_R	10834983	NM_000600.1	IL6	3569	7	36.1	22733132	-213	N	TCTGCTTCTTAGCGCTAGCCTCAATGA[CG]ACCTAAGCTGCACTTTTCCCCCTAG	HGF, HSF, BSF2, IL-6, IFNB2	Homo sapiens interleukin 6 (interferon, beta 2) (IL6), mRNA.	interleukin 6 (interferon, beta 2)	cg13802710	2717	0.09	0.07	0.04	0.06	0.02	0.07	0.07	0.12	0.08	0.09	0.08	0.09	0.1	0.1	0.07	0.13	0.08	0.11	0.12	0.08	0.11	0.06	0.06	0.08	0.11	0.07	0.11	0.06	0.07	0.06	0.08	0.11	0.14	0.08
IL6_P611_F	10834983	NM_000600.1	IL6	3569	7	36.1	22732734	-611	N	ACCTGGAGACGCCTTGAAGTAACTGCA[CG]AAATTTGAGGATGGCCAGGCAG	HGF, HSF, BSF2, IL-6, IFNB2	Homo sapiens interleukin 6 (interferon, beta 2) (IL6), mRNA.	interleukin 6 (interferon, beta 2)	cg26061582	2721	0.14	0.08	0.15	0.17	0.09	0.06	0.05	0.1	0.06	0.13	0.12	0.07	0.1	0.07	0.05	0.13	0.06	0.06	0.01	0.36	0.07	0.04	0.04	0.14	0.14	0.13	0.1	0.06	0.08	0.11	0.05	0.05	0.08	0.31
IL8_E118_R	28610153	NM_000584.2	IL8	3576	4	36.1	74825257	118	N	GTGTAAACATGACTTCCAAGCTGGC[CG]TGGCTCTCTTGGCAGCCTTCCTGATTTCT	K60, NAF, GCP1, IL-8, LECT, LUCT, NAP1, 3-10C, CXCL8, GCP-1, LYNAP, MDNCF, MONAP, NAP-1, SCYB8, TSG-1, AMCF-I, b-ENAP	Homo sapiens interleukin 8 (IL8), mRNA.	interleukin 8 precursor	cg01548201	754	0.12	0.13	0.15	0.13	0	0.13	0.13	0.1	0.14	0.1	0.08	0.18	0.09	0.12	0.1	0.21	0.14	0.08	0.04	0.17	0.07	0.12	0.07	0.08	0.07	0.1	0.07	0.08	0.06	0.11	0.07	0.14	0.19	0
IMPACT_P234_R	8923818	NM_018439.1	IMPACT	55364	18	36.1	20260446	-234	Y	CGTGAGGGCCTCTGGCTGCAACTCG[CG]AGGGTCGGCTTTCCCTGGGTCTCCG	MGC33718	Homo sapiens Impact homolog (mouse) (IMPACT), mRNA.	Impact homolog	cg26974425	1191	0.01	0.03	0	0.12	0	0.02	0.05	0.04	0.01	0.02	0.02	0.02	0.04	0.04	0.04	0.03	0.06	0.03	0	0.14	0.04	0.07	0.02	0.06	0.03	0.09	0.04	0.01	0.02	0.04	0.02	0.03	0.08	0
INHA_P1144_R	9257223	NM_002191.2	INHA	3623	2	36.1	220144054	.	Y	CGAGGCCGCCAGCTGCTGCC[CG]CCCTTCTCCCACACCACTACA	.	Homo sapiens inhibin, alpha (INHA), mRNA.	inhibin alpha subunit precursor	cg01858402	5800	0.04	0.02	0.02	0.02	0.02	0.04	0.02	0.05	0.04	0.04	0.02	0.02	0.06	0.05	0.06	0.03	0.05	0.05	0.08	0.05	0.05	0.04	0.02	0.06	0.04	0.05	0.04	0.03	0.03	0.04	0.03	0.03	0.06	0.02
INHA_P1189_F	9257223	NM_002191.2	INHA	3623	2	36.1	220144009	.	Y	GGTCAGCAGCAGGCCGTGCTCCGCGC[CG]TCCGCCGGGAAGCTCAGGC	.	Homo sapiens inhibin, alpha (INHA), mRNA.	inhibin alpha subunit precursor	cg16613202	5715	0.05	0.03	0.03	0.03	0.03	0.04	0.05	0.05	0.03	0.04	0.03	0.03	0.07	0.08	0.09	0.04	0.04	0.04	0.04	0.03	0.04	0.03	0.03	0.05	0.03	0.05	0.03	0.03	0.03	0.04	0.02	0.03	0.08	0.03
INS_P248_F	4557670	NM_000207.1	INS	3630	11	36.1	2139248	-248	N	CATTAGAGTCTTAACCAGGGGCC[CG]GTGGCCAGACCTGTCCCTGCTCACA	.	Homo sapiens insulin (INS), mRNA.	proinsulin precursor	cg24338752	1219	0.84	0.83	0.91	0.9	0.96	0.89	0.9	0.85	0.85	0.89	0.88	0.77	0.85	0.81	0.81	0.77	0.91	0.87	0.98	0.87	0.88	0.8	0.95	0.81	0.82	0.78	0.74	0.74	0.86	0.8	0.93	0.96	0.94	0.94
INS_P804_R	4557670	NM_000207.1	INS	3630	11	36.1	2139804	-804	N	CCCCAGTCCCGGATGGCCCAAGATGC[CG]CCATGGATGGGCCAAGGTG	.	Homo sapiens insulin (INS), mRNA.	proinsulin precursor	cg13349859	1203	0.99	0.99	0.98	0.98	0.95	0.99	0.98	0.99	0.99	0.99	0.99	0.99	0.99	0.99	0.99	0.99	0.99	0.99	0.99	0.98	0.99	0.99	0.98	0.99	0.99	0.98	0.99	0.99	0.99	0.99	0.98	0.98	0.99	0.98
INSR_E97_F	4557883	NM_000208.1	INSR	3643	19	36.1	7244914	97	Y	CCCGGTGGCCATGGCTGCGGGAG[CG]CGGGGTCTCCTCGGATCAGAGCGCG	CD220	Homo sapiens insulin receptor (INSR), mRNA.	insulin receptor	cg19110381	2788	0.11	0.1	0.28	0.35	0.4	0.1	0.09	0.13	0.1	0.11	0.11	0.22	0.18	0.15	0.19	0.17	0.32	0.26	P>0.05	0.3	0.16	0.28	0.45	0.13	0.2	0.17	0.21	0.15	0.13	0.16	0.42	0.34	0.33	0.37
INSR_P1063_R	4557883	NM_000208.1	INSR	3643	19	36.1	7246074	-1063	Y	GACGCTTCTGAAAGGGCAAAGACGA[CG]CCAAAGAAGACGCCGGAGACCTC	CD220	Homo sapiens insulin receptor (INSR), mRNA.	insulin receptor	cg00650214	1994	0.09	0.11	0.19	0	0	0.02	0.08	0.06	0.05	0.04	0.03	0.02	0.1	0.08	0.06	0.04	0.04	0.06	0	0.04	0.05	0	0	0.07	0.03	0.05	0.07	0.01	0.06	0.04	0	P>0.05	P>0.05	P>0.05
IPF1_P234_F	4557672	NM_000209.1	IPF1	3651	13	36.1	27391943	-234	Y	CCATTTTGGGGAGCACCGCCAGCTGCC[CG]TTCAGGAGTGTGCAGCAAACTCAGCTG	IUF1, PDX1, IDX-1, MODY4, PDX-1, STF-1	Homo sapiens insulin promoter factor 1, homeodomain transcription factor (IPF1), mRNA.	insulin promoter factor 1, homeodomain transcription factor	cg20815612	5888	0.34	0.25	0.26	0.35	0.56	0.2	0.4	0.28	0.23	0.21	0.36	0.17	0.33	0.34	0.39	0.24	0.42	0.34	0.36	0.41	0.32	0.3	0.55	0.26	0.31	0.35	0.29	0.27	0.31	0.37	0.23	0.4	0.35	0.35
IPF1_P750_F	4557672	NM_000209.1	IPF1	3651	13	36.1	27391427	-750	Y	CCTCGCTGTATTGGGAAGCTACGTTC[CG]GGCTGGCCAAATGGGCCC	IUF1, PDX1, IDX-1, MODY4, PDX-1, STF-1	Homo sapiens insulin promoter factor 1, homeodomain transcription factor (IPF1), mRNA.	insulin promoter factor 1, homeodomain transcription factor	cg14584091	5893	0.4	0.4	0.47	0.08	0.35	0.31	0.4	0.38	0.34	0.25	0.42	0.41	0.58	0.4	0.44	0.6	0.4	0.44	0.37	0.51	0.42	0.43	0.43	0.37	0.47	0.55	0.44	0.67	0.54	0.51	0.38	0.46	0.42	0.11
IRAK3_E130_F	6005791	NM_007199.1	IRAK3	11213	12	36.1	64869414	130	Y	GCACACGCTGCTGTTCGACCTGCCGCCCG[CG]CTGCTCGGAGAGCTCTGCGCT	IRAK-M	Homo sapiens interleukin-1 receptor-associated kinase 3 (IRAK3), mRNA.	interleukin-1 receptor-associated kinase 3	cg06323619	5591	0.02	0.01	0.02	0.01	0.06	0.03	0.01	0.04	0.02	0.02	0.03	0.02	0.06	0.05	0.05	0.08	0.07	0.04	0.04	0.04	0.05	0.04	0.02	0.05	0.03	0.04	0.03	0.04	0.03	0.03	0.02	0.12	0.07	0.04
IRAK3_P13_F	6005791	NM_007199.1	IRAK3	11213	12	36.1	64869271	-13	Y	TGCCGTCGTGGAAGCAGGATTTCCG[CG]GTTGTGTAACGGCCTGTCGCAG	IRAK-M	Homo sapiens interleukin-1 receptor-associated kinase 3 (IRAK3), mRNA.	interleukin-1 receptor-associated kinase 3	cg22778955	4952	0.03	0.01	0.01	0.01	0.01	0.03	0.01	0.03	0.02	0.03	0.04	0.01	0.06	0.04	0.05	0.12	0.04	0.04	0.01	0.05	0.04	0.04	0.02	0.06	0.04	0.04	0.04	0.03	0.03	0.02	0.02	0.05	0.06	0.02
IRAK3_P185_F	6005791	NM_007199.1	IRAK3	11213	12	36.1	64869099	-185	Y	CCCCACCGCAGAGGTGTGAAGGGG[CG]CAAAGCCAGCGAAGGGAGAACCCG	IRAK-M	Homo sapiens interleukin-1 receptor-associated kinase 3 (IRAK3), mRNA.	interleukin-1 receptor-associated kinase 3	cg24003063	4954	0.08	0.05	0.05	0.07	0.01	0.03	0.01	0.07	0.06	0.03	0.07	0.04	0.1	0.12	0.11	0.14	0.1	0.06	0.2	0.08	0.05	0.06	0.05	0.06	0.06	0.07	0.06	0.05	0.06	0.05	0.05	0.25	0.14	0.06
IRF5_E101_F	38683858	NM_032643.3	IRF5	3663	7	36.1	128365331	101	Y	TGCTCCCTGGCGCAGCCACGCAGGCGCAC[CG]CAGACAGGTGGGTCCCGGCC	.	Homo sapiens interferon regulatory factor 5 (IRF5), transcript variant 2, mRNA.	interferon regulatory factor 5 isoform b	cg02343258	3518	0.04	0.04	0.01	0.01	0.01	0.04	0.1	0.07	0.05	0.04	0.16	0.03	0.16	0.12	0.11	0.13	0.08	0.05	0.05	0.04	0.08	0.04	0.04	0.06	0.05	0.06	0.05	0.05	0.1	0.04	0.01	0.02	0.07	0.01
IRF5_P123_F	38683858	NM_032643.3	IRF5	3663	7	36.1	128365107	-123	Y	TGGGCCTGGCCCGAGGCTCAGCC[CG]GATCTGCAGTTGCCAGGTCAGTGCG	.	Homo sapiens interferon regulatory factor 5 (IRF5), transcript variant 2, mRNA.	interferon regulatory factor 5 isoform b	cg20139768	1225	0.02	0.03	0.01	0.02	0.03	0.03	0.01	0.05	0.03	0.03	0.02	0.02	0.06	0.06	0.07	0.04	0.06	0.05	0.1	0.05	0.04	0.04	0.05	0.06	0.03	0.04	0.04	0.03	0.03	0.03	0.03	0.04	0.07	0.03
IRF7_E236_R	4809283	NM_004029.1	IRF7	3665	11	36.1	605691	236	Y	CGTCAGGGGCGGGTCAGGCTCC[CG]GGAAAGCGAAACCTAAACAGTGG	IRF7A, IRF-7H	Homo sapiens interferon regulatory factor 7 (IRF7), transcript variant b, mRNA.	interferon regulatory factor 7 isoform b	cg11519262	3520	0.09	0.04	0.07	0.08	0.03	0.08	0.04	0.09	0.04	0.05	0.04	0.06	0.1	0.08	0.09	0.06	0.07	0.08	0.13	0.03	0.05	0.05	0.14	0.09	0.05	0.05	0.06	0.07	0.03	0.05	0.1	0.14	0.17	0.06
IRF7_P277_R	4809283	NM_004029.1	IRF7	3665	11	36.1	606204	-277	Y	GTAATGGGAGGTGGACGTGCCT[CG]AAAAAGGGGCAGCTGCACCGTT	IRF7A, IRF-7H	Homo sapiens interferon regulatory factor 7 (IRF7), transcript variant b, mRNA.	interferon regulatory factor 7 isoform b	cg01030720	1227	0.02	0.02	0.02	0.02	0.01	0.02	0.01	0.02	0.04	0.01	0.01	0.02	0.03	0.03	0.03	0.03	0.02	0.02	0.06	0.03	0.02	0.02	0.02	0.03	0.02	0.01	0.03	0.03	0.02	0.01	0.01	0.05	0.04	0.04
ISL1_E87_R	4504736	NM_002202.1	ISL1	3670	5	36.1	50715113	132	Y	TGGACTCCTAGATCCGCGAGGG[CG]CGGCGCAGCCGAGCAGCGGCTCTTT	Isl-1	Homo sapiens ISL1 transcription factor, LIM/homeodomain, (islet-1) (ISL1), mRNA.	islet-1	cg13836786	5600	0.03	0.03	0.05	0.04	0.01	0.03	0.01	0.06	0.03	0.03	0.04	0.02	0.07	0.07	0.08	0.03	0.14	0.07	0.02	0.11	0.07	0.08	0.05	0.06	0.03	0.09	0.06	0.04	0.06	0.1	0.06	0.08	0.14	0.02
ISL1_P379_F	4504736	NM_002202.1	ISL1	3670	5	36.1	50714647	-379	Y	GCGGGGACCCCAGGAGCGCAGGG[CG]GAGGAGCAGCGCCACAGGAGGC	Isl-1	Homo sapiens ISL1 transcription factor, LIM/homeodomain, (islet-1) (ISL1), mRNA.	islet-1	cg14024101	4969	0.03	0.04	0.03	0.05	0.03	0.03	0.03	0.05	0.03	0.03	0.02	0.02	0.06	0.05	0.07	0.03	0.08	0.05	0.08	0.11	0.05	0.05	0.07	0.05	0.03	0.08	0.05	0.02	0.07	0.08	0.03	0.03	0.08	0.01
ISL1_P554_F	4504736	NM_002202.1	ISL1	3670	5	36.1	50714472	-554	Y	CAGGCCCCGGGGATGTGCACCACGG[CG]TGGGGACCAAACCAAGCTGAAC	Isl-1	Homo sapiens ISL1 transcription factor, LIM/homeodomain, (islet-1) (ISL1), mRNA.	islet-1	cg16203270	4974	0.01	0.04	0	0.14	0.26	0.01	0.06	0.05	0.03	0.03	0.02	0.03	0.05	0.03	0.03	0.03	0.18	0.1	0.05	0.14	0.05	0.05	0.11	0.05	0.05	0.06	0.05	0.01	0.06	0.08	0.13	0.04	0.24	0.1
ITGA2_E120_F	6006008	NM_002203.2	ITGA2	3673	5	36.1	52321134	120	Y	CGCTCAGTCAAGGTAAGCGGGGATTT[CG]CTCTGCATCGGCTGCAGGAGG	BR, GPIa, CD49B, VLA-2, VLAA2	Homo sapiens integrin, alpha 2 (CD49B, alpha 2 subunit of VLA-2 receptor) (ITGA2), mRNA.	integrin alpha 2 precursor	cg02729277	2789	0.01	0.02	0.01	0.01	0.01	0.02	0.01	0.03	0.02	0.02	0.01	0.02	0.05	0.04	0.04	0.03	0.06	0.04	0.02	0.05	0.04	0.03	0.02	0.06	0.03	0.05	0.04	0.03	0.03	0.03	0.04	0.04	0.1	0.02
ITGA2_P26_R	6006008	NM_002203.2	ITGA2	3673	5	36.1	52320988	-26	Y	GAGTGTGCAGGTTCTCGTATCCCT[CG]GCCAAGGGTATCCTCTGCAAACCTCT	BR, GPIa, CD49B, VLA-2, VLAA2	Homo sapiens integrin, alpha 2 (CD49B, alpha 2 subunit of VLA-2 receptor) (ITGA2), mRNA.	integrin alpha 2 precursor	cg15676241	2008	0	0	0.03	0.04	0	0	0	0.01	0	0	0	0	0.02	0.01	0.02	0	0.04	0.03	0	0	0.01	0.03	0.04	0.03	0	0.01	0.02	0.02	0	0.01	0.06	0.02	0.08	0.07
ITGA6_P298_R	4557674	NM_000210.1	ITGA6	3655	2	36.1	173000318	-298	Y	GTAAAGTCTCCCTCGCTCTGTGCTACT[CG]GCAACCACAATTCTGTCCACAGAG	CD49f	Homo sapiens integrin, alpha 6 (ITGA6), mRNA.	integrin alpha chain, alpha 6	cg11435793	2281	0.01	0.02	0.01	0	0	0.01	0	0.04	0.03	0.02	0.01	0.02	0.06	0.14	0.1	0.08	0.09	0.08	0.09	0.03	0.04	0.02	0	0.13	0.03	0.03	0.03	0.03	0.03	0.02	0	0.07	0.11	0.02
ITGA6_P718_R	4557674	NM_000210.1	ITGA6	3655	2	36.1	172999898	-718	Y	TTAAACAACCCATCCTTGACTTG[CG]TGACTTCTTCCACAAGCTCTCCTGGT	CD49f	Homo sapiens integrin, alpha 6 (ITGA6), mRNA.	integrin alpha chain, alpha 6	cg03085296	2277	0.99	0.99	0.98	0.98	0.97	0.99	0.98	0.98	0.98	0.98	0.99	0.98	0.98	0.99	0.98	0.99	0.99	0.95	0.99	0.98	0.98	0.99	0.98	0.98	0.97	0.98	0.98	0.99	0.98	0.99	0.97	0.99	0.99	0.97
ITGB1_P451_F	19743816	NM_033667.1	ITGB1	3688	10	36.1	33287655	-451	Y	CGTTTGTCCACTGATGTCCCGTTT[CG]AGCCCGGGAGATCCTGCATCTCGG	CD29, FNRB, MDF2, VLAB, GPIIA, MSK12	Homo sapiens integrin, beta 1 (fibronectin receptor, beta polypeptide, antigen CD29 includes MDF2, MSK12) (ITGB1), transcript variant 1C-1, mRNA.	integrin beta 1 isoform 1C-1 precursor	cg03222924	4227	0.03	0.03	0.05	0.01	0.01	0.05	0.01	0.07	0.05	0.06	0.05	0.02	0.1	0.12	0.13	0.09	0.1	0.06	0.02	0.03	0.05	0.04	0.07	0.12	0.05	0.05	0.05	0.05	0.04	0.02	0.02	0.08	0.1	0.02
ITGB4_E144_F	54607034	NM_000213.3	ITGB4	3691	17	36.1	71229255	144	Y	GCCCCGAGGTAGGTCCAGGACGGG[CG]CACAGCAGCAGCCGAGGCTGGCCGG	CD104	Homo sapiens integrin, beta 4 (ITGB4), transcript variant 1, mRNA.	integrin beta 4 isoform 1 precursor	cg25109886	781	0.01	0.02	0.01	0.01	0.01	0.02	0.01	0.03	0.02	0.02	0.01	0.02	0.04	0.04	0.04	0.02	0.02	0.03	0.03	0.02	0.04	0.02	0.01	0.05	0.02	0.03	0.03	0.03	0.02	0.02	0.02	0.01	0.04	0.01
ITGB4_P517_F	54607034	NM_000213.3	ITGB4	3691	17	36.1	71228594	-517	Y	GGTTGGAGGCTGAGAGGACCC[CG]TGAACTGCAGAGCAGAGCTGGGA	CD104	Homo sapiens integrin, beta 4 (ITGB4), transcript variant 1, mRNA.	integrin beta 4 isoform 1 precursor	cg24018755	3996	0.11	0.07	0.07	0.07	0.12	0.1	0.07	0.09	0.07	0.08	0.1	0.05	0.15	0.12	0.18	0.12	0.12	0.12	0	0.07	0.09	0.08	0.13	0.13	0.11	0.12	0.13	0.09	0.08	0.14	0.12	0.18	0.23	0.04
ITK_E166_R	21614549	NM_005546.3	ITK	3702	5	36.1	156540651	166	N	TCTCCCTCGAACTTTAAAGTC[CG]CTTCTTTGTGTTAACCAAAGCCAGCCT	EMT, LYK, PSCTK2, MGC126257, MGC126258	Homo sapiens IL2-inducible T-cell kinase (ITK), mRNA.	IL2-inducible T-cell kinase	cg09489988	2794	0.99	0.98	0.99	0.98	0.98	0.98	0.97	0.97	0.99	0.95	0.99	0.98	0.99	0.99	0.99	0.99	0.98	0.97	0.97	0.98	0.97	0.96	0.89	0.99	0.98	0.96	0.94	0.99	0.99	0.94	0.95	0.94	0.95	0.98
ITK_P114_F	21614549	NM_005546.3	ITK	3702	5	36.1	156540371	-114	N	GTGAATTTTGAAAGGATGTGGTTT[CG]GCCTTTGACATCAGAGGAGAAGCTC	EMT, LYK, PSCTK2, MGC126257, MGC126258	Homo sapiens IL2-inducible T-cell kinase (ITK), mRNA.	IL2-inducible T-cell kinase	cg18953183	2291	0.94	0.93	0.96	0.95	0.95	0.92	0.94	0.92	0.94	0.88	0.97	0.93	0.91	0.94	0.94	0.96	0.94	0.93	0.95	0.95	0.9	0.88	0.84	0.93	0.92	0.86	0.84	0.95	0.92	0.89	0.92	0.93	0.91	0.98
ITPR2_P804_F	4504792	NM_002223.1	ITPR2	3709	12	36.1	26878202	-804	Y	CTGCGCTTCGTTAACTCCAAGC[CG]AGGTTAACCTTCCACCCCCAT	IP3R2	Homo sapiens inositol 1,4,5-triphosphate receptor, type 2 (ITPR2), mRNA.	inositol 1,4,5-triphosphate receptor, type 2	cg06767844	1248	0.03	0.03	0.02	0.05	0.03	0.04	0.02	0.03	0.04	0.04	0.04	0.04	0.05	0.08	0.06	0.06	0.04	0.06	0.03	0.04	0.04	0.06	0.04	0.08	0.04	0.07	0.05	0.05	0.03	0.05	0.03	0.08	0.06	0.03
ITPR3_E86_R	4504794	NM_002224.1	ITPR3	3710	6	36.1	33697408	86	Y	ATCGGGGACATCGTCTCCCTGTA[CG]CCGAGGGCTCCGTCAATGGCTTCATC	IP3R3	Homo sapiens inositol 1,4,5-triphosphate receptor, type 3 (ITPR3), mRNA.	inositol 1,4,5-triphosphate receptor, type 3	cg26541279	3533	0.01	0.01	0	0	0	0.02	0	0.02	0	0.01	0	0	0.03	0.02	0.02	0	0.02	0.02	P>0.05	0	0.02	0.01	0	0.05	0.02	0.01	0.02	0.01	0.01	0.01	0	0	0.05	0.05
ITPR3_P1112_F	4504794	NM_002224.1	ITPR3	3710	6	36.1	33696210	-1112	Y	AGAACAGAAAGTAAGCGAGCCCGGGACG[CG]AATTTGAGGGCAGGACTTCG	IP3R3	Homo sapiens inositol 1,4,5-triphosphate receptor, type 3 (ITPR3), mRNA.	inositol 1,4,5-triphosphate receptor, type 3	cg25867695	1255	0	0.01	0	0	0	0.01	0	0.01	0	0.01	0	0.01	0.02	0.02	0.03	0.01	0.01	0.02	0	0	0.02	0.01	0.01	0.04	0.01	0.01	0.02	0.01	0.01	0.01	0	0	0.04	0
JAG1_P66_F	4557678	NM_000214.1	JAG1	182	20	36.1	10602656	-66	Y	GGAGAGCCCGTCTGGCAGCAG[CG]GCCGGGGCTGGCCACCTCTACCC	AGS, AHD, AWS, HJ1, CD339, JAGL1, MGC104644	Homo sapiens jagged 1 (Alagille syndrome) (JAG1), mRNA.	jagged 1 precursor	cg24801688	4977	0.03	0.02	0.01	0.01	0.01	0.03	0.05	0.04	0.02	0.02	0.02	0.02	0.08	0.08	0.08	0.06	0.05	0.05	0.04	0.02	0.04	0.03	0.03	0.06	0.04	0.04	0.04	0.04	0.03	0.02	0.03	0.04	0.07	0.02
JAG2_E54_F	21704278	NM_145159.1	JAG2	3714	14	36.1	104706152	54	Y	CGCAGCCAACAAGTTCGGAA[CG]AGACTGACAGCTCGCTCGCCCATTC	HJ2	Homo sapiens jagged 2 (JAG2), transcript variant 2, mRNA.	jagged 2 isoform b precursor	cg05426823	5607	0.02	0.01	0.02	0.01	0.01	0.02	0.01	0.04	0.02	0.02	0.01	0.02	0.04	0.04	0.03	0.02	0.02	0.03	0.01	0.01	0.03	0.02	0.01	0.05	0.02	0.03	0.02	0.02	0.02	0.02	0.01	0.02	0.05	0.02
JAG2_P264_F	21704278	NM_145159.1	JAG2	3714	14	36.1	104706470	-264	Y	GGCTCCTGCCGGGTGTCAGAAAC[CG]GGGGTGGGGCGCCCCGAGGTTGCCG	HJ2	Homo sapiens jagged 2 (JAG2), transcript variant 2, mRNA.	jagged 2 isoform b precursor	cg11194060	4985	0.03	0.02	0.02	0.02	0.02	0.04	0.01	0.04	0.03	0.04	0.02	0.03	0.05	0.05	0.05	0.02	0.05	0.06	0.02	0.02	0.05	0.04	0.04	0.07	0.05	0.05	0.06	0.04	0.04	0.04	0.04	0.04	0.09	0.06
JAK2_P772_R	13325062	NM_004972.2	JAK2	3717	9	36.1	4974473	-772	Y	TCGCTAGGCCTTGTTGCCAACC[CG]CAGGCGGCTGGGCGCTTCATCCCAC	.	Homo sapiens Janus kinase 2 (a protein tyrosine kinase) (JAK2), mRNA.	Janus kinase 2	cg25899328	4228	0.03	0.03	0.03	0.02	0.03	0.04	0.05	0.06	0.03	0.04	0.02	0.05	0.08	0.07	0.08	0.05	0.1	0.06	0.11	0.03	0.06	0.05	0.03	0.09	0.05	0.05	0.06	0.05	0.05	0.03	0.07	0.05	0.09	0.03
JAK3_E64_F	47157314	NM_000215.2	JAK3	3718	19	36.1	17819736	64	Y	CCAGTGTCTGGGCCGAGCCCTG[CG]GCATCGCCAGCTCTTACCTAGCGGGC	JAKL, LJAK, JAK-3, L-JAK, JAK3_HUMAN	Homo sapiens Janus kinase 3 (a protein tyrosine kinase, leukocyte) (JAK3), mRNA.	Janus kinase 3	cg05635754	5615	0.03	0.04	0.04	0.04	0.06	0.04	0.01	0.07	0.04	0.03	0.06	0.02	0.07	0.1	0.09	0.1	0.07	0.08	0.09	0.03	0.06	0.03	0.02	0.06	0.05	0.03	0.04	0.03	0.06	0.02	0.02	0.08	0.1	0.02
JAK3_P1075_R	47157314	NM_000215.2	JAK3	3718	19	36.1	17820875	-1075	N	GGACAGGCACAGACTGGAACTTGGACC[CG]AGGCAGGACAGGGAGCTGGC	JAKL, LJAK, JAK-3, L-JAK, JAK3_HUMAN	Homo sapiens Janus kinase 3 (a protein tyrosine kinase, leukocyte) (JAK3), mRNA.	Janus kinase 3	cg05244380	4989	0.82	0.81	0.67	0.55	0.71	0.83	0.72	0.68	0.77	0.85	0.54	0.83	0.78	0.81	0.8	0.81	0.79	0.77	0.75	0.72	0.78	0.79	0.79	0.81	0.8	0.78	0.8	0.82	0.81	0.82	0.75	0.69	0.73	0.75
JAK3_P156_R	47157314	NM_000215.2	JAK3	3718	19	36.1	17819956	-156	N	GCAGAAAGTTCCGGAAGCCTCTGCATCAGC[CG]CCCCGTTCAGACAGGCTGCTGGA	JAKL, LJAK, JAK-3, L-JAK, JAK3_HUMAN	Homo sapiens Janus kinase 3 (a protein tyrosine kinase, leukocyte) (JAK3), mRNA.	Janus kinase 3	cg02285920	4990	0.41	0.24	0.31	0.27	0.26	0.14	0.31	0.21	0.25	0.17	0.4	0.16	0.4	0.48	0.41	0.32	0.4	0.47	0.57	0.13	0.27	0.19	0.31	0.31	0.43	0.12	0.31	0.21	0.37	0.21	0.3	0.28	0.26	0.27
JUNB_P1149_R	44921611	NM_002229.2	JUNB	3726	19	36.1	12762161	-1149	Y	GGCTGTTGCCACACTTCCTGCCTCTG[CG]CTCTTTCCCCAGCCTGTTTCTAAGG	.	Homo sapiens jun B proto-oncogene (JUNB), mRNA.	jun B proto-oncogene	cg00546267	4230	0.06	0.05	0.05	0.1	0.07	0.06	0.09	0.07	0.07	0.07	0.07	0.06	0.06	0.07	0.07	0.05	0.06	0.06	0.11	0.05	0.07	0.06	0.09	0.07	0.07	0.08	0.08	0.08	0.06	0.06	0.07	0.07	0.09	0.06
KCNK4_E3_F	15718764	NM_016611.2	KCNK4	50801	11	36.1	63815454	3	Y	GAGATGCCAGATTAGCGTGGTGCCTGTC[CG]GAGAGACGGGCCAGCTGATG	TRAAK, DKFZP566E164	Homo sapiens potassium channel, subfamily K, member 4 (KCNK4), transcript variant 1, mRNA.	potassium channel, subfamily K, member 4 isoform 1	cg01352108	3534	0.18	0.22	0.23	0.19	0.39	0.18	0.19	0.21	0.18	0.19	0.16	0.19	0.24	0.21	0.17	0.24	0.39	0.27	0.4	0.37	0.25	0.3	0.48	0.15	0.19	0.36	0.31	0.28	0.21	0.37	0.29	0.44	0.51	0.32
KCNQ1_E349_R	32479522	NM_181797.1	KCNQ1	3784	11	36.1	2423146	349	Y	AGTTGCCTCCGACCTTGGCC[CG]CGGCCGCCGGTGAGCCTAGACCC	LQT, RWS, WRS, LQT1, ATFB1, KCNA8, KCNA9, Kv1.9, Kv7.1, KVLQT1	Homo sapiens potassium voltage-gated channel, KQT-like subfamily, member 1 (KCNQ1), transcript variant 3, mRNA.	potassium voltage-gated channel, KQT-like subfamily, member 1 isoform 3	cg19576908	3536	0.01	0.01	0.01	0	0.01	0.03	0.01	0.04	0.01	0.02	0.01	0.01	0.04	0.04	0.04	0.02	0.04	0.03	0.01	0.01	0.03	0.02	0.01	0.08	0.02	0.02	0.03	0.03	0.02	0.01	0.01	0.01	0.05	0.01
KDR_E79_F	11321596	NM_002253.1	KDR	3791	4	36.1	55686440	79	Y	AGGCTGCCAGACGGACTTTCTGCGG[CG]CGCAAGTGATGCCCGGCGCAGGCAGA	FLK1, CD309, VEGFR, VEGFR2	Homo sapiens kinase insert domain receptor (a type III receptor tyrosine kinase) (KDR), mRNA.	kinase insert domain receptor (a type III receptor tyrosine kinase)	cg10740902	800	0.02	0.02	0.02	0.08	0.02	0.03	0.02	0.05	0.02	0.03	0.02	0.02	0.07	0.05	0.06	0.04	0.07	0.06	0.02	0.07	0.05	0.05	0.03	0.07	0.04	0.07	0.06	0.04	0.04	0.04	0.04	0.02	0.08	0.03
KDR_P445_R	11321596	NM_002253.1	KDR	3791	4	36.1	55686964	-445	Y	TGCAGCAGTTTGGAGCCACAAGGGAGAAG[CG]GATACTCAGCCAAGTATGCCGGGTC	FLK1, CD309, VEGFR, VEGFR2	Homo sapiens kinase insert domain receptor (a type III receptor tyrosine kinase) (KDR), mRNA.	kinase insert domain receptor (a type III receptor tyrosine kinase)	cg04695981	4232	0.01	0.02	0.03	0.01	0.02	0.01	0	0.02	0.01	0.02	0.01	0.01	0.03	0.03	0.03	0.04	0.05	0.02	0.05	0.02	0.02	0.02	0.01	0.03	0.02	0.04	0.03	0.01	0.03	0.03	0.03	0.04	0.12	0.01
KIAA0125_E29_F	20302136	NM_014792.2	KIAA0125	9834	14	36.1	105461686	29	N	TTTCAAGTATGGCAGACAAAGGATGTTCTG[CG]TGGGGAAATGTGGTGACA	.	Homo sapiens KIAA0125 (KIAA0125), mRNA.	hypothetical protein LOC9834	cg02507952	2797	0.92	0.92	0.93	0.93	0.94	0.91	0.93	0.94	0.95	0.91	0.95	0.89	0.95	0.95	0.94	0.94	0.94	0.92	0.95	0.95	0.96	0.92	0.91	0.93	0.93	0.92	0.92	0.93	0.91	0.94	0.93	0.86	0.93	0.89
KIAA1804_P689_R	24308329	NM_032435.1	KIAA1804	84451	1	36.1	231529448	-689	Y	GCACTGGCCCAGGTCTGGCAC[CG]CGCTACAATTTCTTCTGTAGCCCGTTCTGA	MLK4, dJ862P8.3	Homo sapiens mixed lineage kinase 4 (KIAA1804), mRNA.	mixed lineage kinase 4	cg09524235	2039	0.12	0.18	0.26	0.05	0.08	0.1	0.11	0.09	0.1	0.06	0.07	0.11	0.11	0.12	0.09	0.14	0.12	0.08	0.06	0.08	0.08	0.09	0.13	0.13	0.1	0.08	0.09	0.15	0.08	0.11	0.11	0.07	0.1	0.18
KIT_P367_R	4557694	NM_000222.1	KIT	3815	4	36.1	55218551	-367	Y	GCGTGGTGCCCAGCTTCACAAAG[CG]AGCGGGCAGCACCTCCTTGGTCCG	PBT, SCFR, C-Kit, CD117	Homo sapiens v-kit Hardy-Zuckerman 4 feline sarcoma viral oncogene homolog (KIT), mRNA.	v-kit Hardy-Zuckerman 4 feline sarcoma viral oncogene homolog precursor	cg23927351	4019	0.06	0.06	0.05	0.09	0.06	0.06	0.01	0.1	0.09	0.05	0.05	0.06	0.11	0.1	0.11	0.18	0.17	0.2	0.17	0.14	0.09	0.06	0.09	0.1	0.09	0.12	0.09	0.05	0.1	0.06	0.15	0.08	0.24	0.12
KIT_P405_F	4557694	NM_000222.1	KIT	3815	4	36.1	55218513	-405	Y	GAGCACCTGGCAGGTGGCGGGCC[CG]TGCCCTAACGTGTGCGTGGTG	PBT, SCFR, C-Kit, CD117	Homo sapiens v-kit Hardy-Zuckerman 4 feline sarcoma viral oncogene homolog (KIT), mRNA.	v-kit Hardy-Zuckerman 4 feline sarcoma viral oncogene homolog precursor	cg27154163	4020	0.04	0.03	0.01	0.03	0.01	0.04	0.02	0.06	0.03	0.03	0.02	0.03	0.07	0.08	0.08	0.15	0.05	0.06	0.02	0.05	0.05	0.03	0.02	0.08	0.03	0.05	0.04	0.03	0.03	0.03	0.02	0.04	0.04	0.01
KLF5_E190_R	52630441	NM_001730.3	KLF5	688	13	36.1	72531333	190	Y	GCGCCTTCGAAAACTGCCTGC[CG]CTGTCTGAGGAGTCCACCCGAAACC	CKLF, IKLF, BTEB2	Homo sapiens Kruppel-like factor 5 (intestinal) (KLF5), mRNA.	Kruppel-like factor 5	cg09984163	3539	0.02	0.01	0.01	0.03	0.02	0.03	0.02	0.04	0.02	0.03	0.02	0.02	0.06	0.05	0.07	0.04	0.02	0.03	0.01	0.01	0.03	0.02	0.01	0.08	0.02	0.02	0.03	0.02	0.03	0.02	0.01	0.01	0.03	0.02
KLF5_P13_F	52630441	NM_001730.3	KLF5	688	13	36.1	72531130	-13	Y	AGTTGGGTGAAATAGAGGCGGG[CG]TCAAGTGTCAGTAGTCGCGGGGC	CKLF, IKLF, BTEB2	Homo sapiens Kruppel-like factor 5 (intestinal) (KLF5), mRNA.	Kruppel-like factor 5	cg16541703	1270	0.01	0	0.01	0	0	0.01	0	0.02	0.02	0.02	0.01	0.01	0.04	0.04	0.04	0.02	0.02	0.03	0.01	0.02	0.02	0.02	0.01	0.05	0.02	0.02	0.02	0.01	0.01	0.01	0.01	0.01	0.03	0.01
KLK10_P268_R	22208981	NM_002776.3	KLK10	5655	19	36.1	56215362	-268	N	AACAGAAACAAGGAAAAAGGGAAACCCA[CG]CCCACTCTGTGGCCGTGAGTGA	NES1, PRSSL1	Homo sapiens kallikrein 10 (KLK10), transcript variant 1, mRNA.	kallikrein 10 precursor	cg06130787	1272	0.26	0.29	0.13	0.07	0.08	0.12	0.18	0.14	0.19	0.13	0.25	0.24	0.16	0.18	0.15	0.26	0.17	0.16	0.07	0.14	0.15	0.21	0.11	0.2	0.19	0.12	0.17	0.25	0.19	0.15	0.13	0.14	0.25	0.22
KLK11_P103_R	21618356	NM_144947.1	KLK11	11012	19	36.1	56223205	-103	N	TGCAGTTGGCTAGTGGAAAGAATGCTA[CG]TTTTATGGACATTGGATTAAATGG	TLSP, PRSS20, MGC33060	Homo sapiens kallikrein 11 (KLK11), transcript variant 2, mRNA.	kallikrein 11 isoform 2 precursor	cg09702010	4997	0.6	0.54	0.78	0.74	0.77	0.74	0.74	0.69	0.77	0.7	0.37	0.55	0.75	0.71	0.74	0.67	0.83	0.83	0.89	0.56	0.78	0.6	0.76	0.7	0.71	0.58	0.53	0.76	0.75	0.6	0.83	0.75	0.85	0.84
KLK11_P1290_F	21618356	NM_144947.1	KLK11	11012	19	36.1	56224392	-1290	N	GGTCAGTTGTTCCTCATGATCATC[CG]GATCCAGTCCACATACTTGCAAATATAG	TLSP, PRSS20, MGC33060	Homo sapiens kallikrein 11 (KLK11), transcript variant 2, mRNA.	kallikrein 11 isoform 2 precursor	cg09333109	5003	0.98	0.97	0.98	0.97	0.97	0.98	0.99	0.98	0.98	0.97	0.99	0.97	0.99	0.99	0.99	0.99	0.99	0.98	0.99	0.98	0.99	0.97	0.95	0.99	0.98	0.97	0.97	0.97	0.99	0.96	0.97	0.97	0.99	0.96
KRAS_E82_F	34485724	NM_033360.2	KRAS	3845	12	36.1	25295039	82	Y	TCGCTCCCAGTCCGAAATGG[CG]GGGGCCGGGAGTACTGGCCGAGCCGC	KRAS1, KRAS2, RASK2, KI-RAS, C-K-RAS, K-RAS2A, K-RAS2B, K-RAS4A, K-RAS4B	Homo sapiens v-Ki-ras2 Kirsten rat sarcoma viral oncogene homolog (KRAS), transcript variant a, mRNA.	c-K-ras2 protein isoform a	cg26129757	3561	0.79	0.31	0.44	0.51	0.42	0.74	0.72	0.75	0.58	0.62	0.32	0.25	0.67	0.63	0.64	0.74	0.54	0.52	0.7	0.34	0.67	0.31	0.29	0.59	0.56	0.22	0.56	0.74	0.78	0.47	0.18	0.42	0.37	0.33
KRAS_P651_F	34485724	NM_033360.2	KRAS	3845	12	36.1	25295772	-651	Y	CACACCGGGGCTGTCTGATCGC[CG]CCCCGATTATTATCAGCCTCAGCAC	KRAS1, KRAS2, RASK2, KI-RAS, C-K-RAS, K-RAS2A, K-RAS2B, K-RAS4A, K-RAS4B	Homo sapiens v-Ki-ras2 Kirsten rat sarcoma viral oncogene homolog (KRAS), transcript variant a, mRNA.	c-K-ras2 protein isoform a	cg14647765	1285	0.04	0.05	0.03	0.02	0.04	0.07	0.05	0.09	0.05	0.08	0.05	0.04	0.13	0.11	0.12	0.07	0.07	0.08	0.04	0.05	0.09	0.08	0.05	0.11	0.08	0.09	0.08	0.07	0.07	0.09	0.03	0.04	0.08	0.03
KRT1_P798_R	17318568	NM_006121.2	KRT1	3848	12	36.1	51361244	-798	N	TTGAGTGAAAAAGCCCACAGAGCAGTGAGA[CG]AGTAAATAGAAGCTCTAGGACATTTTG	K1, CK1, EHK1, KRT1A	Homo sapiens keratin 1 (epidermolytic hyperkeratosis) (KRT1), mRNA.	keratin 1	cg06030058	5013	0.91	0.94	0.93	0.92	0.93	0.9	0.93	0.91	0.92	0.83	0.95	0.91	0.94	0.95	0.93	0.95	0.92	0.92	0.9	0.91	0.92	0.92	0.89	0.92	0.92	0.86	0.87	0.93	0.92	0.9	0.93	0.84	0.77	0.94
KRT13_P341_R	24234693	NM_002274.2	KRT13	3860	17	36.1	36915732	-341	N	GCGGAGGCCTGCCAGGAGCTTCTG[CG]AGGAAAGTGGTGGGTGCA	K13, CK13, MGC3781	Homo sapiens keratin 13 (KRT13), transcript variant 2, mRNA.	keratin 13 isoform b	cg16023337	2312	0.95	0.96	0.9	0.77	0.84	0.98	0.91	0.89	0.94	0.92	0.81	0.96	0.89	0.91	0.89	0.96	0.88	0.82	0.92	0.91	0.89	0.93	0.89	0.92	0.88	0.91	0.91	0.97	0.86	0.95	0.84	0.96	0.93	0.93
KRT13_P676_F	24234693	NM_002274.2	KRT13	3860	17	36.1	36916067	-676	N	GAAGTGGCCCTGTCCATTATCATAG[CG]AATATTCTCCGAGCCCTCACCATA	K13, CK13, MGC3781	Homo sapiens keratin 13 (KRT13), transcript variant 2, mRNA.	keratin 13 isoform b	cg24851986	2297	0.93	0.95	0.92	0.81	0.77	0.9	0.9	0.85	0.9	0.88	0.95	0.94	0.87	0.88	0.88	0.93	0.91	0.86	0.8	0.87	0.81	0.89	0.88	0.91	0.83	0.83	0.89	0.88	0.86	0.85	0.86	0.94	0.91	0.93
KRT5_E196_R	17318577	NM_000424.2	KRT5	3852	12	36.1	51200314	196	Y	GCGGTGCTGAAGCTACGACTGCCCC[CG]CTCCGGAAGGACACACTTGACTG	K5, CK5, DDD, EBS2, KRT5A	Homo sapiens keratin 5 (epidermolysis bullosa simplex, Dowling-Meara/Kobner/Weber-Cockayne types) (KRT5), mRNA.	keratin 5	cg04254916	2803	0.99	0.99	0.96	0.89	0.94	0.99	0.98	0.92	0.99	0.98	0.86	0.99	0.97	0.98	0.97	0.99	0.96	0.92	0.99	0.94	0.96	0.99	0.94	0.97	0.97	0.97	0.98	0.99	0.96	0.99	0.9	0.98	0.98	0.98
LAMB1_E144_R	4504950	NM_002291.1	LAMB1	3912	7	36.1	107430896	144	Y	GAACAGAGGGAGGCGCCTCTGCTCATG[CG]CATACGGAGAGCCGGGGCTG	CLM	Homo sapiens laminin, beta 1 (LAMB1), mRNA.	laminin, beta 1 precursor	cg24971900	742	0.06	0.04	0.06	0.09	0.21	0.06	0.03	0.08	0.06	0.06	0.05	0.05	0.1	0.08	0.09	0.05	0.11	0.1	0.06	0.1	0.05	0.06	0.04	0.09	0.05	0.07	0.07	0.06	0.05	0.06	0.1	0.09	0.11	0.07
LAMC1_E466_R	9845497	NM_002293.2	LAMC1	3915	1	36.1	181259642	466	Y	GCTGCATGCCCGAGTTCGTCAA[CG]CCGCCTTCAACGTGACTGTGGTGGCCACC	LAMB2, MGC87297	Homo sapiens laminin, gamma 1 (formerly LAMB2) (LAMC1), mRNA.	laminin, gamma 1 precursor	cg21404959	5629	0	0	0.01	0	0	0.01	0	0.01	0	0.01	0	0	0.02	0.03	0.01	0	0.01	0.01	0.01	0.01	0.01	0.01	0	0.02	0.01	0.01	0.01	0.01	0.01	0	0	0	0.02	0
LAT_E46_F	62739153	NM_014387.3	LAT	27040	16	36.1	28903694	46	N	GGGTCCTGGATATGGAGGCCA[CG]GCTGCCAGCTGGCAGGTGGC	LAT1, pp36	Homo sapiens linker for activation of T cells (LAT), transcript variant 1, mRNA.	linker for activation of T cells isoform a	cg03108875	3562	0.9	0.88	0.93	0.62	0.84	0.8	0.9	0.82	0.9	0.8	0.92	0.86	0.85	0.87	0.85	0.89	0.77	0.81	0.62	0.82	0.8	0.77	0.67	0.83	0.81	0.77	0.79	0.77	0.89	0.73	0.71	0.79	0.61	0.81
LCK_E28_F	20428651	NM_005356.2	LCK	3932	1	36.1	32489548	28	Y	GTGAATGGGGCCAGAGGGCTCC[CG]GGCTGGGCAGGTAAGGAG	.	Homo sapiens lymphocyte-specific protein tyrosine kinase (LCK), mRNA.	lymphocyte-specific protein tyrosine kinase	cg05350315	1646	0.97	0.96	0.98	0.97	0.98	0.95	0.96	0.94	0.96	0.9	0.97	0.97	0.96	0.97	0.97	0.98	0.98	0.97	0.96	0.97	0.94	0.95	0.98	0.96	0.95	0.93	0.95	0.97	0.95	0.9	0.98	0.98	0.94	0.98
LCN2_P141_R	38455401	NM_005564.2	LCN2	3934	9	36.1	129951398	-141	N	AATGTCCCTCACTCTCCC[CG]TCCCTCTGTCTTGCCCAATCCTGAC	NGAL	Homo sapiens lipocalin 2 (oncogene 24p3) (LCN2), mRNA.	lipocalin 2 (oncogene 24p3)	cg14615559	5734	0.97	0.98	0.9	0.9	0.93	0.95	0.94	0.94	0.96	0.96	0.88	0.97	0.93	0.96	0.95	0.96	0.94	0.92	0.93	0.92	0.94	0.97	0.96	0.95	0.94	0.94	0.95	0.94	0.94	0.97	0.91	0.97	0.93	0.96
LCN2_P86_R	38455401	NM_005564.2	LCN2	3934	9	36.1	129951453	-86	N	GCAGAAATCTTGCCAAGTGTTTC[CG]CAGGAGTTGCTGGCAATTGCCTCACATTCC	NGAL	Homo sapiens lipocalin 2 (oncogene 24p3) (LCN2), mRNA.	lipocalin 2 (oncogene 24p3)	cg24638195	5739	0.9	0.93	0.84	0.85	0.9	0.89	0.85	0.88	0.87	0.92	0.74	0.91	0.85	0.88	0.89	0.91	0.88	0.84	0.91	0.9	0.87	0.93	0.95	0.87	0.86	0.87	0.9	0.86	0.84	0.95	0.87	0.95	0.96	0.91
LEFTY2_P561_F	27436880	NM_003240.2	LEFTY2	7044	1	36.1	224196104	-561	N	CCCATGACATCCTCTGTCTAGACA[CG]GTCAGGACACAAATCTGGCAGCTCTACTGT	EBAF, LEFTA, TGFB4, LEFTYA, MGC46222	Homo sapiens left-right determination factor 2 (LEFTY2), mRNA.	endometrial bleeding associated factor preproprotein	cg22462235	5906	0.28	0.26	0.39	0.48	0.54	0.63	0.47	0.68	0.53	0.65	0.56	0.25	0.63	0.53	0.51	0.3	0.61	0.62	0.78	0.48	0.74	0.39	0.56	0.53	0.6	0.57	0.45	0.5	0.69	0.62	0.46	0.58	0.82	0.47
LEFTY2_P719_F	27436880	NM_003240.2	LEFTY2	7044	1	36.1	224196262	-719	N	CTCTCCCCAGTGAGCTGGCTGGC[CG]GTTCATGCCACCAGCACTCAGCTGG	EBAF, LEFTA, TGFB4, LEFTYA, MGC46222	Homo sapiens left-right determination factor 2 (LEFTY2), mRNA.	endometrial bleeding associated factor preproprotein	cg09540507	5899	0.72	0.69	0.68	0.93	0.94	0.87	0.83	0.9	0.82	0.89	0.91	0.67	0.88	0.83	0.79	0.58	0.89	0.9	0.91	0.91	0.93	0.81	0.89	0.76	0.85	0.86	0.81	0.77	0.86	0.8	0.86	0.88	0.92	0.86
LIF_E208_F	6006018	NM_002309.2	LIF	3976	22	36.1	28972540	208	Y	CCCAGCGCCTCCGGTGGCTG[CG]CGGGCGCCCCAAGTGTTCGTGTGTCTGCG	CDF, HILDA, D-FACTOR	Homo sapiens leukemia inhibitory factor (cholinergic differentiation factor) (LIF), mRNA.	leukemia inhibitory factor (cholinergic differentiation factor)	cg10375298	743	0.02	0.01	0.01	0.01	0.02	0.03	0.01	0.03	0.02	0.03	0.01	0.02	0.04	0.04	0.04	0.02	0.03	0.03	0.02	0.01	0.03	0.03	0.02	0.05	0.03	0.03	0.03	0.03	0.02	0.02	0.02	0.02	0.05	0.01
LIF_P383_R	6006018	NM_002309.2	LIF	3976	22	36.1	28973131	-383	N	CACCTGGGTTTGGGGAGGTAG[CG]AGTCTGGACTAGCAGATGGAGACT	CDF, HILDA, D-FACTOR	Homo sapiens leukemia inhibitory factor (cholinergic differentiation factor) (LIF), mRNA.	leukemia inhibitory factor (cholinergic differentiation factor)	cg26721064	4029	0.5	0.43	0.6	0.32	0.28	0.41	0.45	0.41	0.54	0.46	0.6	0.44	0.45	0.52	0.41	0.48	0.37	0.46	P>0.05	0.34	0.45	0.36	0.19	0.39	0.47	0.38	0.32	0.54	0.47	0.44	0.34	0.4	0.7	0.69
LIG3_P622_R	73747828	NM_013975.2	LIG3	3980	17	36.1	30331029	-622	N	ATCACACAGCACAGAATTCTCT[CG]GGAACCTGTTCTTTGCTTACCTAACAAGGC	.	Homo sapiens ligase III, DNA, ATP-dependent (LIG3), nuclear gene encoding mitochondrial protein, transcript variant alpha, mRNA.	ligase III, DNA, ATP-dependent isoform alpha precursor	cg23104440	4038	0.5	0.52	0.59	0.63	0.74	0.59	0.57	0.53	0.55	0.57	0.47	0.56	0.51	0.48	0.41	0.51	0.61	0.51	0.73	0.45	0.63	0.54	0.67	0.49	0.56	0.5	0.58	0.47	0.52	0.64	0.57	0.75	0.73	0.52
LIG4_P194_F	46255050	NM_002312.3	LIG4	3981	13	36.1	107666077	-194	Y	GAGTACACACGGCTCCTATTGGCCT[CG]GCAGCAGATGCTCTCTGCAAGCAGTTGATC	.	Homo sapiens ligase IV, DNA, ATP-dependent (LIG4), transcript variant 1, mRNA.	DNA ligase IV	cg22492943	2723	0.02	0.01	0.01	0.01	0.01	0.02	0.01	0.02	0.02	0.02	0.01	0.01	0.04	0.03	0.04	0.02	0.03	0.04	0.02	0.02	0.03	0.03	0.02	0.05	0.02	0.03	0.03	0.02	0.03	0.02	0.02	0.02	0.06	0.02
LIMK1_P709_R	8051616	NM_002314.2	LIMK1	3984	7	36.1	73135383	-709	N	ACCACCCAATTCCTTTGGA[CG]CTTGACTCAGCCCAAACCCGTGCT	LIMK	Homo sapiens LIM domain kinase 1 (LIMK1), transcript variant 1, mRNA.	LIM domain kinase 1 isoform 1	cg07053434	5035	0.82	0.77	0.79	0.85	0.85	0.85	0.8	0.8	0.79	0.8	0.79	0.8	0.86	0.86	0.85	0.73	0.87	0.88	0.88	0.9	0.86	0.82	0.82	0.8	0.85	0.79	0.86	0.84	0.75	0.87	0.82	0.87	0.87	0.8
LMO1_E265_R	4505004	NM_002315.1	LMO1	4004	11	36.1	8241717	265	Y	TGTGCCTCAGAATTGGAAGGAACTA[CG]AACTGCAATTTAGAGAGAGAGGGA	TTG1, RBTN1, RHOM1	Homo sapiens LIM domain only 1 (rhombotin 1) (LMO1), mRNA.	LIM domain only 1	cg14911494	813	0.15	0.13	0.07	0.2	0.36	0.08	0.03	0.08	0.05	0.05	0.06	0.13	0.12	0.08	0.08	0.15	0.19	0.11	0.18	0.13	0.13	0.06	0.15	0.08	0.06	0.13	0.1	0.02	0.04	0.12	0.15	0.18	0.18	0.04
LMO1_P169_F	4505004	NM_002315.1	LMO1	4004	11	36.1	8242151	-169	Y	CCTAGCTCGGTGAGCGTCTTTGCTC[CG]ATCCCAGGGTCGTGGTCTTCAATGATT	TTG1, RBTN1, RHOM1	Homo sapiens LIM domain only 1 (rhombotin 1) (LMO1), mRNA.	LIM domain only 1	cg18564041	4247	0	0.01	0.09	0.01	0	0.01	0	0.01	0.01	0.01	0	0.01	0.02	0.01	0.02	0.01	0.01	0.02	0.01	0	0.01	0.01	0	0.02	0.01	0.01	0.02	0.01	0.01	0.01	0.01	0.01	0.03	0
LMO2_E148_F	6633806	NM_005574.2	LMO2	4005	11	36.1	33870264	148	N	CGGAGCCTTCACCCTTGCAG[CG]AGCTCTCTCACACCAGATGTGCTCTGCGT	TTG2, RBTN2, RHOM2, RBTNL1	Homo sapiens LIM domain only 2 (rhombotin-like 1) (LMO2), mRNA.	LIM domain only 2	cg22902574	4123	0.99	0.99	0.98	0.97	0.98	0.94	0.97	0.98	0.97	0.97	0.99	0.98	0.98	0.98	0.99	0.99	0.99	0.97	0.81	0.99	0.97	0.96	0.97	0.97	0.97	0.97	0.98	0.9	0.99	0.93	0.98	0.92	0.89	0.97
LMO2_P794_R	6633806	NM_005574.2	LMO2	4005	11	36.1	33871206	-794	N	CTGTCTGCTGGGCAAGGCCCAATTC[CG]AGGTGACAGCTCACCGGGCCTC	TTG2, RBTN2, RHOM2, RBTNL1	Homo sapiens LIM domain only 2 (rhombotin-like 1) (LMO2), mRNA.	LIM domain only 2	cg02028355	2729	0.89	0.94	0.88	0.95	0.91	0.88	0.91	0.95	0.9	0.86	0.99	0.92	0.93	0.94	0.95	0.94	0.92	0.92	0.65	0.96	0.91	0.88	0.9	0.9	0.91	0.89	0.91	0.74	0.91	0.9	0.91	0.78	0.63	0.82
LMTK2_P1034_F	38016936	NM_014916.2	LMTK2	22853	7	36.1	97573099	-1034	N	TCTGTGTGTCCAGTGCTGTGTTAACATCAT[CG]ACAGCTGGCATTTAGGATGGACATTT	KPI2, LMR2, cprk, KPI-2, KIAA1079	Homo sapiens lemur tyrosine kinase 2 (LMTK2), mRNA.	lemur tyrosine kinase 2	cg09406250	2316	0.85	0.83	0.85	0.85	0.85	0.8	0.73	0.76	0.81	0.82	0.84	0.86	0.74	0.77	0.74	0.76	0.72	0.75	0.7	0.66	0.77	0.71	0.72	0.75	0.75	0.71	0.7	0.79	0.79	0.78	0.58	0.71	0.68	0.67
LOX_P313_R	21264603	NM_002317.3	LOX	4015	5	36.1	121442166	-313	Y	AGGCGAAGGCAGCCAGGCCATGGGG[CG]ACGCCAAAATATGCACGAAGAAAAATG	MGC105112	Homo sapiens lysyl oxidase (LOX), mRNA.	lysyl oxidase preproprotein	cg08623535	1311	0.04	0.07	0.07	0.11	0.02	0.07	0.02	0.08	0.04	0.05	0.05	0.03	0.08	0.07	0.05	0.04	0.12	0.08	0.18	0.11	0.08	0.07	0.31	0.05	0.04	0.12	0.05	0.03	0.07	0.08	0.18	0.15	0.18	0.08
LOX_P71_F	21264603	NM_002317.3	LOX	4015	5	36.1	121441924	-71	Y	AGTTACACAAGCCGTTCTGGCC[CG]GCCGCCCCTCAGCTATTTGTTCAC	MGC105112	Homo sapiens lysyl oxidase (LOX), mRNA.	lysyl oxidase preproprotein	cg03619973	1309	0.01	0.01	0	0	0	0.02	0	0.04	0.01	0.02	0	0.02	0.03	0.03	0.02	0.01	0.05	0.04	0.08	0.05	0.02	0.02	0	0.04	0.02	0.04	0.02	0.01	0.02	0.02	0.07	0.02	0.07	0.02
LRP2_E20_F	6806918	NM_004525.1	LRP2	4036	2	36.1	169927239	20	Y	GCACCGGCAGCGCCTCTGCTAG[CG]AACGCTCCTTTAGGTCTGCACCTCCG	gp330	Homo sapiens low density lipoprotein-related protein 2 (LRP2), mRNA.	low density lipoprotein-related protein 2	cg10022744	3574	0.02	0.01	0.01	0.01	0.01	0.02	0.02	0.02	0.01	0.02	0.01	0.01	0.03	0.03	0.03	0.03	0.02	0.03	0.03	0.02	0.03	0.02	0.01	0.03	0.02	0.03	0.03	0.03	0.02	0.02	0.01	0.02	0.03	0.02
LRRC32_E157_F	5031706	NM_005512.1	LRRC32	2615	11	36.1	76058386	157	N	GTTTTCTCCAGCACATGCTGAGC[CG]ACTGCCCCCAATAGAACTGTCTTTTTT	GARP, D11S833E	Homo sapiens leucine rich repeat containing 32 (LRRC32), mRNA.	leucine rich repeat containing 32 precursor	cg24088597	3027	0.96	0.96	0.98	0.98	0.98	0.98	0.98	0.99	0.99	0.97	0.99	0.95	0.99	0.99	0.99	0.97	0.98	0.99	0.99	0.99	0.99	0.98	0.98	0.97	0.99	0.96	0.97	0.97	0.99	0.97	0.98	0.98	0.99	0.98
LRRC32_P865_R	5031706	NM_005512.1	LRRC32	2615	11	36.1	76059408	-865	Y	GCGCCAGACCCCGGGGTCACGGCC[CG]AGGAGGAGCAGGCCGCTCAGCT	GARP, D11S833E	Homo sapiens leucine rich repeat containing 32 (LRRC32), mRNA.	leucine rich repeat containing 32 precursor	cg06412573	2087	0.01	0.01	0.01	0.01	0.01	0.01	0	0.02	0.01	0.01	0.01	0.01	0.03	0.03	0.03	0.01	0.02	0.02	0.01	0.01	0.02	0.02	0.01	0.04	0.02	0.02	0.02	0.01	0.02	0.01	0.01	0.01	0.03	0.01
LRRK1_P39_F	33469142	NM_024652.2	LRRK1	79705	15	36.1	99380156	-39	N	TTACCTGCGTGCTCAGCTGCGGAAAG[CG]GAAAAGTGCAAGCTGATGAAGAT	FLJ23119, KIAA1790	Homo sapiens leucine-rich repeat kinase 1 (LRRK1), mRNA.	leucine-rich repeat kinase 1	cg02770711	2321	0.99	0.99	0.99	0.99	0.99	0.99	0.99	0.99	0.99	0.99	0.99	0.99	0.99	0.99	0.98	0.99	0.99	0.99	0.99	0.99	0.99	0.99	0.98	0.99	0.99	0.99	0.99	0.99	0.99	0.99	0.99	0.98	0.98	0.98
LRRK1_P834_F	33469142	NM_024652.2	LRRK1	79705	15	36.1	99379361	-834	N	GGGGAGGGGACTCAATTCTAAGC[CG]TGGGGATTTGCAGAAGACAGAG	FLJ23119, KIAA1790	Homo sapiens leucine-rich repeat kinase 1 (LRRK1), mRNA.	leucine-rich repeat kinase 1	cg24824910	2091	0.4	0.38	0.47	0.51	0.78	0.48	0.69	0.56	0.5	0.47	0.58	0.39	0.58	0.52	0.58	0.47	0.63	0.54	0.92	0.56	0.56	0.48	0.68	0.48	0.5	0.56	0.56	0.45	0.57	0.5	0.42	0.71	P>0.05	0.28
LTA_E28_R	6806892	NM_000595.2	LTA	4049	6	36.1	31648100	28	N	CATCTCCTTGGGCTGCCCGTGCTT[CG]TGCTTTGGACTACCGCCCAGCAGTGTC	LT, TNFB, TNFSF1	Homo sapiens lymphotoxin alpha (TNF superfamily, member 1) (LTA), mRNA.	lymphotoxin alpha precursor	cg24216966	820	0.9	0.91	0.94	0.55	0.87	0.9	0.85	0.62	0.91	0.39	0.75	0.91	0.76	0.95	0.86	0.92	0.46	0.9	0.72	0.61	0.88	0.81	0.55	0.93	0.9	0.84	0.81	P>0.05	0.48	0.34	0.7	0.23	0.23	0.92
LTA_P214_R	6806892	NM_000595.2	LTA	4049	6	36.1	31647858	-214	N	CCTTTCCCAGAACTCAGT[CG]CCTGAACCCCCAGCCTGTGGTTCTC	LT, TNFB, TNFSF1	Homo sapiens lymphotoxin alpha (TNF superfamily, member 1) (LTA), mRNA.	lymphotoxin alpha precursor	cg20798246	4046	0.97	0.96	0.95	0.96	0.95	0.96	0.96	0.95	0.95	0.94	0.98	0.95	0.96	0.96	0.96	0.98	0.95	0.95	0.91	0.95	0.94	0.91	0.9	0.95	0.95	0.91	0.93	0.97	0.95	0.85	0.96	0.93	0.77	0.98
LTB4R_E64_R	31881791	NM_181657.1	LTB4R	1241	14	36.1	23852421	64	N	CCTGAACTCTGACTTCAGTTCTTGCTG[CG]GTTTCTGCCCATTTTTTTCATATCCT	BLT1, BLTR, P2Y7, GPR16, LTBR1, P2RY7, CMKRL1, LTB4R1	Homo sapiens leukotriene B4 receptor (LTB4R), mRNA.	leukotriene B4 receptor	cg07869853	3582	0.93	0.92	0.95	0.91	0.94	0.85	0.91	0.91	0.91	0.87	0.98	0.91	0.94	0.95	0.94	0.93	0.92	0.93	0.72	0.92	0.89	0.89	0.9	0.92	0.92	0.86	0.89	0.9	0.94	0.85	0.91	0.82	0.69	0.94
LTB4R_P163_F	31881791	NM_181657.1	LTB4R	1241	14	36.1	23852194	-163	N	GGGGAAGAAAGGCCATCAAGGTAGATG[CG]GGTGGGGAACAGCTTGAG	BLT1, BLTR, P2Y7, GPR16, LTBR1, P2RY7, CMKRL1, LTB4R1	Homo sapiens leukotriene B4 receptor (LTB4R), mRNA.	leukotriene B4 receptor	cg14137885	1320	0.99	0.97	0.94	0.92	0.93	0.95	0.97	0.96	0.97	0.95	0.99	0.97	0.98	0.98	0.98	0.97	0.96	0.96	0.81	0.95	0.95	0.94	0.92	0.97	0.96	0.95	0.94	0.95	0.98	0.93	0.97	0.92	0.83	0.96
LY6G6E_P45_R	13236491	NM_024123.1	LY6G6E	79136	6	36.1	31789613	-1499	N	AATCTGGGAGAGGTGATCTGCACCC[CG]AGATCCCGGGATTTGTAGAGTT	G6e, C6orf22	Homo sapiens lymphocyte antigen 6 complex, locus G6E (LY6G6E), mRNA.	lymphocyte antigen 6 complex G6E	cg26399860	1321	0.5	0.52	0.55	0.46	0.43	0.65	0.5	0.51	0.6	0.47	0.3	0.58	0.58	0.56	0.55	0.6	0.59	0.57	0.84	0.62	0.6	0.68	0.68	0.48	0.59	0.57	0.62	0.72	0.42	0.74	0.47	0.61	0.73	0.57
LYN_P241_F	4505054	NM_002350.1	LYN	4067	8	36.1	56954685	-241	Y	GGAAAGGAGACGCGAGAGGTGTAGT[CG]ATGTGCCTGCGAAGCCCAGGCT	JTK8	Homo sapiens v-yes-1 Yamaguchi sarcoma viral related oncogene homolog (LYN), mRNA.	v-yes-1 Yamaguchi sarcoma viral related oncogene homolog	cg04283851	4250	0.03	0.02	0.04	0.04	0.04	0.04	0.03	0.05	0.04	0.04	0.03	0.02	0.08	0.07	0.07	0.05	0.05	0.05	0.04	0.06	0.05	0.04	0.04	0.08	0.05	0.06	0.05	0.04	0.05	0.04	0.04	0.04	0.1	0.05
MAD2L1_E93_F	6466452	NM_002358.2	MAD2L1	4085	4	36.1	121207318	-213	Y	CGCAGGGTGATTCCCTGCTCC[CG]GGAGAGCTGCAGCGCCATGGCCAGGG	MAD2, HSMAD2	Homo sapiens MAD2 mitotic arrest deficient-like 1 (yeast) (MAD2L1), mRNA.	MAD2-like 1	cg08483943	3606	0.8	0.81	0.84	0.82	0.84	0.78	0.78	0.76	0.74	0.79	0.76	0.82	0.78	0.76	0.79	0.75	0.83	0.79	0.77	0.81	0.79	0.81	0.83	0.84	0.76	0.76	0.83	0.82	0.77	0.8	0.82	0.8	0.81	0.85
MAF_E77_R	73427804	NM_005360.3	MAF	4094	16	36.1	78192035	77	Y	AAAATAGCGAAGTCCTGGGGAAAGA[CG]AGGCAGAGAGCAAAGGGGG	MGC71685	Homo sapiens v-maf musculoaponeurotic fibrosarcoma oncogene homolog (avian) (MAF), transcript variant 1, mRNA.	v-maf musculoaponeurotic fibrosarcoma oncogene homolog isoform a	cg02881640	859	0.05	0.04	0.11	0.02	0.02	0.04	0.02	0.06	0.04	0.05	0.03	0.05	0.1	0.09	0.1	0.05	0.06	0.08	0.03	0.05	0.06	0.07	0.11	0.27	0.05	0.09	0.09	0.08	P>0.05	0.06	0.07	P>0.05	0.08	0.09
MAF_P826_R	73427804	NM_005360.3	MAF	4094	16	36.1	78192938	-826	Y	GTGCCCTTGGACAGAGCGAGCGCCTATG[CG]AGATAACTCCGGGGAAGCTCAA	MGC71685	Homo sapiens v-maf musculoaponeurotic fibrosarcoma oncogene homolog (avian) (MAF), transcript variant 1, mRNA.	v-maf musculoaponeurotic fibrosarcoma oncogene homolog isoform a	cg24274831	4251	0	0	0	0	0	0.01	0	0.02	0	0.01	0	0	0.02	0.01	0.02	0	0.01	0.01	0.07	0.04	0.02	0.02	0	0.03	0.01	0.06	0.01	0.01	0.01	0.03	0	0	0.1	0
MAGEL2_E166_R	18765721	NM_019066.2	MAGEL2	54551	15	36.1	21441916	166	N	GGGCTGGGCCTGCAAGACTGCAGG[CG]GTGCCTGCCAGGAAGGCTG	nM15, NDNL1	Homo sapiens MAGE-like 2 (MAGEL2), mRNA.	MAGE-like protein 2	cg03672494	3624	0.98	0.98	0.98	0.95	0.97	0.98	0.97	0.96	0.97	0.97	0.98	0.98	0.98	0.98	0.98	0.98	0.98	0.98	0.98	0.98	0.98	0.96	0.97	0.96	0.96	0.97	0.95	0.97	0.99	0.96	0.97	0.98	0.98	0.97
MALT1_P406_R	27886564	NM_006785.2	MALT1	10892	18	36.1	54489192	-406	Y	TGCCATACACATCTAACCCTAAAA[CG]AGGAAGCGTCCGCTGAGGTTGCCCAC	MLT, MLT1, DKFZp434L132	Homo sapiens mucosa associated lymphoid tissue lymphoma translocation gene 1 (MALT1), transcript variant 1, mRNA.	mucosa associated lymphoid tissue lymphoma translocation protein 1 isoform a	cg22260834	4065	0.01	0.04	0.05	0.01	0.01	0.03	0.01	0.06	0.03	0.04	0.03	0.03	0.07	0.08	0.07	0.04	0.08	0.06	0.14	0.09	0.05	0.04	0.02	0.08	0.04	0.05	0.05	0.05	0.04	0.04	0.06	0.06	0.23	0.02
MAP2K6_E297_F	14589899	NM_002758.2	MAP2K6	5608	17	36.1	64922731	297	N	AAGGAAAGGGGAAAATGTCTCAGT[CG]AAAGGTAAGAGGCTGTTTGCATTAG	MEK6, MKK6, MAPKK6, PRKMK6, SAPKK3	Homo sapiens mitogen-activated protein kinase kinase 6 (MAP2K6), transcript variant 1, mRNA.	mitogen-activated protein kinase kinase 6 isoform 1	cg09190049	5639	0.01	0.01	0.08	0.05	0	0.01	0.04	0.01	0.02	0.01	0	0.03	0.03	0.02	0.05	0.02	0.03	0.04	0.09	0.02	0.02	0.02	0.02	0.04	0.01	0.01	0.02	0.01	0.01	0.01	0.02	0.08	0.1	0.06
MAP2K6_P297_R	14589899	NM_002758.2	MAP2K6	5608	17	36.1	64922137	-297	Y	ACTCCCAAACAGACCTTCT[CG]ACAAGCCAAAAGCTCTTTAGCTAACCTAA	MEK6, MKK6, MAPKK6, PRKMK6, SAPKK3	Homo sapiens mitogen-activated protein kinase kinase 6 (MAP2K6), transcript variant 1, mRNA.	mitogen-activated protein kinase kinase 6 isoform 1	cg23296889	5050	0.09	0.11	0.16	0.06	0.12	0.12	0.08	0.12	0.14	0.09	0.09	0.13	0.14	0.16	0.16	0.16	0.14	0.17	0.14	0.13	0.13	0.13	0.16	0.14	0.17	0.15	0.14	0.15	0.13	0.15	0.17	0.19	0.2	0.19
MAP3K1_E81_F	88983555	XM_042066.10	MAP3K1	4214	5	36.1	56146103	81	Y	CTGCAGGGAAGAAGGACGTGCGG[CG]AGAAGCATCGGATTCGGGG	.	PREDICTED: Homo sapiens mitogen-activated protein kinase kinase kinase 1 (MAP3K1), mRNA.	mitogen-activated protein kinase kinase kinase 1	cg00468724	5643	0.11	0.08	0.24	0	0	0.09	0.07	0.04	0.2	0.01	0.06	0.07	0.11	0.27	0.27	0.59	0.05	0.13	0.01	0.09	0.05	0.11	0.03	0.16	0.11	0.03	0.07	0.12	0.13	0.11	0.07	P>0.05	0.16	0.22
MAP3K1_P7_F	88983555	XM_042066.10	MAP3K1	4214	5	36.1	56146015	-7	Y	GTAGAGTCCAGGGACTAGGAGGACTCACAA[CG]CAGCGATGGGCAGCCAGGCCCTG	.	PREDICTED: Homo sapiens mitogen-activated protein kinase kinase kinase 1 (MAP3K1), mRNA.	mitogen-activated protein kinase kinase kinase 1	cg06448700	5052	0.29	0.32	0.2	0.2	0.13	0.22	0.22	0.16	0.35	0.11	0.25	0.32	0.2	0.3	0.28	0.51	0.18	0.19	0.06	0.37	0.17	0.26	0.12	0.21	0.22	0.21	0.31	0.27	0.18	0.23	0.19	0.25	0.15	0.39
MAP3K8_P1036_F	22035597	NM_005204.2	MAP3K8	1326	10	36.1	30761836	-1036	Y	ACCTGGGCACTGGGAAGAATAGGG[CG]TGGACTTGGAGTGTGACCG	COT, EST, ESTF, TPL2, Tpl-2, c-COT, FLJ10486	Homo sapiens mitogen-activated protein kinase kinase kinase 8 (MAP3K8), mRNA.	mitogen-activated protein kinase kinase kinase 8	cg21555918	4067	0.68	0.66	0.79	0.6	0.83	0.78	0.74	0.79	0.81	0.89	0.76	0.69	0.79	0.79	0.7	0.74	0.65	0.86	0.83	0.82	0.82	0.84	0.77	0.69	0.75	0.81	0.91	0.63	0.78	0.86	0.71	0.94	0.81	0.86
MAP3K9_E17_R	52421789	NM_033141.2	MAP3K9	4293	14	36.1	70345624	17	Y	GGCGCTCGCTAGGCAGCCGAGAAG[CG]CTCTGGAGGGCTCCATGGA	MLK1, PRKE1	Homo sapiens mitogen-activated protein kinase kinase kinase 9 (MAP3K9), mRNA.	mitogen-activated protein kinase kinase kinase 9	cg09337038	5653	0.03	0.03	0.01	0.01	0	0.03	0.06	0.04	0.03	0.03	0.02	0.03	0.06	0.05	0.06	0.03	0.16	0.06	P>0.05	0.01	0.04	0.04	0.01	0.07	0.03	0.03	0.04	0.03	0.03	0.02	0.19	0.14	0.09	0.13
MAPK10_E26_F	20986509	NM_138982.1	MAPK10	5602	4	36.1	87593281	26	N	AGCGGCAAAATCCCTCTGGGCT[CG]CTGGGTCCCCTGCCACGCCATTT	JNK3, JNK3A, PRKM10, p493F12, FLJ12099, MGC50974, p54bSAPK	Homo sapiens mitogen-activated protein kinase 10 (MAPK10), transcript variant 2, mRNA.	mitogen-activated protein kinase 10 isoform 2	cg26029835	884	0.34	0.35	0.62	0.33	0.57	0.39	0.23	0.31	0.28	0.42	0.33	0.5	0.39	0.38	0.32	0.25	0.47	0.43	0.79	0.61	0.38	0.51	0.45	0.39	0.4	0.46	0.43	0.58	0.3	0.51	0.47	0.68	0.74	0.37
MAPK12_E165_R	48255969	NM_002969.3	MAPK12	6300	22	36.1	49042051	165	Y	CGGTAAAAGCCACTGCGGGCGGG[CG]GCGGAGAGCTCATGGCAGGCC	ERK3, ERK6, SAPK3, PRKM12, SAPK-3, P38GAMMA	Homo sapiens mitogen-activated protein kinase 12 (MAPK12), mRNA.	mitogen-activated protein kinase 12	cg06544203	5655	0.01	0.02	0.01	0.01	0.01	0.02	0.02	0.04	0.02	0.02	0.02	0.01	0.05	0.03	0.03	0.03	0.02	0.02	0.01	0.01	0.02	0.01	0.01	0.04	0.02	0.02	0.02	0.02	0.02	0.02	0.01	0.02	0.03	0.02
MAPK12_P416_F	48255969	NM_002969.3	MAPK12	6300	22	36.1	49042632	-416	Y	GCCCATCCTTGACAGCCTGAG[CG]CTGACTTCTATGGCAGCCGCAAGTCGGGC	ERK3, ERK6, SAPK3, PRKM12, SAPK-3, P38GAMMA	Homo sapiens mitogen-activated protein kinase 12 (MAPK12), mRNA.	mitogen-activated protein kinase 12	cg26416296	5060	0.05	0.03	0.06	0.11	0.02	0.03	0.1	0.1	0.07	0.06	0.14	0.06	0.09	0.08	0.1	0.04	0.13	0.12	0	0.04	0.08	0.07	0	0.11	0.11	0.05	0.1	0.04	0.06	0.06	0.07	0	0.08	0.01
MAPK14_P327_R	20986513	NM_139013.1	MAPK14	1432	6	36.1	36103224	-327	Y	AAGATCTTTTGACTCTTTCCC[CG]ACACGCTATTTGTCAGTGTCGTTTTCCAC	RK, p38, EXIP, Mxi2, CSBP1, CSBP2, CSPB1, PRKM14, PRKM15, SAPK2A, p38ALPHA	Homo sapiens mitogen-activated protein kinase 14 (MAPK14), transcript variant 3, mRNA.	mitogen-activated protein kinase 14 isoform 3	cg18213931	4072	0.21	0.3	0.28	0.2	0.28	0.13	0.23	0.13	0.24	0.05	0.09	0.24	0.19	0.23	0.26	0.26	0.25	0.19	0.14	0.1	0.17	0.23	0.2	0.26	0.31	0.24	0.18	0.18	0.17	0.18	0.18	0.34	0.15	0.41
MAPK4_E273_R	6715608	NM_002747.2	MAPK4	5596	18	36.1	46444109	273	N	CCCTCCCAATGCAGGTTAAGA[CG]ACAGCCTGCGCCCCCAACTAGC	ERK3, Erk4, PRKM4, p63MAPK	Homo sapiens mitogen-activated protein kinase 4 (MAPK4), mRNA.	mitogen-activated protein kinase 4	cg21612229	5660	0.86	0.8	0.81	0.89	0.81	0.82	0.85	0.87	0.84	0.83	0.94	0.83	0.83	0.85	0.88	0.85	0.9	0.89	0.91	0.83	0.84	0.84	0.85	0.82	0.82	0.73	0.71	0.89	0.85	0.81	0.9	0.85	0.85	0.93
MAPK9_P1175_F	21237744	NM_139070.1	MAPK9	5601	5	36.1	179641391	-1175	N	CCAAGTGACCACTGCCCCA[CG]GTCTTCTCCCCGTCCTCTGGGTGGT	JNK2, JNK2A, JNK2B, PRKM9, JNK-55, JNK2BETA, p54aSAPK, JNK2ALPHA	Homo sapiens mitogen-activated protein kinase 9 (MAPK9), transcript variant 4, mRNA.	mitogen-activated protein kinase 9 isoform 4	cg05023457	5073	0.99	0.98	0.98	0.98	0.98	0.98	0.97	0.97	0.98	0.97	0.98	0.96	0.99	0.99	0.99	0.99	0.99	0.98	0.99	0.99	0.99	0.95	0.98	0.98	0.98	0.98	0.97	0.99	0.99	0.97	0.97	0.99	0.99	0.98
MAS1_P469_R	6006022	NM_002377.2	MAS1	4142	6	36.1	160247495	-469	N	CAGTGGCAGCATTGCCCAGACATG[CG]TTTTGTCATCAAGTCTTAATGCAGTCCAC	MAS	Homo sapiens MAS1 oncogene (MAS1), mRNA.	MAS1 oncogene	cg04134973	2733	0.95	0.93	0.9	0.94	0.92	0.95	0.95	0.97	0.95	0.95	0.97	0.93	0.97	0.97	0.96	0.96	0.95	0.94	0.97	0.94	0.97	0.94	0.91	0.95	0.96	0.95	0.95	0.94	0.97	0.92	0.93	0.95	0.96	0.87
MAS1_P657_R	6006022	NM_002377.2	MAS1	4142	6	36.1	160247307	-657	N	CCACACATCAATGGCTTGCCTGGCTTA[CG]TAGTCTGAGCAGGTGCCCAGCTTTGTCGC	MAS	Homo sapiens MAS1 oncogene (MAS1), mRNA.	MAS1 oncogene	cg13390345	2738	0.99	0.99	0.99	0.97	0.98	0.99	0.99	0.99	0.99	0.99	0.99	0.99	0.99	0.99	0.99	0.99	0.99	0.99	0.99	0.99	0.99	0.99	0.99	0.99	0.99	0.99	0.99	0.99	0.99	0.98	0.98	0.99	0.99	0.98
MATK_P190_R	21450845	NM_139355.1	MATK	4145	19	36.1	3753000	-190	Y	CTCCCGGGGCATAAGGAAGGAAG[CG]GGGCTGCAGGTACCGCCTG	CHK, CTK, HYL, Lsk, HYLTK, HHYLTK, MGC1708, MGC2101, DKFZp434N1212	Homo sapiens megakaryocyte-associated tyrosine kinase (MATK), transcript variant 1, mRNA.	megakaryocyte-associated tyrosine kinase isoform a	cg21380287	5839	0.25	0.24	0.21	0.01	0.01	0.23	0.2	0.26	0.17	0.17	0.21	0.13	0.21	0.23	0.15	0.3	0.17	0.14	0.03	0.17	0.16	0.1	0.35	0.19	0.18	0.1	0.15	0.11	0.17	0.28	0.14	0.1	0.31	0.02
MATK_P64_F	21450845	NM_139355.1	MATK	4145	19	36.1	3752874	-64	Y	GGCCGACTTAACTCTTTGTCAGC[CG]GGCTGGTTTTCACCCACCTGGTGGCAG	CHK, CTK, HYL, Lsk, HYLTK, HHYLTK, MGC1708, MGC2101, DKFZp434N1212	Homo sapiens megakaryocyte-associated tyrosine kinase (MATK), transcript variant 1, mRNA.	megakaryocyte-associated tyrosine kinase isoform a	cg02798144	5744	0.03	0.02	0.04	0.02	0.05	0.02	0.04	0.05	0.02	0.03	0.03	0.03	0.04	0.04	0.03	0.02	0.08	0.07	0.06	0.04	0.03	0.04	0.23	0.04	0.02	0.04	0.04	0.02	0.03	0.05	0.07	0.09	0.13	0.04
MBD2_P233_F	21464121	NM_003927.3	MBD2	8932	18	36.1	50005389	-233	N	GGGGTGATAGCCCCTTTTCC[CG]CCCCTCTGCACAAAGCTTGCAGGGGA	DMTase, NY-CO-41, DKFZp586O0821	Homo sapiens methyl-CpG binding domain protein 2 (MBD2), transcript variant 1, mRNA.	methyl-CpG binding domain protein 2 isoform 1	cg15090185	4074	0.64	0.68	0.61	0.72	0.07	0.6	0.59	0.6	0.6	0.63	0.69	0.72	0.55	0.65	0.63	0.69	0.66	0.65	0.6	0.83	0.65	0.75	0.64	0.59	0.69	0.68	0.76	0.71	0.61	0.71	0.5	0.55	0.7	0.67
MC2R_E455_F	66346710	NM_000529.2	MC2R	4158	18	36.1	13905080	455	N	GCCGCATGCCCACGTCTTTGTGG[CG]CTAAAACCCCCGCACTCTTACAC	ACTHR, MGC125798	Homo sapiens melanocortin 2 receptor (adrenocorticotropic hormone) (MC2R), mRNA.	melanocortin 2 receptor	cg21266195	3630	0.99	0.99	0.98	0.99	0.99	0.99	0.99	0.99	0.99	0.99	0.99	0.99	0.99	0.99	0.99	0.99	0.99	0.99	0.99	0.99	0.99	0.99	0.99	0.99	0.99	0.99	0.99	0.99	0.99	0.99	0.99	0.9	0.99	0.99
MCAM_P169_R	71274106	NM_006500.2	MCAM	4162	11	36.1	118693219	-169	Y	GGGAGCTGCGCCTAGGAGCGCTGC[CG]GAGGTAGGCCAGAGCCGGACTC	CD146, MUC18	Homo sapiens melanoma cell adhesion molecule (MCAM), mRNA.	melanoma cell adhesion molecule	cg13567839	4262	0.02	0.02	0.02	0.01	0.03	0.03	0.02	0.04	0.02	0.03	0.01	0.02	0.06	0.06	0.06	0.02	0.04	0.05	0.01	0.04	0.04	0.03	0.03	0.06	0.03	0.04	0.05	0.03	0.03	0.03	0.06	0.04	0.11	0.04
MCAM_P265_R	71274106	NM_006500.2	MCAM	4162	11	36.1	118693315	-265	Y	GTCTGACTGGCCGAGGTGGCAG[CG]AGGAGAAGCTGTCCCGGATG	CD146, MUC18	Homo sapiens melanoma cell adhesion molecule (MCAM), mRNA.	melanoma cell adhesion molecule	cg19017850	4265	0.07	0.07	0.08	0.02	0.02	0.08	0.07	0.13	0.08	0.08	0.05	0.04	0.13	0.15	0.13	0.06	0.14	0.11	0.03	0.05	0.09	0.07	0.05	0.17	0.07	0.05	0.06	0.05	0.07	0.05	0.19	0.1	0.12	0.03
MCC_E23_R	4505128	NM_002387.1	MCC	4163	5	36.1	112658178	23	Y	AAAAGAGCAGCCGTGGCTCGCGTTTCA[CG]GACGAGCCATTGCTGCAGGAGG	FLJ46755	Homo sapiens mutated in colorectal cancers (MCC), mRNA.	mutated in colorectal cancers	cg10599443	887	0.03	0.02	0.07	0.03	0	0.03	0.03	0.05	0.02	0.02	0.02	0.02	0.07	0.06	0.08	0.05	0.06	0.07	0.06	0.09	0.04	0.03	0.04	0.08	0.03	0.03	0.04	0.03	0.03	0.03	0.02	0.01	0.06	0.05
MCC_P196_R	4505128	NM_002387.1	MCC	4163	5	36.1	112658397	-196	Y	AGCACGAGCCGACACCCTAGAGGGCACCGG[CG]AGCTCCCGAAAAAACTAGGGCG	FLJ46755	Homo sapiens mutated in colorectal cancers (MCC), mRNA.	mutated in colorectal cancers	cg19728002	4270	0	0	0	0	0	0	0	0	0	0	0	0	0	0	0	0	0	0	0	0	0.01	0	0	0.01	0	0	0	0	0	0	0	0	0	0
MCM2_P241_R	33356546	NM_004526.2	MCM2	4171	3	36.1	128799702	-241	Y	CACGCAGCCAGCAAGTGTCGT[CG]GGTCCCCTGGAGCCTCAGCTTCTAC	BM28, CCNL1, CDCL1, cdc19, D3S3194, MITOTIN, KIAA0030, MGC10606	Homo sapiens MCM2 minichromosome maintenance deficient 2, mitotin (S. cerevisiae) (MCM2), mRNA.	minichromosome maintenance protein 2	cg19254115	2100	0.01	0.01	0.01	0.01	0.01	0.02	0.02	0.02	0.01	0.01	0.01	0.01	0.03	0.04	0.03	0.01	0.02	0.02	0.01	0.01	0.02	0.02	0.01	0.04	0.02	0.02	0.02	0.02	0.02	0.01	0.01	0.01	0.03	0.01
MCM2_P260_F	33356546	NM_004526.2	MCM2	4171	3	36.1	128799683	-260	Y	GGCCCTGGTGTGACCGAGGTCA[CG]CAGCCAGCAAGTGTCGTCGGGTCCC	BM28, CCNL1, CDCL1, cdc19, D3S3194, MITOTIN, KIAA0030, MGC10606	Homo sapiens MCM2 minichromosome maintenance deficient 2, mitotin (S. cerevisiae) (MCM2), mRNA.	minichromosome maintenance protein 2	cg10691006	2322	0.05	0.02	0.03	0.02	0.08	0.05	0.06	0.08	0.04	0.04	0.04	0.02	0.09	0.1	0.11	0.06	0.07	0.06	0.09	0.04	0.05	0.03	0.03	0.08	0.04	0.03	0.04	0.03	0.03	0.04	0.02	0.07	0.06	0.01
MCM6_E136_F	33469920	NM_005915.4	MCM6	4175	2	36.1	136350345	136	Y	TCTGGCACTTCTCGGCCACCT[CG]TCGCGGACCTCCAGGTGCTGGCTGCCG	Mis5, P105MCM, MCG40308	Homo sapiens MCM6 minichromosome maintenance deficient 6 (MIS5 homolog, S. pombe) (S. cerevisiae) (MCM6), mRNA.	minichromosome maintenance protein 6	cg15058178	2818	0.02	0.01	0.01	0.01	0.01	0.02	0.02	0.03	0.01	0.02	0.01	0.01	0.04	0.03	0.04	0.03	0.02	0.03	0.02	0.02	0.03	0.02	0.01	0.05	0.02	0.02	0.03	0.02	0.02	0.02	0.01	0.03	0.04	0.01
MDR1_seq_42_S300_R	42741658	NM_000927.3	ABCB1	5243	7	36.1	87068270	.	Y	CGGATTGACTGAATGCTGATTCCT[CG]AGAAACTGCGAAACAGGTTGAAT	CLCS, MDR1, P-gp, PGY1, ABC20, CD243, GP170	Homo sapiens ATP-binding cassette, sub-family B (MDR/TAP), member 1 (ABCB1), mRNA.	ATP-binding cassette sub-family B member 1	cg25735094	6068	0.01	0.01	0.03	0.01	0.08	0.01	0.01	0.02	0.01	0.01	0.08	0.02	0.03	0.02	0.02	0.1	0.02	0.02	0.01	0.01	0.02	0.02	0.02	0.02	0.02	0.02	0.02	0.01	0.01	0.01	0.07	0.03	0.05	0.02
MDS1_E45_F	4826827	NM_004991.1	MDS1	4197	3	36.1	170864123	45	Y	CCTTTCTCTCAATCCACACT[CG]CTATCTCTCCAGCATTGTCAGTTTGGACA	PRDM3, MDS1-EVI1	Homo sapiens myelodysplasia syndrome 1 (MDS1), mRNA.	myelodysplasia syndrome protein 1	cg03078689	799	0.08	0.08	0.03	0	0.09	0.08	0.06	0.07	0.05	0.04	0.07	0.05	0.05	0.07	0.07	0.04	0.08	0.06	0.01	0.05	0.05	0.04	0.04	0.06	0.05	0.05	0.05	0.04	0.05	0.06	0.06	0.18	0.18	0.05
MEG3_E91_F	89037804	XR_001355.1	MEG3	55384	14	36.1	100362306	91	Y	GGGCGCCCACGAGAGGATCCCTCACC[CG]GTGAGTGGTTGGCCATCCT	.	PREDICTED: Homo sapiens maternally expressed 3, transcript variant 10 (MEG3), misc RNA.	.	cg27191825	3640	0.55	0.59	0.45	0.79	0.75	0.55	0.64	0.52	0.54	0.5	0.56	0.5	0.5	0.49	0.53	0.51	0.62	0.53	0.8	0.39	0.46	0.46	0.71	0.5	0.43	0.45	0.44	0.45	0.53	0.44	0.57	0.75	0.67	0.71
MEG3_P235_F	89037804	XR_001355.1	MEG3	55384	14	36.1	100361980	-235	Y	CGGGCTCACGCAGGGAAAAAGCACCCG[CG]ACCACAGGGTGTTGGTCATGGC	.	PREDICTED: Homo sapiens maternally expressed 3, transcript variant 10 (MEG3), misc RNA.	.	cg24336658	1384	0.89	0.88	0.95	0.94	0.94	0.9	0.9	0.89	0.9	0.9	0.9	0.9	0.87	0.88	0.88	0.88	0.96	0.93	0.87	0.93	0.87	0.89	0.98	0.87	0.86	0.85	0.89	0.87	0.88	0.85	0.97	0.97	0.8	0.97
MEST_E150_F	29294638	NM_002402.2	MEST	4232	7	36.1	129913432	150	Y	TCAGGAAGCGCATGCGCAACCGGTTCTC[CG]AAACATGGAGTCCTGTAGGCAAGG	PEG1, MGC8703, MGC111102, DKFZp686L18234	Homo sapiens mesoderm specific transcript homolog (mouse) (MEST), transcript variant 1, mRNA.	mesoderm specific transcript isoform a	cg05241978	3648	0.45	0.56	0.41	0.23	0.1	0.39	0.36	0.4	0.37	0.51	0.25	0.46	0.35	0.48	0.34	0.48	0.39	0.38	0.27	0.47	0.3	0.29	0.18	0.49	0.32	0.43	0.47	0.37	0.52	0.38	0.31	0.44	0.31	0.5
MEST_P4_F	29294638	NM_002402.2	MEST	4232	7	36.1	129913278	-4	Y	GCTGACGCCTGGCAGGGAGAAGG[CG]GCAGCACATGCTGGGCTCGGG	PEG1, MGC8703, MGC111102, DKFZp686L18234	Homo sapiens mesoderm specific transcript homolog (mouse) (MEST), transcript variant 1, mRNA.	mesoderm specific transcript isoform a	cg20632786	1390	0.63	0.75	0.73	0.49	0.5	0.6	0.34	0.54	0.47	0.72	0.33	0.7	0.46	0.68	0.49	0.65	0.47	0.58	0.54	0.71	0.46	0.45	0.17	0.59	0.46	0.61	0.64	0.51	0.69	0.56	0.41	0.53	0.33	0.64
MEST_P62_R	29294638	NM_002402.2	MEST	4232	7	36.1	129913220	-62	Y	GCCGGAGGCTATTGTCGAAGCCA[CG]GCCTGCCATTTCATACCCTTTGCAA	PEG1, MGC8703, MGC111102, DKFZp686L18234	Homo sapiens mesoderm specific transcript homolog (mouse) (MEST), transcript variant 1, mRNA.	mesoderm specific transcript isoform a	cg07409197	1392	0.6	0.69	0.61	0.35	0.48	0.49	0.32	0.44	0.43	0.61	0.29	0.67	0.44	0.62	0.42	0.59	0.5	0.56	0.25	0.6	0.43	0.39	0.2	0.59	0.43	0.52	0.53	0.42	0.57	0.42	0.5	0.5	0.32	0.65
MET_E333_F	42741654	NM_000245.2	MET	4233	7	36.1	116100028	333	Y	GGAAACTGAAGAGACGTGGCCACGG[CG]AGGACGAAACTAGAATGGGG	HGFR, RCCP2	Homo sapiens met proto-oncogene (hepatocyte growth factor receptor) (MET), mRNA.	met proto-oncogene precursor	cg24548568	805	0.21	0.17	0.21	0.11	0.28	0.2	0.25	0.11	0.11	0.19	0.11	0.17	0.16	0.22	0.17	0.23	0.2	0.13	0.12	0.21	0.32	0.14	0.34	0.25	0.27	0.21	0.19	0.11	0.21	0.27	0.13	0.45	P>0.05	0.3
MFAP4_P10_R	23111004	NM_002404.1	MFAP4	4239	17	36.1	19231096	-10	N	TGCTCAGAGTGGCTGGGTGTCTG[CG]GCCCCAGACTGCAACCGCCCAGAGTT	.	Homo sapiens microfibrillar-associated protein 4 (MFAP4), mRNA.	microfibrillar-associated protein 4	cg07727884	2358	0.16	0.17	0.22	0.11	0.11	0.12	0.14	0.21	0.17	0.14	0.1	0.14	0.26	0.22	0.2	0.2	0.3	0.31	0.15	0.31	0.21	0.2	0.34	0.2	0.22	0.25	0.26	0.1	0.2	0.21	0.2	0.23	0.31	0.19
MFAP4_P197_F	23111004	NM_002404.1	MFAP4	4239	17	36.1	19231283	-197	N	GACCACCTGTGTCTCATTAGTCCTGT[CG]GGCAAAGTACTGCAGACGTTAACTCCCTGC	.	Homo sapiens microfibrillar-associated protein 4 (MFAP4), mRNA.	microfibrillar-associated protein 4	cg10351914	2363	0.3	0.22	0.24	0.38	0.43	0.23	0.33	0.42	0.33	0.31	0.34	0.25	0.46	0.42	0.38	0.36	0.51	0.5	0.42	0.41	0.42	0.34	0.54	0.3	0.41	0.39	0.38	0.16	0.46	0.41	0.3	0.37	0.38	0.19
MGMT_P272_R	49574515	NM_002412.2	MGMT	4255	10	36.1	131155184	-272	Y	GAAGGGCCATCCGGGTCAGG[CG]CACAGGGCAGCGGCGCTGCCGGAGG	.	Homo sapiens O-6-methylguanine-DNA methyltransferase (MGMT), mRNA.	O-6-methylguanine-DNA methyltransferase	cg01900912	1432	0.01	0.02	0	0	0	0.03	0.02	0.04	0.02	0.03	0.01	0.02	0.05	0.04	0.05	0.04	0.06	0.07	0.06	0.02	0.04	0.04	0.04	0.06	0.04	0.04	0.05	0.04	0.03	0.03	0.01	0.07	0.08	0.04
MGMT_P281_F	49574515	NM_002412.2	MGMT	4255	10	36.1	131155175	-281	Y	GGCTTGTACCGGCCGAAGGGCCATC[CG]GGTCAGGCGCACAGGGCAGCGG	.	Homo sapiens O-6-methylguanine-DNA methyltransferase (MGMT), mRNA.	O-6-methylguanine-DNA methyltransferase	cg17480470	1407	0.01	0.01	0.01	0.01	0.05	0.02	0.02	0.04	0.02	0.02	0.02	0.01	0.05	0.05	0.04	0.05	0.04	0.04	0.02	0.02	0.03	0.03	0.02	0.05	0.03	0.03	0.04	0.03	0.02	0.02	0.05	0.04	0.04	0.02
MKRN3_E144_F	74272285	NM_005664.2	MKRN3	7681	15	36.1	21361691	144	Y	GTGAGAAGGGACTTAGGGACTGC[CG]GAACACAGCGAAGCAGAGGCAGAAGG	D15S9, RNF63, ZFP127, ZNF127, MGC88288	Homo sapiens makorin, ring finger protein, 3 (MKRN3), mRNA.	makorin, ring finger protein, 3	cg15423863	3676	0.99	0.99	0.97	0.96	0.99	0.99	0.98	0.99	0.99	0.99	0.99	0.99	0.99	0.99	0.99	0.99	0.99	0.99	0.99	0.99	0.99	0.99	0.99	0.99	0.99	0.99	0.99	0.99	0.99	0.99	0.99	0.99	0.99	0.99
MLF1_E243_F	33636694	NM_022443.2	MLF1	4291	3	36.1	159771921	243	Y	AGGGAAAAGAGCGAGTTTTAGAGGG[CG]AGAGAGAATTCGGAGTAACTCTG	.	Homo sapiens myeloid leukemia factor 1 (MLF1), mRNA.	myeloid leukemia factor 1	cg11432768	891	0.05	0.04	0.1	0.03	0.12	0.04	0.04	0.1	0.05	0.05	0.04	0.02	0.16	0.41	0.28	0.43	0.11	0.26	0.2	0.11	0.15	0.06	0.11	0.31	0.12	0.08	0.05	0.04	0.29	0.27	0.22	0.12	0.28	0.18
MLF1_P97_F	33636694	NM_022443.2	MLF1	4291	3	36.1	159771581	-97	Y	TGCCAGGGCAGCGGCGCATTGCTCCC[CG]CCTCGTCCTGGTGACGTCACAGAG	.	Homo sapiens myeloid leukemia factor 1 (MLF1), mRNA.	myeloid leukemia factor 1	cg21767902	4276	0.02	0.02	0.01	0.01	0.12	0.04	0.01	0.05	0.03	0.04	0.02	0.03	0.07	0.07	0.1	0.04	0.07	0.07	0.01	0.04	0.06	0.05	0.03	0.08	0.04	0.05	0.05	0.04	0.05	0.05	0.03	0.13	0.1	0.02
MLH1_P381_F	28559089	NM_000249.2	MLH1	4292	3	36.1	37009602	197	Y	GCGGGAGGCCACAAGAGCAGGGCCAA[CG]TTAGAAAGGCCGCAAGGGGAG	FCC2, COCA2, HNPCC, hMLH1, HNPCC2, MGC5172	Homo sapiens mutL homolog 1, colon cancer, nonpolyposis type 2 (E. coli) (MLH1), mRNA.	MutL protein homolog 1	cg04807499	2741	0.02	0.02	0.01	0.23	0.01	0.02	0.02	0.02	0.02	0.02	0.02	0.02	0.03	0.02	0.03	0.02	0.02	0.02	0.01	0.07	0.03	0.02	0.01	0.03	0.01	0.02	0.02	0.01	0.02	0.02	0.02	0.02	0.04	0.02
MLH3_E72_F	7657336	NM_014381.1	MLH3	27030	14	36.1	74587814	72	Y	CCCGGCATCATCTTTTCGT[CG]CGTGCTTCCCCCAGAGTCACCTG	HNPCC, HNPCC7, S240II117	Homo sapiens mutL homolog 3 (E. coli) (MLH3), mRNA.	mutL homolog 3	cg16617972	3686	0	0	0	0	0	0.01	0	0.01	0	0.01	0.02	0	0.01	0.03	0.02	0.01	0.01	0.01	0	0.01	0.01	0	0.01	0.03	0	0	0.01	0.01	0.02	0.01	0	0	0.01	0
MLH3_P25_F	7657336	NM_014381.1	MLH3	27030	14	36.1	74587911	-25	Y	GCGCGCACCTTGGATCTTGAGGCT[CG]TGCGTGCCCACGAGCATGCGCTTC	HNPCC, HNPCC7, S240II117	Homo sapiens mutL homolog 3 (E. coli) (MLH3), mRNA.	mutL homolog 3	cg11770975	1543	0.02	0.02	0.03	0.02	0.04	0.02	0.01	0.03	0.02	0.01	0.01	0.01	0.04	0.04	0.05	0.02	0.05	0.04	0.02	0.03	0.02	0.02	0.04	0.03	0.01	0.02	0.02	0.01	0.01	0.01	0.02	0.03	0.04	0.01
MLLT3_E93_R	4758719	NM_004529.1	MLLT3	4300	9	36.1	20612357	93	Y	TGAAGAGGCTGCTATGAATGAGAGCG[CG]CCCAGGAGCGGAGGGTAGATG	AF9, YEATS3, FLJ2035	Homo sapiens myeloid/lymphoid or mixed-lineage leukemia (trithorax homolog, Drosophila); translocated to, 3 (MLLT3), mRNA.	myeloid/lymphoid or mixed-lineage leukemia (trithorax homolog, Drosophila); translocated to, 3	cg18264687	905	0	0	0.03	0	0	0.01	0	0.01	0.01	0.01	0	0.01	0.02	0.01	0.01	0.01	0.01	0.01	0	0	0.01	0.01	0	0.02	0.01	0.01	0.01	0.01	0.01	0	0.02	0	0.02	0
MLLT4_P1400_F	5174574	NM_005936.1	MLLT4	4301	6	36.1	167969262	-1400	Y	GCGGAAGAAAACAGCTTGAAAAGGT[CG]GCTTTGAAGTGACCCAGCGGA	AF6, AF-6, AFADIN, FLJ34371, RP3-431P23.3	Homo sapiens myeloid/lymphoid or mixed-lineage leukemia (trithorax homolog, Drosophila); translocated to, 4 (MLLT4), mRNA.	myeloid/lymphoid or mixed-lineage leukemia (trithorax homolog, Drosophila); translocated to, 4	cg05462092	4134	0.04	0.05	0.04	0.03	0.02	0.03	0.03	0.05	0.05	0.03	0.04	0.04	0.06	0.05	0.07	0.07	0.11	0.05	0.05	0.11	0.06	0.06	0.08	0.08	0.05	0.08	0.06	0.04	0.04	0.07	0.04	0.12	0.13	0.03
MLLT6_P957_F	57222567	NM_005937.2	MLLT6	4302	17	36.1	34114444	-957	Y	TGTCTGTGAACCCGACAGGAAGCTCCC[CG]AGGGCAGGAATATGTTTTGCTC	AF17, FLJ23480	Homo sapiens myeloid/lymphoid or mixed-lineage leukemia (trithorax homolog, Drosophila); translocated to, 6 (MLLT6), mRNA.	myeloid/lymphoid or mixed-lineage leukemia (trithorax homolog, Drosophila); translocated to, 6	cg12475291	2369	0.03	0.03	0.01	0	0	0.04	0.03	0.05	0.06	0.04	0.02	0.03	0.04	0.06	0.06	0.05	0.07	0.05	0.1	0.01	0.06	0.04	0	0.07	0.04	0.05	0.05	0.05	0.03	0.01	0	0.03	0.11	0.08
MME_E29_F	6042205	NM_000902.2	MME	4311	3	36.1	156280182	29	Y	AGATGTGCAAGTGGCGAAGCTTGAC[CG]AGAGCAGGCTGGAGCAGCCGCCCAA	NEP, CD10, CALLA, MGC126681, MGC126707	Homo sapiens membrane metallo-endopeptidase (neutral endopeptidase, enkephalinase, CALLA, CD10) (MME), transcript variant 1, mRNA.	membrane metallo-endopeptidase	cg20228377	3690	0.06	0.05	0.04	0.15	0.08	0.03	0.04	0.05	0.01	0.03	0.03	0.02	0.08	0.06	0.06	0.02	0.11	0.06	0.17	0.11	0.06	0.04	0.19	0.07	0.03	0.07	0.04	0.03	0.09	0.04	0.07	0.04	0.25	0.03
MMP1_P397_R	13027798	NM_002421.2	MMP1	4312	11	36.1	102174501	-397	N	AGGGCAGAGGGTGGAATTACTAACACTG[CG]CACCTGATGGCTGTTCGGCACC	CLG, CLGN	Homo sapiens matrix metallopeptidase 1 (interstitial collagenase) (MMP1), mRNA.	matrix metalloproteinase 1 preproprotein	cg16575408	4136	0.99	0.99	0.99	0.99	0.99	0.99	0.99	0.99	0.99	0.99	0.99	0.99	0.99	0.99	0.99	0.99	0.99	0.99	0.99	0.99	0.99	0.99	0.99	0.99	0.99	0.99	0.99	0.99	0.99	0.99	0.99	0.99	0.99	0.98
MMP1_P460_F	13027798	NM_002421.2	MMP1	4312	11	36.1	102174564	-460	N	CCCCCAGCACTCACTTTA[CG]GTGGCTCTTCGGGGTTCTCTGAGGTTCCC	CLG, CLGN	Homo sapiens matrix metallopeptidase 1 (interstitial collagenase) (MMP1), mRNA.	matrix metalloproteinase 1 preproprotein	cg18733315	4304	0.99	0.99	0.99	0.99	0.99	0.99	0.99	0.99	0.99	0.99	0.99	0.99	0.99	0.99	0.99	0.99	0.99	0.99	0.99	0.99	0.99	0.99	0.99	0.99	0.99	0.99	0.99	0.99	0.99	0.99	0.99	0.99	0.99	0.99
MMP10_E136_R	4505204	NM_002425.1	MMP10	4319	11	36.1	102156418	136	N	GAGCTGGCCAGTAGCTGCAATAGATGCCAC[CG]TTAATTACCTGGGCAAGATCCTTGT	SL-2, STMY2	Homo sapiens matrix metallopeptidase 10 (stromelysin 2) (MMP10), mRNA.	matrix metalloproteinase 10 preproprotein	cg02061229	920	0.71	0.77	0.78	0.71	0.78	0.58	0.51	0.63	0.67	0.75	0.75	0.77	0.71	0.73	0.69	0.68	0.64	0.65	0.8	0.63	0.68	0.63	0.69	0.74	0.68	0.66	0.66	0.69	0.71	0.62	0.77	0.82	0.71	0.77
MMP14_P13_F	13027797	NM_004995.2	MMP14	4323	14	36.1	22375620	-13	Y	AGGGAGGGACCAGAGGAGAGAG[CG]AGAGAGGGAACCAGACCCCAGTTCG	MMP-X1, MTMMP1, MT1-MMP	Homo sapiens matrix metallopeptidase 14 (membrane-inserted) (MMP14), mRNA.	matrix metalloproteinase 14 preproprotein	cg09208010	4148	0.21	0.4	0.19	0.42	0.4	0.27	0.32	0.43	0.3	0.5	0.18	0.26	0.38	0.33	0.28	0.11	0.52	0.42	0.56	0.49	0.46	0.46	0.72	0.19	0.27	0.55	0.46	0.06	0.39	0.56	0.56	0.49	0.7	0.07
MMP14_P208_R	13027797	NM_004995.2	MMP14	4323	14	36.1	22375425	-208	N	CTACAGCCCCCTGCTGTCCAT[CG]CGGCCTCAACCCCTGCAGATGGCA	MMP-X1, MTMMP1, MT1-MMP	Homo sapiens matrix metallopeptidase 14 (membrane-inserted) (MMP14), mRNA.	matrix metalloproteinase 14 preproprotein	cg01508380	4149	0.13	0.26	0.04	0.18	0.56	0.18	0.26	0.32	0.12	0.3	0.17	0.18	0.3	0.21	0.17	0.06	0.38	0.31	0.15	0.27	0.43	0.35	0.4	0.24	0.14	0.28	0.25	0.06	0.27	0.38	0.17	0.37	0.48	0.29
MMP19_E274_R	89036201	XM_938761.1	MMP19	4327	12	36.1	54522728	274	N	CTGAAGGTCAGGAGGGAGGCTT[CG]ATGGGGCTGTGGAGCAGTAAC	.	PREDICTED: Homo sapiens matrix metallopeptidase 19 (MMP19), mRNA.	similar to Matrix metalloproteinase-19 precursor (MMP-19) (Matrix metalloproteinase RASI) (MMP-18)	cg01843273	3693	0.85	0.86	0.88	0.91	0.88	0.88	0.84	0.84	0.88	0.83	0.93	0.87	0.79	0.82	0.81	0.91	0.83	0.76	0.95	0.83	0.79	0.91	0.91	0.81	0.77	0.81	0.82	0.93	0.72	0.9	0.75	0.82	0.87	0.86
MMP19_P306_F	89036201	XM_938761.1	MMP19	4327	12	36.1	54523308	-306	N	CCTGGGCCAGCAAATCACTC[CG]CCCCTACCTTTGAGTCTCCCTAGAA	.	PREDICTED: Homo sapiens matrix metallopeptidase 19 (MMP19), mRNA.	similar to Matrix metalloproteinase-19 precursor (MMP-19) (Matrix metalloproteinase RASI) (MMP-18)	cg18787783	1559	0.86	0.82	0.85	0.86	0.9	0.85	0.82	0.86	0.84	0.8	0.86	0.81	0.83	0.85	0.82	0.86	0.86	0.84	0.98	0.79	0.8	0.85	0.83	0.8	0.81	0.76	0.81	0.89	0.82	0.84	0.82	0.83	0.91	0.9
MMP2_E21_R	75905807	NM_004530.2	MMP2	4313	16	36.1	54070610	21	Y	CGGCTGCCCTCCCTTGTTTC[CG]CTGCATCCAGACTTCCTCAGGCGGT	CLG4, MONA, CLG4A, TBE-1, MMP-II	Homo sapiens matrix metallopeptidase 2 (gelatinase A, 72kDa gelatinase, 72kDa type IV collagenase) (MMP2), mRNA.	matrix metalloproteinase 2 preproprotein	cg16119420	925	0.03	0.03	0.02	0.18	0	0.02	0	0.03	0.02	0.02	0.04	0.03	0.04	0.05	0.04	0.03	0.09	0.04	0.18	0.01	0.04	0.05	0.12	0.05	0.02	0.04	0.02	0.02	0.03	0.03	0	0.06	0.22	0
MMP2_P197_F	75905807	NM_004530.2	MMP2	4313	16	36.1	54070392	-197	Y	GCGAGAGAGGCAAGTGGGGTGA[CG]AGGTCGTGCACTGAGGGTG	CLG4, MONA, CLG4A, TBE-1, MMP-II	Homo sapiens matrix metallopeptidase 2 (gelatinase A, 72kDa gelatinase, 72kDa type IV collagenase) (MMP2), mRNA.	matrix metalloproteinase 2 preproprotein	cg20597545	4307	0.09	0.12	0.07	0.04	0.06	0.04	0.04	0.05	0.1	0.02	0.16	0.08	0.07	0.11	0.11	0.19	0.05	0.07	0.03	0.07	0.04	0.06	0.04	0.06	0.05	0.03	0.07	0.18	0.06	0.09	0.03	0.03	0.03	0.04
MMP2_P303_R	75905807	NM_004530.2	MMP2	4313	16	36.1	54070286	-303	Y	CCGGCGTCCCTCCTAGTAGTAC[CG]CTGCTCTCTAACCTCAGGACGTCAAGG	CLG4, MONA, CLG4A, TBE-1, MMP-II	Homo sapiens matrix metallopeptidase 2 (gelatinase A, 72kDa gelatinase, 72kDa type IV collagenase) (MMP2), mRNA.	matrix metalloproteinase 2 preproprotein	cg20640526	4151	0.59	0.43	0.31	0.19	0.16	0.11	0.18	0.11	0.38	0.05	0.46	0.41	0.26	0.46	0.51	0.61	0.25	0.25	0.1	0.11	0.12	0.35	0.33	0.23	0.2	0.08	0.24	0.58	0.17	0.36	0.07	0.03	0.1	0.35
MMP3_P16_R	73808272	NM_002422.3	MMP3	4314	11	36.1	102219568	-16	N	CTCCTTGTAGGTCCAACCTCGGGAG[CG]CAGCTTTTAAAGAGTGACAGTGTTTGT	SL-1, STMY, STR1, STMY1, MGC126102, MGC126103, MGC126104	Homo sapiens matrix metallopeptidase 3 (stromelysin 1, progelatinase) (MMP3), mRNA.	matrix metalloproteinase 3 preproprotein	cg16466334	4850	0.56	0.49	0.74	0.98	0.8	0.75	0.76	0.95	0.72	0.72	0.95	0.63	0.79	0.73	0.73	0.82	0.8	0.84	0.94	0.85	0.82	0.74	0.72	0.66	0.75	0.76	0.73	0.7	0.77	0.72	0.77	0.74	0.81	0.68
MMP3_P55_F	73808272	NM_002422.3	MMP3	4314	11	36.1	102219607	-55	N	AGAGTGACAGTGTTTGTTTGGATCACC[CG]CAGCTTGACTCATCCTTGCTTTCATCC	SL-1, STMY, STR1, STMY1, MGC126102, MGC126103, MGC126104	Homo sapiens matrix metallopeptidase 3 (stromelysin 1, progelatinase) (MMP3), mRNA.	matrix metalloproteinase 3 preproprotein	cg01026111	4851	0.78	0.77	0.84	0.95	0.94	0.87	0.85	0.94	0.88	0.86	0.96	0.81	0.89	0.87	0.87	0.86	0.89	0.88	0.92	0.87	0.91	0.85	0.85	0.86	0.9	0.85	0.86	0.85	0.89	0.87	0.85	0.87	0.89	0.77
MMP7_P613_F	75709180	NM_002423.3	MMP7	4316	11	36.1	101907301	-613	N	TGTGTCCCCTCACCTTCCA[CG]TCCCTTAGCAGAGCAGTGATAATTCCC	MMP-7, MPSL1, PUMP-1	Homo sapiens matrix metallopeptidase 7 (matrilysin, uterine) (MMP7), mRNA.	matrix metalloproteinase 7 preproprotein	cg20645973	4156	0.86	0.86	0.89	0.89	0.89	0.84	0.86	0.84	0.82	0.85	0.82	0.87	0.85	0.85	0.84	0.86	0.89	0.88	0.94	0.88	0.87	0.85	0.89	0.85	0.86	0.83	0.83	0.83	0.85	0.85	0.88	0.89	0.92	0.87
MMP9_E88_R	74272286	NM_004994.2	MMP9	4318	20	36.1	44071042	88	N	CTGCTTTGCTGCCCCCAGACAG[CG]CCAGTCCACCCTTGTGCTCTTCCC	GELB, CLG4B	Homo sapiens matrix metallopeptidase 9 (gelatinase B, 92kDa gelatinase, 92kDa type IV collagenase) (MMP9), mRNA.	matrix metalloproteinase 9 preproprotein	cg05437645	935	0.94	0.91	0.9	0.94	0.94	0.93	0.92	0.94	0.94	0.92	0.95	0.93	0.95	0.95	0.92	0.96	0.93	0.95	0.95	0.92	0.95	0.93	0.95	0.94	0.92	0.95	0.91	0.91	0.93	0.91	0.96	0.95	0.96	0.94
MMP9_P189_F	74272286	NM_004994.2	MMP9	4318	20	36.1	44070765	-189	N	TTGCCTGACTTGGCAGTGGAGACTG[CG]GGCAGTGGAGAGAGGAGG	GELB, CLG4B	Homo sapiens matrix metallopeptidase 9 (gelatinase B, 92kDa gelatinase, 92kDa type IV collagenase) (MMP9), mRNA.	matrix metalloproteinase 9 preproprotein	cg02310296	4158	0.65	0.69	0.65	0.54	0.61	0.52	0.64	0.69	0.62	0.6	0.74	0.47	0.67	0.59	0.7	0.53	0.45	0.71	0.39	0.42	0.55	0.53	0.35	0.63	0.52	0.67	0.57	0.57	0.73	0.58	0.54	0.35	0.41	0.42
MMP9_P237_R	74272286	NM_004994.2	MMP9	4318	20	36.1	44070717	-237	N	CCCTCCCCTGAGGGCCTG[CG]GTTTCCTGCGGGTCTGGGGTCTTGCCTGAC	GELB, CLG4B	Homo sapiens matrix metallopeptidase 9 (gelatinase B, 92kDa gelatinase, 92kDa type IV collagenase) (MMP9), mRNA.	matrix metalloproteinase 9 preproprotein	cg12243192	4160	0.05	0.03	0.02	0.06	0.02	0.04	0.01	0.1	0.04	0.06	0.07	0.02	0.1	0.08	0.05	0.04	0.08	0.06	0.09	0.01	0.1	0.04	0.05	0.08	0.05	0.04	0.05	0.05	0.1	0.04	0.02	0.03	0.14	0.06
MOS_E60_R	4885488	NM_005372.1	MOS	4342	8	36.1	57189035	60	Y	GAGGGACTGCTGCAGGGCCGCG[CG]TCCACCGATGGGGAAAACTCG	MSV, MGC119962, MGC119963	Homo sapiens v-mos Moloney murine sarcoma viral oncogene homolog (MOS), mRNA.	v-mos Moloney murine sarcoma viral oncogene homolog	cg09241196	4133	0.04	0.05	0.08	0.01	0.01	0.03	0.06	0.08	0.06	0.03	0.05	0.03	0.09	0.09	0.04	0.11	0.14	0.05	0.08	0.08	0.09	0.05	0.15	0.07	0.04	0.13	0.07	0.02	0.08	0.09	0.09	0.03	0.18	0.1
MPL_P657_F	4885490	NM_005373.1	MPL	4352	1	36.1	43575405	-657	N	ATTTTGAGTAGCAAGGGATTAGAGGCAGC[CG]TGGAGGCCACCCATAATGGAGAG	MPLV, TPOR, C-MPL, CD110	Homo sapiens myeloproliferative leukemia virus oncogene (MPL), mRNA.	myeloproliferative leukemia virus oncogene	cg06545304	5754	0.63	0.58	0.86	0.75	0.75	0.55	0.6	0.63	0.61	0.54	0.73	0.61	0.59	0.6	0.54	0.68	0.76	0.63	0.91	0.69	0.62	0.55	0.7	0.61	0.6	0.5	0.57	0.62	0.68	0.62	0.66	0.9	0.85	0.79
MPO_E302_R	4557758	NM_000250.1	MPO	4353	17	36.1	53712993	302	N	GGAGCAGCACCTTCAGAGGGCTGGGG[CG]TGGCCAGAATGGCCAGGAGCCC	.	Homo sapiens myeloperoxidase (MPO), nuclear gene encoding mitochondrial protein, mRNA.	myeloperoxidase	cg09421562	3028	0.97	0.95	0.97	0.97	0.96	0.95	0.98	0.96	0.97	0.97	0.98	0.94	0.96	0.95	0.95	0.95	0.97	0.97	0.9	0.97	0.95	0.94	0.91	0.95	0.96	0.94	0.92	0.92	0.97	0.92	0.98	0.95	0.91	0.97
MPO_P883_R	4557758	NM_000250.1	MPO	4353	17	36.1	53714178	-883	N	GGACAGGAAATCTGGCTGGAGAC[CG]TTGGGCTTCACAGGAAGGAG	.	Homo sapiens myeloperoxidase (MPO), nuclear gene encoding mitochondrial protein, mRNA.	myeloperoxidase	cg24997501	2373	0.21	0.21	0.27	0.29	0.48	0.13	0.32	0.28	0.26	0.24	0.46	0.19	0.33	0.31	0.35	0.19	0.44	0.37	0.24	0.1	0.28	0.16	0.13	0.2	0.24	0.14	0.17	0.19	0.33	0.17	0.3	0.21	0.21	0.34
MSH2_P1008_F	4557760	NM_000251.1	MSH2	4436	2	36.1	47482759	-1008	Y	ACTGGGATTATGGCGTGTGACACCA[CG]CCTGGCGTCAAACGTTTGTCTT	FCC1, COCA1, HNPCC, HNPCC1	Homo sapiens mutS homolog 2, colon cancer, nonpolyposis type 1 (E. coli) (MSH2), mRNA.	mutS homolog 2	cg20331910	2768	0.6	0.73	0.63	0.76	0.65	0.79	0.65	0.76	0.78	0.82	0.61	0.72	0.63	0.57	0.6	0.78	0.53	0.59	0.69	0.69	0.8	0.88	0.72	0.76	0.79	0.86	0.85	0.83	0.79	0.92	0.69	0.7	0.81	0.73
MSH3_E3_F	68303634	NM_002439.2	MSH3	4437	5	36.1	79986053	3	Y	TTCTGGGACACAGCGACGATGCAGTTTAG[CG]AACCAACCATGACAGCAGCGGGAGG	.	Homo sapiens mutS homolog 3 (E. coli) (MSH3), mRNA.	mutS homolog 3	cg14636131	4137	0.92	0.89	0.91	0.94	0.93	0.87	0.88	0.96	0.94	0	0.94	0.89	0.96	0.96	0.95	0.94	0.96	0.95	0.73	0.96	0.95	0.94	0.96	0.93	0.93	0.92	0.94	0.95	0.96	0.07	0.96	0.93	P>0.05	0.96
MSH3_P13_R	68303634	NM_002439.2	MSH3	4437	5	36.1	79986037	-13	Y	CGATGCCCATGTTCTGGGACACAG[CG]ACGATGCAGTTTAGCGAACCAACCAT	.	Homo sapiens mutS homolog 3 (E. coli) (MSH3), mRNA.	mutS homolog 3	cg06210628	2787	0.78	0.71	0.68	0.9	0.76	0.66	0.7	0.8	0.82	0.02	0.8	0.74	0.81	0.79	0.79	0.78	0.83	0.84	0.65	0.83	0.84	0.84	0.88	0.72	0.85	0.84	0.86	0.86	0.86	0.05	0.88	0.84	0.06	0.88
MST1R_E42_R	4505264	NM_002447.1	MST1R	4486	3	36.1	49916032	42	Y	AGCAGCAACAGGAAGGACTGAGGCAGCGG[CG]GGAGGAGCTCCATCGAGGC	RON, PTK8, CDw136	Homo sapiens macrophage stimulating 1 receptor (c-met-related tyrosine kinase) (MST1R), mRNA.	macrophage stimulating 1 receptor	cg03714052	881	0.73	0.8	0.69	0.5	0.62	0.71	0.5	0.49	0.65	0.56	0.53	0.81	0.47	0.57	0.58	0.84	0.67	0.48	0.65	0.6	0.52	0.75	0.77	0.6	0.52	0.64	0.67	0.85	0.41	0.81	0.53	0.76	0.83	0.76
MST1R_P392_F	4505264	NM_002447.1	MST1R	4486	3	36.1	49916466	-392	Y	CCTGGCTCCTGTACCTTCACCTGG[CG]TCTTGGCGCCTTTTTCTCAGCGGCC	RON, PTK8, CDw136	Homo sapiens macrophage stimulating 1 receptor (c-met-related tyrosine kinase) (MST1R), mRNA.	macrophage stimulating 1 receptor	cg03610760	4161	0.16	0.18	0.08	0.06	0.03	0.08	0.09	0.06	0.14	0.03	0.18	0.16	0.05	0.11	0.1	0.23	0.1	0.06	0.02	0.05	0.06	0.09	0.08	0.09	0.08	0.06	0.09	0.18	0.03	0.09	0.08	0.05	0.04	0.2
MST1R_P87_R	4505264	NM_002447.1	MST1R	4486	3	36.1	49916161	-87	Y	GGACTGGGCCAAATTTAAGCAGCGGTCC[CG]ACAGCCCCAAGATAGCGGACCCCCGCC	RON, PTK8, CDw136	Homo sapiens macrophage stimulating 1 receptor (c-met-related tyrosine kinase) (MST1R), mRNA.	macrophage stimulating 1 receptor	cg01709977	4162	0.4	0.47	0.43	0.51	0.55	0.52	0.43	0.39	0.44	0.42	0.49	0.48	0.42	0.42	0.39	0.62	0.51	0.39	0.65	0.47	0.47	0.56	0.62	0.36	0.47	0.52	0.5	0.63	0.36	0.65	0.35	0.36	0.52	0.52
MT1A_E13_R	71274112	NM_005946.2	MT1A	4489	16	36.1	55230092	13	Y	GCCCTACCAAGCCTTCCA[CG]TGCGCCTTATAGCCTCTCAACTTCTTGCTT	MT1, MTC, MT1S, MGC32848	Homo sapiens metallothionein 1A (functional) (MT1A), mRNA.	metallothionein 1A	cg26001009	3695	0.06	0.03	0.05	0.03	0.01	0.04	0.04	0.05	0.06	0.03	0.05	0.03	0.07	0.07	0.08	0.14	0.11	0.06	0.12	0.09	0.05	0.06	0.08	0.06	0.06	0.08	0.06	0.03	0.05	0.05	0.06	0.06	0.09	0.03
MT1A_P49_R	71274112	NM_005946.2	MT1A	4489	16	36.1	55230030	-49	Y	GCAGGGCGGGTCCTTTGCGTC[CG]GCCCTCTTTCCCCTGACCATAA	MT1, MTC, MT1S, MGC32848	Homo sapiens metallothionein 1A (functional) (MT1A), mRNA.	metallothionein 1A	cg22243129	1564	0.02	0.02	0	0	0	0	0	0.01	0	0	0.02	0	0.02	0.01	0.01	0.06	0.01	0	0.03	0	0.02	0	0.03	0.01	0	0.02	0.02	0	0	0.01	0	0	0.02	0
MT1A_P600_F	71274112	NM_005946.2	MT1A	4489	16	36.1	55229479	-600	Y	AGAGTGAGAGGCCGACCCGTGTTCC[CG]TGTTACTGTGTACGGAGTAGTGG	MT1, MTC, MT1S, MGC32848	Homo sapiens metallothionein 1A (functional) (MT1A), mRNA.	metallothionein 1A	cg10731123	1563	0.63	0.63	0.6	0.67	0.52	0.51	0.48	0.5	0.46	0.48	0.77	0.47	0.5	0.55	0.44	0.55	0.51	0.53	0.4	0.49	0.44	0.42	0.56	0.48	0.58	0.51	0.48	0.64	0.57	0.47	0.52	0.29	0.3	0.56
MTA1_P478_F	14141149	NM_004689.2	MTA1	9112	14	36.1	104956933	-478	Y	GCATCAGGAGGAACCCCTGGAGAGCTA[CG]GCAGGACTCACCTGTGGGGCAC	.	Homo sapiens metastasis associated 1 (MTA1), mRNA.	metastasis associated protein	cg21902921	5764	0.05	0.01	0.06	0.01	0.11	0.04	0.03	0.07	0.07	0.05	0.05	0.08	0.07	0.07	0.06	0.06	0.09	0.11	0.02	0.1	0.05	0.04	0.27	0.09	0.04	0.04	0.06	0.04	0.03	0.05	0.09	0.12	0.13	0.18
MUC1_P191_F	65301116	NM_002456.4	MUC1	4582	1	36.1	153429515	-191	Y	CTCAACCCCCTGACTACC[CG]TTTGTTCTCCAGCTGGCCTCCCC	EMA, PEM, PUM, MAM6, PEMT, CD227, H23AG, mucin	Homo sapiens mucin 1, transmembrane (MUC1), transcript variant 1, mRNA.	MUC1 mucin isoform 1 precursor	cg11011735	5784	0.28	0.27	0.38	0.29	0.33	0.41	0.22	0.27	0.28	0.21	0.26	0.26	0.21	0.28	0.29	0.26	0.2	0.35	0.08	0.22	0.19	0.2	0.27	0.25	0.16	0.24	0.3	0.27	0.28	0.17	0.31	0.25	0.2	0.15
MUSK_P308_F	5031926	NM_005592.1	MUSK	4593	9	36.1	112470652	-308	N	GGAGAGGTGGGGTGCTGAATT[CG]AAGGTCAGGACACCTATACCTCTGGG	MGC126323, MGC126324	Homo sapiens muscle, skeletal, receptor tyrosine kinase (MUSK), mRNA.	skeletal muscle receptor tyrosine kinase	cg22051739	2390	0.97	0.96	0.93	0.96	0.97	0.96	0.97	0.96	0.96	0.96	0.98	0.95	0.94	0.94	0.94	0.94	0.9	0.94	0.94	0.91	0.97	0.92	0.92	0.93	0.92	0.92	0.9	0.97	0.91	0.92	0.82	0.93	0.86	0.95
MXI1_P1269_F	57242781	NM_005962.4	MXI1	4601	10	36.1	111956084	-1269	Y	TGCCTTTGAGTAGGGTGGCTGCAT[CG]CACACCTCCAGGGGGCAGCATTGTCT	MXI, MAD2, MXD2, MGC43220	Homo sapiens MAX interactor 1 (MXI1), transcript variant 1, mRNA.	MAX interactor 1 isoform a	cg07262395	4166	0.67	0.67	0.8	0.72	0.73	0.63	0.53	0.73	0.75	0.73	0.71	0.61	0.78	0.71	0.75	0.82	0.67	0.83	0.74	0.67	0.75	0.73	0.75	0.82	0.67	0.75	0.73	0.76	0.73	0.73	0.75	0.75	0.47	0.8
MXI1_P75_R	57242781	NM_005962.4	MXI1	4601	10	36.1	111957278	-75	Y	CCACCTTTTATTTTGACCGGTC[CG]ATGGCGACAGGCTCGCACTAGGACCC	MXI, MAD2, MXD2, MGC43220	Homo sapiens MAX interactor 1 (MXI1), transcript variant 1, mRNA.	MAX interactor 1 isoform a	cg21891273	4857	0.01	0.01	0.01	0	0.08	0.02	0.01	0.03	0.02	0.02	0.01	0.01	0.06	0.06	0.06	0.03	0.07	0.06	0.07	0.01	0.03	0.03	0.02	0.04	0.03	0.02	0.03	0.04	0.02	0.04	0.04	0.12	0.12	0.01
MYB_P673_R	46361979	NM_005375.2	MYB	4602	6	36.1	135543473	-673	Y	TCCGCTGGGGCGCTCCATTAGTGAG[CG]GTGATGGTTGCCGCCCACTTGTATTGAAGC	efg, c-myb, c-myb_CDS	Homo sapiens v-myb myeloblastosis viral oncogene homolog (avian) (MYB), mRNA.	v-myb myeloblastosis viral oncogene homolog	cg18253802	5817	0.06	0.05	0.05	0.03	0.05	0.04	0.04	0.05	0.04	0.04	0.04	0.04	0.06	0.05	0.07	0.06	0.06	0.05	0.08	0.07	0.05	0.04	0.07	0.08	0.04	0.05	0.06	0.06	0.04	0.04	0.05	0.07	0.09	0.13
MYBL2_P211_F	31652260	NM_002466.2	MYBL2	4605	20	36.1	41728912	-211	Y	CGCTATGTGGGATACTCCTGGGC[CG]CCCCGGACTGACACGTGAGCCAG	BMYB, MGC15600	Homo sapiens v-myb myeloblastosis viral oncogene homolog (avian)-like 2 (MYBL2), mRNA.	MYB-related protein B	cg20643167	4173	0.03	0.02	0.01	0.01	0.01	0.02	0.01	0.03	0.02	0.02	0.01	0.02	0.04	0.04	0.04	0.02	0.04	0.03	0.01	0.01	0.04	0.03	0.01	0.04	0.03	0.03	0.03	0.02	0.02	0.02	0.01	0.01	0.04	0.01
MYBL2_P354_F	31652260	NM_002466.2	MYBL2	4605	20	36.1	41728769	-354	Y	GAGAGGCACAGGTAGGGTGAGGAGC[CG]CTTTAGGGTGCGGCTCTAGG	BMYB, MGC15600	Homo sapiens v-myb myeloblastosis viral oncogene homolog (avian)-like 2 (MYBL2), mRNA.	MYB-related protein B	cg13938063	4167	0.11	0.06	0.07	0.05	0.11	0.06	0.05	0.06	0.04	0.04	0.04	0.09	0.09	0.09	0.08	0.12	0.08	0.08	0.06	0.05	0.07	0.09	0.08	0.1	0.07	0.06	0.05	0.07	0.05	0.14	0.05	0.09	0.08	0.09
MYCL1_P502_R	74315994	NM_001033081.1	MYCL1	4610	1	36.1	40140776	-502	Y	GGCCCAAGCCTGGATGGCATCGAAG[CG]AAGATTCCGGGATTTAGAGCCC	LMYC, MYCL	Homo sapiens v-myc myelocytomatosis viral oncogene homolog 1, lung carcinoma derived (avian) (MYCL1), transcript variant 1, mRNA.	l-myc-1 proto-oncogene isoform 1	cg27650434	2798	0.02	0.03	0.05	0	0.11	0.02	0.05	0.03	0.04	0.02	0.01	0.03	0.05	0.04	0.04	0.03	0.09	0.05	0.01	0.03	0.04	0.03	0.09	0.05	0.03	0.06	0.03	0.04	0.03	0.03	0.09	0.13	0.1	0.3
MYCN_E77_R	62750358	NM_005378.4	MYCN	4613	2	36.1	15998211	77	Y	GCCGAGCAAGCGCTAGCCAGG[CG]CAAGCGCGCACAGACTGTAGCCATCC	NMYC, ODED, MODED, N-myc	Homo sapiens v-myc myelocytomatosis viral related oncogene, neuroblastoma derived (avian) (MYCN), mRNA.	v-myc myelocytomatosis viral related oncogene, neuroblastoma derived	cg02204046	4150	0.03	0.03	0.02	0.01	0.01	0.04	0.04	0.05	0.03	0.03	0.03	0.02	0.07	0.06	0.07	0.03	0.04	0.06	0.02	0.04	0.05	0.04	0.05	0.06	0.04	0.05	0.05	0.04	0.03	0.03	0.03	0.02	0.06	0.03
MYCN_P464_R	62750358	NM_005378.4	MYCN	4613	2	36.1	15997670	-464	Y	GGCCTTGCTCAACGTTGGCCTCG[CG]CTCAGCTGCACAACACGCAGTCAAA	NMYC, ODED, MODED, N-myc	Homo sapiens v-myc myelocytomatosis viral related oncogene, neuroblastoma derived (avian) (MYCN), mRNA.	v-myc myelocytomatosis viral related oncogene, neuroblastoma derived	cg21023053	2802	0.01	0.01	0.01	0.01	0.01	0.01	0	0.02	0.02	0.01	0	0.01	0.03	0.02	0.02	0.01	0.02	0.02	0.01	0.01	0.02	0.02	0.01	0.04	0.01	0.02	0.02	0.02	0.02	0.02	0.02	0.01	0.03	0.03
MYH11_P22_F	13124874	NM_022844.1	MYH11	4629	16	36.1	15858391	-22	Y	GGAGCGTCCAAATCTCCCTG[CG]CGTCCTCGGACGCCTCTCTTTATAGAC	AAT4, FAA4, SMHC, SMMHC, MGC32963, MGC126726, DKFZp686D10126	Homo sapiens myosin, heavy polypeptide 11, smooth muscle (MYH11), transcript variant SM2, mRNA.	smooth muscle myosin heavy chain 11 isoform SM2	cg15581089	2152	0.01	0.03	0.02	0.06	0.01	0.02	0.01	0.04	0.03	0.02	0.03	0.01	0.05	0.06	0.07	0.12	0.05	0.07	0.01	0.04	0.04	0.05	P>0.05	0.06	0.05	0.05	0.06	0.03	0.03	0	0.04	0.07	0.15	0.01
MYLK_E132_R	47132560	NM_053025.2	MYLK	4638	3	36.1	125085707	132	Y	CCTCGGAGCCTTGACTTCCAGGGCC[CG]CGCCTGGACAAAAGCATGGGG	KRP, MLCK, MLCK108, MLCK210, FLJ12216, DKFZp686I10125	Homo sapiens myosin, light polypeptide kinase (MYLK), transcript variant 1, mRNA.	myosin light chain kinase isoform 1	cg07455270	5669	0.05	0.04	0.22	0.2	0.15	0.07	0.05	0.12	0.07	0.06	0.04	0.08	0.16	0.17	0.2	0.16	0.22	0.15	0.07	0.22	0.1	0.12	0.1	0.12	0.06	0.07	0.09	0.05	0.08	0.07	0.15	0.15	0.17	0.18
MYLK_P469_R	47132560	NM_053025.2	MYLK	4638	3	36.1	125086308	-469	Y	TAGGTCGGGGTCTGATGCTAGCTT[CG]TGAGCGTGCATGAGACACTGGCT	KRP, MLCK, MLCK108, MLCK210, FLJ12216, DKFZp686I10125	Homo sapiens myosin, light polypeptide kinase (MYLK), transcript variant 1, mRNA.	myosin light chain kinase isoform 1	cg03731616	5076	0.23	0.21	0.28	0.2	0.13	0.15	0.16	0.22	0.21	0.13	0.4	0.18	0.22	0.23	0.21	0.25	0.32	0.24	0.22	0.35	0.21	0.17	0.26	0.19	0.22	0.15	0.22	0.25	0.2	0.24	0.13	0.09	0.23	0.27
MYOD1_E156_F	23111008	NM_002478.3	MYOD1	4654	11	36.1	17697891	156	Y	TGGGCGAAGCCAGGACCGTGCCG[CG]CCACCGCCAGGATATGGAGCTACTGTC	PUM, MYF3, MYOD	Homo sapiens myogenic differentiation 1 (MYOD1), mRNA.	myogenic differentiation 1	cg20325846	3697	0.01	0.04	0.02	0.03	0	0.03	0.03	0.05	0.03	0.03	0.06	0.04	0.1	0.06	0.08	0.08	0.11	0.06	0.21	0.1	0.09	0.07	0.08	0.06	0.06	0.11	0.07	0.04	0.06	0.09	0.07	0.11	0.16	0.04
NAT2_P11_F	4557782	NM_000015.1	NAT2	10	8	36.1	18293024	-11	N	AACTAGACTCTGGTGTCAGGGTGATA[CG]GAATTCCAGTGAGATCACTTCCCT	AAC2	Homo sapiens N-acetyltransferase 2 (arylamine N-acetyltransferase) (NAT2), mRNA.	arylamide acetylase 2	cg07102632	4177	0.67	0.64	0.72	0.89	0.9	0.76	0.85	0.8	0.71	0.82	0.81	0.6	0.82	0.79	0.83	0.71	0.83	0.87	0.96	0.86	0.84	0.75	0.86	0.74	0.81	0.75	0.75	0.83	0.82	0.76	0.86	0.86	0.87	0.78
NBL1_E205_R	33519445	NM_005380.3	NBL1	4681	1	36.1	19842518	205	N	AAATCCCCAAGTCCTACAAT[CG]TGTCCCAGTGGTGTCCCTGGGCCAC	NB, DAN, NO3, DAND1, MGC8972, D1S1733E	Homo sapiens neuroblastoma, suppression of tumorigenicity 1 (NBL1), transcript variant 2, mRNA.	neuroblastoma, suppression of tumorigenicity 1 precursor	cg21813747	3704	0.79	0.8	0.78	0.75	0.81	0.83	0.72	0.64	0.78	0.79	0.41	0.84	0.73	0.79	0.73	0.87	0.81	0.74	0.94	0.77	0.72	0.8	0.89	0.8	0.77	0.73	0.83	0.8	0.7	0.86	0.81	0.85	0.92	0.84
NBL1_P24_F	33519445	NM_005380.3	NBL1	4681	1	36.1	19842289	-24	N	GAATTCCGGGCAGAGGGAAGGG[CG]CAGGCAACAGCTAGGAGGCGCAGATGC	NB, DAN, NO3, DAND1, MGC8972, D1S1733E	Homo sapiens neuroblastoma, suppression of tumorigenicity 1 (NBL1), transcript variant 2, mRNA.	neuroblastoma, suppression of tumorigenicity 1 precursor	cg04102045	1581	0.74	0.87	0.66	0.71	0.83	0.89	0.67	0.68	0.76	0.8	0.41	0.83	0.68	0.74	0.67	0.89	0.67	0.62	0.96	0.62	0.65	0.75	0.71	0.78	0.64	0.63	0.69	0.88	0.61	0.78	0.75	0.74	0.96	0.83
NCL_P1102_F	55956787	NM_005381.2	NCL	4691	2	36.1	232038551	-1102	Y	TAAAAATCACCTCAGGCCGGG[CG]CGGTGGCTCAGATCCGCAATCCCA	C23, FLJ45706	Homo sapiens nucleolin (NCL), mRNA.	nucleolin	cg26862286	1587	0.98	0.98	0.97	0.97	0.99	0.98	0.97	0.96	0.98	0.97	0.97	0.98	0.97	0.98	0.97	0.98	0.97	0.97	0.97	0.99	0.97	0.98	0.97	0.97	0.98	0.97	0.97	0.98	0.98	0.98	0.97	0.97	0.95	0.96
NCL_P840_R	55956787	NM_005381.2	NCL	4691	2	36.1	232038289	-840	Y	GGCTGCGAAGTCAGTGTCACCAGATGGCC[CG]GGAGCAGGTCGAGAGCCACCG	C23, FLJ45706	Homo sapiens nucleolin (NCL), mRNA.	nucleolin	cg11738271	1588	0.02	0.02	0.03	0.01	0.01	0.03	0.02	0.03	0.03	0.02	0.03	0.02	0.04	0.04	0.04	0.03	0.03	0.03	0.02	0.04	0.04	0.03	0.02	0.05	0.04	0.04	0.04	0.03	0.03	0.03	0.02	0.01	0.04	0.06
NDN_E131_R	10800414	NM_002487.2	NDN	4692	15	36.1	21483412	131	Y	GCACCTCGGAGTTGGGGGCCT[CG]GCTGCAAAGTTAGGGTCGCTCAGA	HsT16328	Homo sapiens necdin homolog (mouse) (NDN), mRNA.	necdin	cg10021600	3709	0.82	0.83	0.79	0.82	0.67	0.85	0.84	0.84	0.8	0.8	0.84	0.77	0.77	0.77	0.79	0.75	0.81	0.78	0.85	0.79	0.76	0.73	0.81	0.78	0.74	0.77	0.71	0.77	0.79	0.8	0.85	0.74	0.8	0.72
NDN_P1110_F	10800414	NM_002487.2	NDN	4692	15	36.1	21484653	-1110	N	CTGATGTGGTCCTTCAGCTCTTCC[CG]GGTTTCTTCTCATCAGCAGCTTCTTAAA	HsT16328	Homo sapiens necdin homolog (mouse) (NDN), mRNA.	necdin	cg12138102	1595	0.98	0.99	0.98	0.97	0.98	0.98	0.98	0.99	0.99	0.98	0.98	0.98	0.99	0.98	0.98	0.98	0.98	0.98	0.99	0.98	0.99	0.99	0.97	0.99	0.98	0.98	0.98	0.98	0.99	0.98	0.98	0.97	0.98	0.98
NEFL_E23_R	5453761	NM_006158.1	NEFL	4747	8	36.1	24869923	23	Y	CGCCGCTTGTAGGAGGTCGAGTAGTA[CG]GCTCGTAGCTGAAGGAACTCATG	NFL, NF-L, NF68, CMT1F, CMT2E	Homo sapiens neurofilament, light polypeptide 68kDa (NEFL), mRNA.	neurofilament, light polypeptide 68kDa	cg00987688	3711	0.09	0.13	0.07	0.04	0.07	0.08	0.09	0.1	0.08	0.07	0.05	0.06	0.15	0.11	0.12	0.11	0.12	0.09	0.21	0.14	0.1	0.06	0.08	0.15	0.06	0.16	0.09	0.07	0.13	0.09	0.08	0.17	0.25	0.09
NEFL_P209_R	5453761	NM_006158.1	NEFL	4747	8	36.1	24870155	-209	Y	GGGGCAGCGCGCTGCTGCAGCCAAGG[CG]AGGATTCTGCGCAAAAGGGA	NFL, NF-L, NF68, CMT1F, CMT2E	Homo sapiens neurofilament, light polypeptide 68kDa (NEFL), mRNA.	neurofilament, light polypeptide 68kDa	cg05876319	1596	0.02	0.08	0.06	0.23	0.12	0.06	0.03	0.09	0.03	0.03	0.07	0.06	0.1	0.05	0.07	0.06	0.24	0.1	0.11	0.34	0.11	0.16	0.32	0.03	0.05	0.17	0.12	0.02	0.02	0.1	0.18	0.04	0.34	0.17
NEO1_P1067_F	4505374	NM_002499.1	NEO1	4756	15	36.1	71130861	-1067	Y	GAAAGACGTGATTCCCAGGTAGGAAAA[CG]CCAAGTGTCCCGCAAAGGTACAGGTAA	NGN, HsT17534	Homo sapiens neogenin homolog 1 (chicken) (NEO1), mRNA.	neogenin homolog 1	cg11673424	4885	0.04	0.1	0.1	0	0	0.08	0.07	0.1	0.09	0.15	0.04	0.03	0.04	0.08	0.04	0.01	0.18	0.07	0.18	0.05	0.1	0.06	0.19	0.08	0.12	0.09	0.03	0.08	0.07	0.06	0.24	P>0.05	P>0.05	0.06
NES_P239_R	38176299	NM_006617.1	NES	10763	1	36.1	154914052	-239	N	GAGGCTGTGAAGAAGGGTCACAATCCC[CG]AAAAAGGCAGATAATGCACAGAACTGA	FLJ21841, Nbla00170	Homo sapiens nestin (NES), mRNA.	nestin	cg17059112	5911	0.03	0.13	0.12	0.1	0.11	0.12	0.12	0.09	0.11	0.08	0.11	0.05	0.1	0.06	0.12	0.12	0.16	0.1	0.33	0.11	0.08	0.09	0.26	0.08	0.1	0.1	0.08	0.1	0.1	0.2	0.12	0.32	0.33	0.16
NEU1_P745_F	40806202	NM_000434.2	NEU1	4758	6	36.1	31939407	-745	Y	TCACTTCTTCCTCTTCTTGTTGTC[CG]GGGGCGCCTCGTTCTTCTTGCCCA	NEU, SIAL1	Homo sapiens sialidase 1 (lysosomal sialidase) (NEU1), mRNA.	neuraminidase precursor	cg20383155	1601	0.03	0.08	0.17	0.11	0	0.05	0	0.08	0.15	0.05	0.07	0.03	0.25	0.15	0.11	0.09	0.1	0.17	0	0.05	0.11	0.05	0.16	0.17	0.07	0.04	0.09	0.06	0.21	0.03	0.09	0.05	0.1	0.2
NFKB1_P496_F	34577121	NM_003998.2	NFKB1	4790	4	36.1	103641022	-496	Y	GTGAAGAGATGTGAATGTAACTGAGACA[CG]CTTAAATGGAATATACAGATGAGCTTT	KBF1, EBP-1, MGC54151, NFKB-p50, NFKB-p105, NF-kappa-B, DKFZp686C01211	Homo sapiens nuclear factor of kappa light polypeptide gene enhancer in B-cells 1 (p105) (NFKB1), mRNA.	nuclear factor kappa-B, subunit 1	cg24413435	4185	0.03	0.1	0.06	0.01	0.03	0.12	0.17	0.09	0.09	0.15	0.14	0.11	0.11	0.13	0.08	0.28	0.11	0.11	0.21	0.12	0.13	0.11	0.05	0.09	0.1	0.13	0.14	0.23	0.19	0.2	0.09	0.06	0.16	0.25
NFKB2_P709_R	19923222	NM_002502.2	NFKB2	4791	10	36.1	104144744	-709	Y	GGGATTCACCTATCTACACACATGCT[CG]CTTGCACACTCATGTTGACGCCATGGACAC	LYT10, LYT-10	Homo sapiens nuclear factor of kappa light polypeptide gene enhancer in B-cells 2 (p49/p100) (NFKB2), mRNA.	nuclear factor of kappa light polypeptide gene enhancer in B-cells 2 (p49/p100)	cg23201134	4186	0.05	0.03	0.02	0.02	0.08	0.03	0.06	0.03	0.04	0.04	0.03	0.02	0.05	0.06	0.05	0.04	0.03	0.04	0.05	0.03	0.03	0.03	0.02	0.07	0.04	0.04	0.03	0.04	0.04	0.03	0.02	0.07	0.08	0.05
NGFB_E353_F	70995318	NM_002506.2	NGFB	4803	1	36.1	115682027	353	Y	CGCGTTATCCACTTCTAGCCCT[CG]AGCTAGACCCTGGCATGGCCGTGGGCTTCT	NGF, HSAN5, Beta-NGF	Homo sapiens nerve growth factor, beta polypeptide (NGFB), mRNA.	nerve growth factor, beta polypeptide precursor	cg02459758	3030	0.02	0.02	0.05	0.03	0.1	0.03	0.04	0.05	0.04	0.02	0.02	0.03	0.04	0.05	0.05	0.02	0.11	0.06	0.24	0.05	0.04	0.03	0.11	0.06	0.02	0.06	0.04	0.02	0.03	0.03	0.02	0.2	0.27	0.04
NGFB_P13_F	70995318	NM_002506.2	NGFB	4803	1	36.1	115682393	-13	Y	CCAGCGCTCTCTGCTGTGCCGGAG[CG]CCGAGCTGCTCTCACACAGGCTTCTTGAA	NGF, HSAN5, Beta-NGF	Homo sapiens nerve growth factor, beta polypeptide (NGFB), mRNA.	nerve growth factor, beta polypeptide precursor	cg11660906	2157	0.33	0.29	0.2	0.23	0.26	0.29	0.27	0.25	0.27	0.28	0.25	0.18	0.28	0.34	0.32	0.29	0.25	0.25	0.22	0.24	0.24	0.27	0.2	0.31	0.21	0.32	0.3	0.26	0.25	0.27	0.17	0.17	0.33	0.18
NGFR_E328_F	4505392	NM_002507.1	NGFR	4804	17	36.1	44927994	328	Y	AAGGACCTCTGATGCCGGGACCA[CG]AAGGAGGGTCTAGGGTTC	CD271, TNFRSF16, p75(NTR)	Homo sapiens nerve growth factor receptor (TNFR superfamily, member 16) (NGFR), mRNA.	nerve growth factor receptor precursor	cg07426306	940	0.06	0.03	0.06	0.01	0	0.04	0.07	0.06	0.05	0.04	0.05	0.05	0.09	0.08	0.08	0.06	0.09	0.12	0.05	0.01	0.07	0.06	0.05	0.07	0.06	0.07	0.06	0.05	0.07	0.05	0.1	0.14	0.11	0.01
NGFR_P355_F	4505392	NM_002507.1	NGFR	4804	17	36.1	44927311	-355	Y	CTCCAGGGAGAAGGTGAAGCCAGAGG[CG]GAGGAAGATGGGTAAGAGA	CD271, TNFRSF16, p75(NTR)	Homo sapiens nerve growth factor receptor (TNFR superfamily, member 16) (NGFR), mRNA.	nerve growth factor receptor precursor	cg02052412	4197	0.29	0.27	0.34	0.17	0.14	0.22	0.35	0.24	0.3	0.19	0.38	0.27	0.26	0.33	0.29	0.27	0.32	0.35	0.16	0.27	0.27	0.23	0.25	0.27	0.26	0.23	0.25	0.2	0.28	0.18	0.34	0.26	0.27	0.26
NID1_P677_F	4505394	NM_002508.1	NID1	4811	1	36.1	234304383	-677	N	AACTCACGGGGTGTCCTTCTCAG[CG]CATCTCATCAGGAGATCCATGATGCCA	NID, enactin, ENTACTIN	Homo sapiens nidogen 1 (NID1), mRNA.	nidogen (enactin)	cg20234959	5082	0.99	0.99	0.99	0.96	0.98	0.99	0.99	0.99	0.99	0.99	0.98	0.99	0.99	0.99	0.99	0.99	0.99	0.98	0.98	0.99	0.99	0.99	0.98	0.99	0.99	0.99	0.99	0.99	0.98	0.99	0.97	0.98	0.98	0.98
NID1_P714_R	4505394	NM_002508.1	NID1	4811	1	36.1	234304420	-714	N	ATCAGGAGATCCATGATGCCACTGTGTCC[CG]TTACTGCTGCAGTTAATGTTGATTGAT	NID, enactin, ENTACTIN	Homo sapiens nidogen 1 (NID1), mRNA.	nidogen (enactin)	cg16408295	5078	0.99	0.99	0.98	0.95	0.99	0.99	0.98	0.96	0.98	0.98	0.98	0.99	0.97	0.97	0.97	0.99	0.98	0.94	0.99	0.98	0.96	0.99	0.98	0.98	0.97	0.98	0.98	0.99	0.97	0.98	0.96	0.99	0.98	0.98
NKX3-1_P146_F	19923351	NM_006167.2	NKX3-1	4824	8	36.1	23596541	-146	Y	CGAGCCCTGAGCACTGCCC[CG]CTCCGCTCCTCCCTAGGGGATTC	NKX3A, NKX3.1	Homo sapiens NK3 transcription factor related, locus 1 (Drosophila) (NKX3-1), mRNA.	NK3 transcription factor related, locus 1	cg04902123	1610	0.04	0.01	0.04	0.11	0.01	0.03	0.01	0.03	0.02	0.02	0.02	0.03	0.05	0.04	0.05	0.03	0.06	0.07	0.02	0.02	0.04	0.03	0.04	0.06	0.03	0.03	0.04	0.03	0.03	0.03	0.08	0.06	0.1	0.01
NKX3-1_P871_R	19923351	NM_006167.2	NKX3-1	4824	8	36.1	23597266	-871	N	GGACTGGACGGTACCGTGACAACAGA[CG]AAAGTGGAACAGAGATGATGG	NKX3A, NKX3.1	Homo sapiens NK3 transcription factor related, locus 1 (Drosophila) (NKX3-1), mRNA.	NK3 transcription factor related, locus 1	cg01716041	1617	0.99	0.99	0.99	0.99	0.99	0.99	0.99	0.99	0.99	0.99	0.99	0.99	0.99	0.99	0.99	0.99	0.99	0.99	0.98	0.99	0.99	0.99	0.99	0.99	0.99	0.99	0.99	0.99	0.99	0.98	0.99	0.98	0.98	0.98
NNAT_P544_R	32307135	NM_181689.1	NNAT	4826	20	36.1	35582477	-544	Y	CCTACAGTAGCGACCTCCAC[CG]CAGATTCTCATCTCCTCGCTACCGTAA	Peg5, MGC1439	Homo sapiens neuronatin (NNAT), transcript variant 2, mRNA.	neuronatin isoform beta	cg10288563	1634	0.91	0.93	0.85	0.91	0.84	0.91	0.94	0.93	0.92	0.92	0.94	0.88	0.96	0.97	0.94	0.93	0.95	0.97	0.56	0.96	0.94	0.9	0.9	0.91	0.92	0.94	0.93	0.77	0.95	0.89	0.85	0.85	0.73	0.77
NOS2A_E117_R	24041028	NM_000625.3	NOS2A	4843	17	36.1	23151565	117	N	GGAAGAGACCTGTGCCTTGAGAACTT[CG]GGACTGTCTAGAACTGCCCAGTCC	NOS, INOS, NOS2, HEP-NOS	Homo sapiens nitric oxide synthase 2A (inducible, hepatocytes) (NOS2A), transcript variant 1, mRNA.	nitric oxide synthase 2A isoform 1	cg26853415	2838	0.93	0.93	0.88	0.88	0.88	0.94	0.91	0.88	0.93	0.89	0.83	0.95	0.88	0.91	0.91	0.95	0.88	0.86	0.87	0.92	0.87	0.91	0.92	0.89	0.91	0.89	0.92	0.95	0.87	0.92	0.89	0.9	0.89	0.93
NOS2A_P288_R	24041028	NM_000625.3	NOS2A	4843	17	36.1	23151970	-288	N	AGGGTGGCTGCTAAGATAGAGGCACCA[CG]GAGCCAGGTTTTATTTGGCCAAGCC	NOS, INOS, NOS2, HEP-NOS	Homo sapiens nitric oxide synthase 2A (inducible, hepatocytes) (NOS2A), transcript variant 1, mRNA.	nitric oxide synthase 2A isoform 1	cg00297776	2161	0.4	0.43	0.62	0.5	0.55	0.6	0.48	0.49	0.58	0.61	0.42	0.58	0.48	0.55	0.55	0.55	0.62	0.49	0.69	0.63	0.55	0.56	0.65	0.48	0.65	0.54	0.51	0.71	0.49	0.68	0.45	0.67	0.66	0.55
NOS3_P38_F	48762674	NM_000603.3	NOS3	4846	7	36.1	150319042	-38	N	TCAGAGCAGGTGACCAGTGGTGACTCAGTT[CG]GAGCAGGTGATAGAAGCTAGGAG	eNOS, ECNOS, NOS III	Homo sapiens nitric oxide synthase 3 (endothelial cell) (NOS3), mRNA.	nitric oxide synthase 3 (endothelial cell)	cg04071701	4201	0.93	0.95	0.92	0.86	0.87	0.93	0.89	0.82	0.89	0.88	0.81	0.97	0.86	0.9	0.88	0.97	0.62	0.83	0.89	0.88	0.87	0.93	0.9	0.89	0.89	0.87	0.9	0.97	0.83	0.93	0.88	0.91	0.88	0.93
NOTCH1_P1198_F	27894367	NM_017617.2	NOTCH1	4851	9	36.1	138561257	-1198	Y	CAAAATGCCTGCCATAGTCCCTG[CG]CAAAGTTCACGGCCTCGTGCCAGGG	hN1, TAN1	Homo sapiens Notch homolog 1, translocation-associated (Drosophila) (NOTCH1), mRNA.	notch1 preproprotein	cg26924342	4204	0.01	0.02	0.02	0.01	0.13	0.04	0.03	0.05	0.03	0.03	0.03	0.03	0.08	0.07	0.07	0.04	0.06	0.05	0	0.03	0.06	0.05	0.06	0.09	0.05	0.05	0.05	0.03	0.06	0.05	0.03	0.04	0.22	0.01
NOTCH2_P312_R	24041034	NM_024408.2	NOTCH2	4853	1	36.1	120414111	-312	Y	TTCAAGCACTGGAGTTTGCCGGGAT[CG]TGAACTTGCAGGGAGAGGCG	hN2	Homo sapiens Notch homolog 2 (Drosophila) (NOTCH2), mRNA.	notch 2 preproprotein	cg09189069	4206	0.01	0.01	0.01	0	0.02	0.01	0	0.01	0.01	0.01	0.01	0.01	0.02	0.02	0.02	0.01	0.01	0.01	0.01	0.01	0.01	0.01	0	0.03	0.01	0.01	0.01	0.01	0.01	0.01	0	0.02	0.02	0
NOTCH3_E403_F	4557798	NM_000435.1	NOTCH3	4854	19	36.1	15172389	403	Y	TCCCTTCATCTTCAGCTCTAAT[CG]CTCAAGGGTCCCTGTTCCTTGGGCC	CASIL, CADASIL	Homo sapiens Notch homolog 3 (Drosophila) (NOTCH3), mRNA.	Notch homolog 3	cg20969065	5672	0.05	0.04	0.03	0.03	0.13	0.04	0.05	0.06	0.06	0.04	0.03	0.04	0.06	0.13	0.09	0.06	0.1	0.09	0.01	0.14	0.05	0.06	0.12	0.11	0.06	0.09	0.08	0.05	0.09	0.13	0.09	0.09	0.17	0.1
NOTCH3_P198_R	4557798	NM_000435.1	NOTCH3	4854	19	36.1	15172990	-198	Y	GAGCATGCAGTGAGACGCGGGCAGAACC[CG]GAGTGGCGGGCACACCCAACCT	CASIL, CADASIL	Homo sapiens Notch homolog 3 (Drosophila) (NOTCH3), mRNA.	Notch homolog 3	cg17944161	5088	0.14	0.11	0.16	0.06	0.19	0.11	0.01	0.11	0.09	0.05	0.07	0.06	0.15	0.13	0.14	0.13	0.15	0.1	0.29	0.16	0.12	0.15	0.21	0.15	0.09	0.19	0.14	0.11	0.08	0.18	0.13	0.12	0.16	0.07
NOTCH4_E4_F	55770875	NM_004557.3	NOTCH4	4855	6	36.1	32299818	4	N	CCTCGGCCTGCTGCAAGCCTCA[CG]TCTGAGCTGTTTCCTGAGTCACACAATGTC	INT3, NOTCH3, MGC74442	Homo sapiens Notch homolog 4 (Drosophila) (NOTCH4), mRNA.	notch4 preproprotein	cg14700707	913	0.27	0.26	0.36	0.14	0.22	0.19	0.19	0.27	0.38	0.2	0.26	0.48	0.34	0.53	0.37	0.5	0.16	0.35	0.19	0.21	0.31	0.21	0.32	0.34	0.45	0.2	0.29	0.27	0.22	0.39	0.26	0.19	0.28	0.25
NOTCH4_P938_F	55770875	NM_004557.3	NOTCH4	4855	6	36.1	32300760	-938	N	CCTGAGAGCCTTCCCCTAC[CG]GGGAATATACTTCACCAGCACCACTTT	INT3, NOTCH3, MGC74442	Homo sapiens Notch homolog 4 (Drosophila) (NOTCH4), mRNA.	notch4 preproprotein	cg05166027	4208	0.87	0.88	0.92	0.88	0.91	0.88	0.88	0.9	0.88	0.84	0.95	0.85	0.87	0.9	0.87	0.86	0.88	0.91	0.95	0.88	0.88	0.75	0.88	0.86	0.84	0.79	0.84	0.9	0.87	0.74	0.89	0.94	0.84	0.91
NPR2_P1093_F	73915098	NM_003995.3	NPR2	4882	9	36.1	35781313	-1093	Y	AGGACAAACCCTGGGGTCGCTGG[CG]TGTGTGAGATGGAAATGGA	AMDM, NPRB, ANPRB, GUC2B, NPRBi, GUCY2B	Homo sapiens natriuretic peptide receptor B/guanylate cyclase B (atrionatriuretic peptide receptor B) (NPR2), mRNA.	natriuretic peptide receptor B precursor	cg17151902	2418	0.7	0.68	0.71	0.83	0.81	0.7	0.82	0.83	0.82	0.85	0.69	0.71	0.91	0.83	0.86	0.64	0.91	0.93	0.89	0.91	0.9	0.88	0.94	0.78	0.85	0.85	0.85	0.44	0.91	0.84	0.9	0.76	0.92	0.72
NPY_E31_R	31542152	NM_000905.2	NPY	4852	7	36.1	24290365	31	Y	TGGCTCTCACCCCTCGGAGA[CG]CTCGCCCGACAGCATAGTACTTGCCG	PYY4	Homo sapiens neuropeptide Y (NPY), mRNA.	neuropeptide Y	cg25884711	3730	0.08	0.02	0.09	0.03	0.01	0.06	0.11	0.13	0.04	0.04	0.05	0.03	0.13	0.15	0.16	0.08	0.05	0.08	0.19	0.05	0.06	0.03	0.01	0.17	0.02	0.05	0.04	0.03	0.07	0.06	0.01	0.13	0.14	0.05
NPY_P295_F	31542152	NM_000905.2	NPY	4852	7	36.1	24290039	-295	Y	GAAGGAAAGAAGGAAAGCAGGGAT[CG]GGCACTGCCCGAGGGCAGATACT	PYY4	Homo sapiens neuropeptide Y (NPY), mRNA.	neuropeptide Y	cg20666532	1644	0.04	0.02	0.08	0.07	0.01	0.08	0.24	0.04	0.03	0.02	0.05	0.02	0.08	0.08	0.08	0.13	0.19	0.07	0.11	0.14	0.08	0.05	0.11	0.1	0.07	0.07	0.05	0.04	0.11	0.1	0.06	0.12	0.15	0.12
NPY_P91_F	31542152	NM_000905.2	NPY	4852	7	36.1	24290243	-91	Y	CGCCACTCAGGGGCGGGAAGTGG[CG]GGTGGGAGTCACCCAAGCGT	PYY4	Homo sapiens neuropeptide Y (NPY), mRNA.	neuropeptide Y	cg20961293	1640	0.02	0.02	0.14	0.03	0.04	0.04	0.06	0.03	0.02	0.03	0.02	0.02	0.04	0.04	0.04	0.03	0.05	0.06	0.05	0.07	0.03	0.04	0.07	0.06	0.02	0.03	0.04	0.04	0.06	0.04	0.06	0.06	0.08	0.07
NQO1_E74_R	70995421	NM_001025434.1	NQO1	1728	16	36.1	68317960	74	Y	CGGCTGCAACCTTGTGGGAGTCG[CG]TGTGTAGTGCACGGTGCATTCTCT	DTD, QR1, DHQU, DIA4, NMOR1, NMORI	Homo sapiens NAD(P)H dehydrogenase, quinone 1 (NQO1), transcript variant 3, mRNA.	NAD(P)H menadione oxidoreductase 1, dioxin-inducible isoform c	cg09516362	974	0.02	0.01	0.01	0.01	0.01	0.03	0	0.04	0.02	0.03	0.01	0.02	0.05	0.05	0.05	0.04	0.05	0.06	0.01	0.01	0.04	0.03	0.02	0.07	0.03	0.04	0.04	0.04	0.03	0.02	0.01	0.01	0.07	0
NQO1_P345_R	70995421	NM_001025434.1	NQO1	1728	16	36.1	68318379	-345	N	AAATGGAGCAGAAAAAGAGCCGGATG[CG]GATTACTGTGGTGCCCTAGGCT	DTD, QR1, DHQU, DIA4, NMOR1, NMORI	Homo sapiens NAD(P)H dehydrogenase, quinone 1 (NQO1), transcript variant 3, mRNA.	NAD(P)H menadione oxidoreductase 1, dioxin-inducible isoform c	cg19194454	4893	0.05	0.01	0.01	0.03	0.25	0.02	0.02	0.06	0.03	0.03	0.07	0.02	0.07	0.06	0.04	0.05	0.05	0.06	0.03	0.02	0.05	0.04	0.03	0.06	0.03	0.03	0.04	0.02	0.06	0.03	0.07	0.04	0.11	0.04
NR2F6_E375_R	46411186	NM_005234.3	NR2F6	2063	19	36.1	17216776	375	Y	CGGCAGGTGTAGCTGAGGTTGCGG[CG]GATGCTTCGCTTGAAAAAGCTC	EAR2, EAR-2, ERBAL2	Homo sapiens nuclear receptor subfamily 2, group F, member 6 (NR2F6), mRNA.	nuclear receptor subfamily 2, group F, member 6	cg24945194	2843	0.07	0.03	0.02	0.03	0.02	0.05	0.02	0.06	0.03	0.04	0.05	0.03	0.07	0.07	0.06	0.04	0.06	0.06	0.04	0.03	0.06	0.04	0.03	0.07	0.05	0.05	0.05	0.04	0.05	0.04	0.03	0.05	0.07	0.02
NRAS_P103_R	6006027	NM_002524.2	NRAS	4893	1	36.1	115061141	-103	Y	AACAGAAAACTGGAGAAAGCAAAAATGTTT[CG]TGTTTACAAAGATAAACGGCCTCTTT	N-ras, NRAS1	Homo sapiens neuroblastoma RAS viral (v-ras) oncogene homolog (NRAS), mRNA.	neuroblastoma RAS viral (v-ras) oncogene homolog	cg24584246	4900	0.01	0	0.01	0	0	0.01	0.01	0.01	0.01	0	0.01	0	0.01	0.02	0.01	0	0.03	0.03	0	0.02	0.01	0.01	P>0.05	0.02	0.01	0	0.05	0	0.01	0	0	P>0.05	P>0.05	P>0.05
NRG1_E74_F	7669515	NM_013958.1	NRG1	3084	8	36.1	32525369	74	Y	GAAAAAGAGCCGGCGAGGAGTTCCC[CG]AAACTTGTTGGAACTCCGG	GGF, HGL, HRG, NDF, ARIA, GGF2, HRG1, HRGA, SMDF	Homo sapiens neuregulin 1 (NRG1), transcript variant HRG-beta3, mRNA.	neuregulin 1 isoform HRG-beta3	cg25833018	5678	0.02	0.02	0	0	0.1	0.02	0.01	0.04	0.02	0.02	0.01	0.01	0.05	0.04	0.04	0.07	0.04	0.03	0	0.01	0.05	0.03	0.02	0.06	0.02	0.03	0.03	0.02	0.03	0.02	0.01	0	0.05	0
NRG1_P558_R	7669515	NM_013958.1	NRG1	3084	8	36.1	32524737	-558	Y	AGCGCAACCTAGCATCTTTAAGGTT[CG]CTTAGCCCTTCCTGTGCACCTGGAAGG	GGF, HGL, HRG, NDF, ARIA, GGF2, HRG1, HRGA, SMDF	Homo sapiens neuregulin 1 (NRG1), transcript variant HRG-beta3, mRNA.	neuregulin 1 isoform HRG-beta3	cg12863621	5093	0.02	0.03	0.03	0.02	0.3	0.06	0.05	0.05	0.04	0.04	0.02	0.03	0.05	0.03	0.02	0.06	0.13	0.03	0.08	0.1	0.07	0.06	0.08	0.04	0.02	0.09	0.05	0.04	0.05	0.07	0.17	0.06	0.1	0.01
NTRK2_P10_F	65506778	NM_001018066.1	NTRK2	4915	9	36.1	86473276	-271	Y	TGACTGCGGAAAAACAGATTCCGAGC[CG]CAAAAGGGAAGACGGATTCTCAG	TRKB, GP145-TrkB	Homo sapiens neurotrophic tyrosine kinase, receptor, type 2 (NTRK2), transcript variant e, mRNA.	neurotrophic tyrosine kinase, receptor, type 2 isoform e precursor	cg23399093	4909	0.02	0.02	0.02	0.06	0.03	0.02	0.02	0.02	0.02	0.02	0.03	0.02	0.03	0.03	0.02	0.02	0.04	0.05	0.03	0.05	0.04	0.03	0.11	0.03	0.02	0.05	0.03	0.02	0.05	0.02	0.06	0.06	0.16	0.03
NTRK2_P395_R	65506778	NM_001018066.1	NTRK2	4915	9	36.1	86472891	-656	Y	TCCGAGCATTCACTCTAACGTT[CG]GTTTCTTGATCCTTCCCATCCC	TRKB, GP145-TrkB	Homo sapiens neurotrophic tyrosine kinase, receptor, type 2 (NTRK2), transcript variant e, mRNA.	neurotrophic tyrosine kinase, receptor, type 2 isoform e precursor	cg07764593	4919	0.02	0.01	0	0	0	0	0	0.01	0.01	0	0	0	0.03	0.14	0.07	0.1	0.02	0.04	0	0.01	0.02	0	0	0.1	0	0.02	0	0	0.03	0.04	0	0	0.01	0.08
NTRK3_E131_F	59889559	NM_002530.2	NTRK3	4916	15	36.1	86600534	131	Y	CCTCTGCCTTTGAAACGCCGAG[CG]ATCAGATGCAAAATCCTTCAGCGTCTG	TRKC, gp145(trkC)	Homo sapiens neurotrophic tyrosine kinase, receptor, type 3 (NTRK3), transcript variant 2, mRNA.	neurotrophic tyrosine kinase, receptor, type 3 isoform b precursor	cg00865584	991	0.01	0.01	0	0	0	0.01	0	0.02	0.01	0.01	0	0.01	0.03	0.02	0.02	0.02	0.03	0.02	0	0.02	0.02	0.02	0.06	0.04	0.02	0.02	0.02	0.02	0.02	0.01	0	0	0.03	0
NTRK3_P636_R	59889559	NM_002530.2	NTRK3	4916	15	36.1	86601301	-636	Y	CGCTAGCCGCAGCCCGGGGGAAAC[CG]AGACCGAAGGGAAAAAGTTGCA	TRKC, gp145(trkC)	Homo sapiens neurotrophic tyrosine kinase, receptor, type 3 (NTRK3), transcript variant 2, mRNA.	neurotrophic tyrosine kinase, receptor, type 3 isoform b precursor	cg25116345	4224	0	0	0.01	0	0	0	0	0.02	0	0.01	0.01	0	0.01	0.02	0.01	0.01	0.03	0.01	0.02	0.02	0.01	0.01	0.09	0.02	0	0.01	0	0	0	0	0	0	0.02	0
NTRK3_P752_F	59889559	NM_002530.2	NTRK3	4916	15	36.1	86601417	-752	Y	CCTTTCCACTTTTTGGCCCT[CG]CGCTACCCGGTTTTGCTGCAATCCGGA	TRKC, gp145(trkC)	Homo sapiens neurotrophic tyrosine kinase, receptor, type 3 (NTRK3), transcript variant 2, mRNA.	neurotrophic tyrosine kinase, receptor, type 3 isoform b precursor	cg09147530	4957	0.03	0.03	0.02	0	0.16	0.02	0.02	0.03	0.03	0.02	0.02	0.02	0.02	0.03	0.05	0.08	0.11	0.03	0.06	0.02	0.03	0.02	0.05	0.01	0.03	0.02	0.03	0.01	0.03	0.02	0.07	0.11	0.04	0.03
NTSR1_E109_F	4505476	NM_002531.1	NTSR1	4923	20	36.1	60810743	109	Y	TGGAACCCGTGGCAAGCGCCGAGC[CG]GGAGACAGCCCGAGGAACCACG	NTR	Homo sapiens neurotensin receptor 1 (high affinity) (NTSR1), mRNA.	neurotensin receptor 1	cg13085480	3041	0.01	0.01	0.01	0.01	0.01	0.01	0.01	0.02	0.01	0.01	0.01	0.01	0.03	0.02	0.03	0.01	0.02	0.02	0.01	0.01	0.02	0.01	0.01	0.04	0.01	0.02	0.02	0.01	0.02	0.01	0.02	0.01	0.07	0.01
NTSR1_P318_F	4505476	NM_002531.1	NTSR1	4923	20	36.1	60810316	-318	Y	AAGGGTCTGGTGCACGATACCCGCCG[CG]CCCGCTCGGAATCCTGGTTC	NTR	Homo sapiens neurotensin receptor 1 (high affinity) (NTSR1), mRNA.	neurotensin receptor 1	cg03567830	2450	0.05	0.05	0.1	0.03	0.04	0.05	0.03	0.06	0.06	0.05	0.11	0.05	0.11	0.08	0.12	0.05	0.12	0.09	0.08	0.15	0.08	0.08	0.08	0.09	0.08	0.11	0.08	0.05	0.1	0.08	0.08	0.1	0.27	0.08
OAT_P465_F	4557808	NM_000274.1	OAT	4942	10	36.1	126097906	-465	Y	CTCTGCCCCAGCCACAGCTG[CG]GGAGCCCCATGCCCTTGAACCC	HOGA, DKFZp781A11155	Homo sapiens ornithine aminotransferase (gyrate atrophy) (OAT), nuclear gene encoding mitochondrial protein, mRNA.	ornithine aminotransferase precursor	cg10231486	1647	0.06	0.05	0.07	0.05	0.01	0.06	0.05	0.09	0.07	0.04	0.05	0.08	0.12	0.12	0.11	0.11	0.16	0.11	0.35	0.07	0.08	0.07	0.1	0.13	0.08	0.05	0.06	0.08	0.04	0.08	0.05	0.26	0.15	0.19
ODC1_P424_F	4505488	NM_002539.1	ODC1	4953	2	36.1	10506328	-424	Y	AGCTGCACAGCTGTGCTTCCACCTGG[CG]TTCAGTACCTCGTGCCCGAGAGCG	.	Homo sapiens ornithine decarboxylase 1 (ODC1), mRNA.	ornithine decarboxylase 1	cg06408248	5104	0	0.01	0	0	0	0.01	0	0.01	0	0.01	0.01	0.01	0.02	0.02	0.02	0.01	0.02	0.02	0.03	0	0.02	0.01	0	0.04	0.01	0.01	0.02	0.01	0.02	0.02	0.03	0.01	0.02	0.02
OGG1_E400_F	8670539	NM_016828.1	OGG1	4968	3	36.1	9766105	400	Y	GATGGAGTATGGAAGAAATGCCCAAGA[CG]GCAGGCAGCAGCTGTGGCGGCC	HMMH, MUTM, OGH1, HOGG1	Homo sapiens 8-oxoguanine DNA glycosylase (OGG1), nuclear gene encoding mitochondrial protein, transcript variant 2d, mRNA.	8-oxoguanine DNA glycosylase isoform 2d	cg10816847	936	0.13	0.15	0.13	0.22	0.24	0.2	0.14	0.21	0.19	0.27	0.13	0.16	0.27	0.22	0.16	0.12	0.29	0.23	0.43	0.23	0.27	0.26	0.39	0.17	0.2	0.29	0.28	0.23	0.23	0.34	0.23	0.2	0.37	0.19
ONECUT2_E96_F	4758847	NM_004852.1	ONECUT2	9480	18	36.1	53254011	96	Y	CCAAAGACCTAGAAGGCTGCGCCATGAACC[CG]GAGCTGACAATGGAAAGTCTG	OC2, OC-2, MGC120377, MGC120378	Homo sapiens one cut domain, family member 2 (ONECUT2), mRNA.	one cut domain, family member 2	cg15475634	1768	0.05	0.07	0.04	0.13	0.2	0.07	0.06	0.11	0.07	0.05	0.1	0.06	0.1	0.1	0.08	0.06	0.2	0.09	0.26	0.1	0.09	0.11	0.05	0.07	0.06	0.15	0.1	0.04	0.08	0.1	0.05	0.21	0.39	0.02
ONECUT2_P315_R	4758847	NM_004852.1	ONECUT2	9480	18	36.1	53253600	-315	Y	GGTAGGTTGGCTGCCCCGGCGAG[CG]GCAGAGCCCTTCTGGACAGCTCCC	OC2, OC-2, MGC120377, MGC120378	Homo sapiens one cut domain, family member 2 (ONECUT2), mRNA.	one cut domain, family member 2	cg04991486	6117	0.01	0.03	0	0	0	0.01	0	0.03	0.01	0.01	0	0	0.04	0.03	0.05	0.02	0.05	0.02	0	0.05	0.03	0.02	0.11	0.05	0.02	0.06	0.02	0.01	0.02	0.02	0.01	0	0.07	0
OPCML_E219_R	59939898	NM_002545.3	OPCML	4978	11	36.1	132907394	219	Y	TGGGATGAAGAGCAGGGCAGTTGT[CG]CCGAGAAGACGACCCAGTAGGCAGG	OPCM, OBCAM	Homo sapiens opioid binding protein/cell adhesion molecule-like (OPCML), transcript variant 1, mRNA.	opioid binding protein/cell adhesion molecule-like isoform a preproprotein	cg19151121	3737	0.01	0.01	0.01	0.01	0.01	0.02	0.04	0.02	0.02	0.02	0.01	0.01	0.04	0.04	0.04	0.02	0.04	0.02	0.01	0.07	0.02	0.03	0.03	0.05	0.02	0.04	0.03	0.02	0.02	0.03	0.01	0.01	0.04	0.01
OPCML_P71_F	59939898	NM_002545.3	OPCML	4978	11	36.1	132907684	-71	N	CAGAGCAGTCCTCCAAGGCA[CG]CATTGGCTCCACTCTCCTGAGCGACGG	OPCM, OBCAM	Homo sapiens opioid binding protein/cell adhesion molecule-like (OPCML), transcript variant 1, mRNA.	opioid binding protein/cell adhesion molecule-like isoform a preproprotein	cg00738841	1651	0.06	0.1	0.08	0.11	0.12	0.1	0.12	0.09	0.08	0.05	0.06	0.07	0.13	0.17	0.15	0.07	0.17	0.09	0.2	0.08	0.09	0.08	0.2	0.13	0.06	0.08	0.09	0.07	0.08	0.09	0.12	0.22	0.3	0.15
OSM_P188_F	28178862	NM_020530.3	OSM	5008	22	36.1	28993028	-188	Y	CGCTCCTCCTCCTGTTTTCTT[CG]AATTCGTTCTTCGAGGTCAGCCCTAC	MGC20461	Homo sapiens oncostatin M (OSM), mRNA.	oncostatin M precursor	cg04546763	5910	0.97	0.97	0.96	0.91	0.91	0.91	0.95	0.94	0.94	0.91	0.97	0.97	0.95	0.96	0.97	0.97	0.94	0.95	0.74	0.94	0.89	0.89	0.86	0.95	0.92	0.88	0.92	0.9	0.94	0.85	0.94	0.88	0.76	0.96
OSM_P34_F	28178862	NM_020530.3	OSM	5008	22	36.1	28992874	-34	N	CAGGCTGGCAGCCACTTTATGCC[CG]CTGGGGCGATTGGCCAACACCTCATGA	MGC20461	Homo sapiens oncostatin M (OSM), mRNA.	oncostatin M precursor	cg10467217	5894	0.94	0.95	0.93	0.7	0.89	0.87	0.91	0.9	0.92	0.89	0.93	0.93	0.9	0.92	0.93	0.94	0.92	0.89	0.86	0.91	0.86	0.8	0.74	0.9	0.88	0.85	0.85	0.84	0.9	0.8	0.88	0.87	0.79	0.93
p16_seq_47_S188_R	47132605	NM_058195.2	CDKN2A	1029	9	36.1	21964709	.	Y	GGCCTCCGACCGTAACTATTCGGTG[CG]TTGGGCAGCGCCCCCGCCTC	ARF, MLM, p14, p16, p19, CMM2, INK4, MTS1, TP16, CDK4I, CDKN2, INK4a, p14ARF, p16INK4, p16INK4a	Homo sapiens cyclin-dependent kinase inhibitor 2A (melanoma, p16, inhibits CDK4) (CDKN2A), transcript variant 4, mRNA.	cyclin-dependent kinase inhibitor 2A isoform 4	cg05238395	6140	0.02	0.02	0.01	0.01	0.01	0.03	0.02	0.04	0.03	0.03	0.03	0.02	0.06	0.05	0.05	0.03	0.06	0.05	0.01	0.02	0.05	0.06	0.02	0.06	0.04	0.06	0.06	0.04	0.03	0.03	0.02	0.02	0.07	0.02
p16_seq_47_S85_F	47132605	NM_058195.2	CDKN2A	1029	9	36.1	21964812	.	Y	CGAAGGCTCCATGCTGCTCCC[CG]CCGCCGGCTCCATGCTGCTCCCC	ARF, MLM, p14, p16, p19, CMM2, INK4, MTS1, TP16, CDK4I, CDKN2, INK4a, p14ARF, p16INK4, p16INK4a	Homo sapiens cyclin-dependent kinase inhibitor 2A (melanoma, p16, inhibits CDK4) (CDKN2A), transcript variant 4, mRNA.	cyclin-dependent kinase inhibitor 2A isoform 4	cg17449661	6139	0.38	0.28	0.27	0.3	0	0.39	0.38	0.53	0.35	0.33	0.36	0.16	0.59	0.62	0.61	0.5	0.2	0.19	0.6	0.15	0.32	0.16	0.09	0.57	0.21	0.18	0.21	0.29	0.18	0.24	0.27	0.21	0.32	0.1
P2RX7_E323_R	34335274	NM_177427.2	P2RX7	5027	12	36.1	120055384	323	Y	GCACATTCTGAATCTCACATGGTTTT[CG]AATCTGAGACGTGCTCTCACAGCCAGCT	P2X7, MGC20089	Homo sapiens purinergic receptor P2X, ligand-gated ion channel, 7 (P2RX7), transcript variant 2, mRNA.	purinergic receptor P2X7 isoform b	cg10190173	2854	0.02	0.03	0.03	0.04	0.09	0.05	0.03	0.08	0.03	0.04	0.02	0.01	0.04	0.05	0.04	0.02	0.03	0.06	0.03	0.03	0.02	0.02	0.19	0.03	0.02	0.04	0.04	0.02	0.02	0.05	0.09	0.11	0.11	0.02
P2RX7_P119_R	34335274	NM_177427.2	P2RX7	5027	12	36.1	120054942	-119	N	GTCATCTGCCAGCCAGGCC[CG]TAGGACTTGGCGCTTCTTGTTTATCACAGC	P2X7, MGC20089	Homo sapiens purinergic receptor P2X, ligand-gated ion channel, 7 (P2RX7), transcript variant 2, mRNA.	purinergic receptor P2X7 isoform b	cg25604246	2170	0.15	0.09	0.12	0.08	0.18	0.11	0.1	0.17	0.1	0.17	0.05	0.09	0.11	0.12	0.12	0.15	0.14	0.17	0.16	0.25	0.13	0.14	0.26	0.1	0.11	0.17	0.16	0.09	0.1	0.18	0.18	0.11	0.45	0.03
P2RX7_P597_F	34335274	NM_177427.2	P2RX7	5027	12	36.1	120054464	-597	N	TTTGGCTGATTGGTCTAGGTCATAGAT[CG]ACCTGCCGGGGTGCAGAGG	P2X7, MGC20089	Homo sapiens purinergic receptor P2X, ligand-gated ion channel, 7 (P2RX7), transcript variant 2, mRNA.	purinergic receptor P2X7 isoform b	cg08688169	2173	0.95	0.98	0.92	0.92	0.89	0.93	0.92	0.92	0.95	0.92	0.78	0.97	0.93	0.95	0.89	0.96	0.93	0.89	0.9	0.94	0.92	0.97	0.93	0.91	0.93	0.93	0.95	0.99	0.93	0.98	0.83	0.94	0.88	0.91
PADI4_E24_F	6912575	NM_012387.1	PADI4	23569	1	36.1	17507303	24	N	TCCTACAGCCAGAGGGACGAGCTAGCCCGA[CG]ATGGCCCAGGGGACATTGATC	PAD, PDI4, PDI5, PADI5	Homo sapiens peptidyl arginine deiminase, type IV (PADI4), mRNA.	peptidyl arginine deiminase, type IV	cg18333690	3740	0.95	0.95	0.95	0.97	0.93	0.88	0.92	0.93	0.92	0.9	0.99	0.95	0.93	0.94	0.93	0.97	0.95	0.93	0.79	0.96	0.88	0.92	0.93	0.93	0.92	0.9	0.87	0.91	0.93	0.88	0.94	0.92	0.83	0.92
PADI4_P1011_R	6912575	NM_012387.1	PADI4	23569	1	36.1	17506268	-1011	N	CATGGGCATCCCCCTGGCAGG[CG]TGGCCCACACCTGCACTGTCTGGTCTGAC	PAD, PDI4, PDI5, PADI5	Homo sapiens peptidyl arginine deiminase, type IV (PADI4), mRNA.	peptidyl arginine deiminase, type IV	cg23228178	1655	0.79	0.78	0.78	0.75	0.87	0.78	0.79	0.75	0.8	0.75	0.8	0.71	0.78	0.79	0.78	0.84	0.86	0.83	0.8	0.75	0.79	0.71	0.83	0.74	0.81	0.68	0.63	0.74	0.75	0.66	0.85	0.76	0.72	0.84
PADI4_P1158_R	6912575	NM_012387.1	PADI4	23569	1	36.1	17506121	-1158	N	ACCCACGAAACGCTCTATGTTCA[CG]CCAGACTCCCATGCATGCACCCTT	PAD, PDI4, PDI5, PADI5	Homo sapiens peptidyl arginine deiminase, type IV (PADI4), mRNA.	peptidyl arginine deiminase, type IV	cg19159961	1658	0.43	0.32	0.49	0.17	0.09	0.32	0.25	0.17	0.31	0.18	0.12	0.43	0.27	0.3	0.26	0.57	0.36	0.21	0.56	0.37	0.3	0.32	0.31	0.28	0.26	0.24	0.38	0.66	0.23	0.36	0.18	0.3	0.62	0.29
PALM2-AKAP2_P183_R	22325355	NM_147150.1	PALM2-AKAP2	445815	9	36.1	111582227	-313	Y	GGTCCATCACACTCCAGGGG[CG]GAGCGAGGCACCGAGACGTCAGGGC	AKAP2	Homo sapiens PALM2-AKAP2 protein (PALM2-AKAP2), transcript variant 2, mRNA.	PALM2-AKAP2 protein isoform 2	cg21898539	5117	0.06	0.06	0.08	0.11	0.02	0.08	0.03	0.08	0.07	0.08	0.05	0.06	0.11	0.09	0.1	0.08	0.13	0.11	0.1	0.14	0.09	0.09	0.1	0.11	0.08	0.12	0.1	0.08	0.08	0.09	0.06	0.1	0.09	0.08
PALM2-AKAP2_P420_R	22325355	NM_147150.1	PALM2-AKAP2	445815	9	36.1	111581990	-550	Y	GGGTCCCACATTCGGTCAGA[CG]CCCCTCTCCACTGGCATCTGCCC	AKAP2	Homo sapiens PALM2-AKAP2 protein (PALM2-AKAP2), transcript variant 2, mRNA.	PALM2-AKAP2 protein isoform 2	cg12992456	5114	0.02	0.02	0.03	0.05	0.04	0.02	0.02	0.04	0.02	0.01	0.01	0.02	0.04	0.04	0.03	0.02	0.12	0.04	0.06	0.07	0.04	0.07	0.13	0.03	0.04	0.1	0.05	0.01	0.03	0.05	0.06	0.05	P>0.05	0.02
PARP1_P610_R	11496989	NM_001618.2	PARP1	142	1	36.1	224663024	-610	Y	TCCGGGAAGCGCAGGCCCCCGCCT[CG]GGAATATAGTTGATTGGCCCGA	PARP, PPOL, ADPRT, ADPRT1, PARP-1, pADPRT-1	Homo sapiens poly (ADP-ribose) polymerase family, member 1 (PARP1), mRNA.	poly (ADP-ribose) polymerase family, member 1	cg17303114	5915	0.89	0.63	0.85	0.91	0.82	0.54	0.89	0.77	0.83	0.85	0.88	0.85	0.82	0.86	0.64	0.94	0.87	0.82	0.9	0.93	0.93	0.94	0.85	0.59	0.56	0.88	0.87	0.95	0.9	0.5	0.77	0.81	0.69	0.78
PAX6_E129_F	71482587	NM_001604.3	PAX6	5080	11	36.1	31789326	129	Y	CGCTCCTCACTGGCCCATTAG[CG]AAGCCTGACCTCTGTCATCATCCTCC	AN, AN2, MGDA, WAGR, D11S812E, MGC17209	Homo sapiens paired box gene 6 (aniridia, keratitis) (PAX6), transcript variant 2, mRNA.	paired box gene 6 isoform b	cg25893336	3741	0.02	0.03	0.04	0.03	0.01	0.04	0.07	0.07	0.03	0.03	0.05	0.02	0.06	0.08	0.06	0.04	0.07	0.06	0.08	0.02	0.05	0.05	0.06	0.08	0.04	0.05	0.06	0.04	0.06	0.04	0.03	0.04	0.13	0.03
PAX6_P1121_F	71482587	NM_001604.3	PAX6	5080	11	36.1	31790576	-1121	Y	CTCTCCTGGGTCTGCTCAGTCCA[CG]GAGGCAGCTCCCCTTCAGCTGTTGCC	AN, AN2, MGDA, WAGR, D11S812E, MGC17209	Homo sapiens paired box gene 6 (aniridia, keratitis) (PAX6), transcript variant 2, mRNA.	paired box gene 6 isoform b	cg10185808	1661	0.04	0.08	0.11	0.04	0.01	0.04	0.04	0.05	0.04	0.04	0.03	0.06	0.06	0.06	0.06	0.06	0.05	0.04	0.06	0.04	0.05	0.05	0.04	0.08	0.04	0.05	0.04	0.09	0.04	0.04	0.05	0.07	0.16	0.05
PAX6_P50_R	71482587	NM_001604.3	PAX6	5080	11	36.1	31789505	-50	Y	GCTTTATGCAAAGCAGCGCCGGGGCCT[CG]CGCCAGCCGATTGGATGCTCCC	AN, AN2, MGDA, WAGR, D11S812E, MGC17209	Homo sapiens paired box gene 6 (aniridia, keratitis) (PAX6), transcript variant 2, mRNA.	paired box gene 6 isoform b	cg06727689	1665	0.02	0.02	0	0.06	0	0.02	0	0.05	0.02	0.02	0.02	0.01	0.06	0.05	0.05	0.01	0.05	0.04	0	0.03	0.04	0.02	0.01	0.06	0.02	0.04	0.04	0.03	0.02	0.02	0.02	0	0.08	0
PCDH1_E22_F	27754772	NM_032420.2	PCDH1	5097	5	36.1	141238106	22	Y	GCTCCGGCTCCGGCTGGCTCTGGG[CG]CAGCAGCCCGGCGGCTTTGCGTCC	PC42, PCDH42, MGC45991	Homo sapiens protocadherin 1 (cadherin-like 1) (PCDH1), transcript variant 2, mRNA.	protocadherin 1 isoform 2 precursor	cg09064128	2856	0.02	0.01	0.01	0.01	0.01	0.02	0.01	0.03	0.02	0.02	0.01	0.02	0.04	0.04	0.04	0.02	0.03	0.03	0.02	0.02	0.03	0.02	0.01	0.04	0.03	0.03	0.03	0.03	0.02	0.02	0.01	0.02	0.04	0.01
PCDH1_P264_F	27754772	NM_032420.2	PCDH1	5097	5	36.1	141238392	-264	Y	CTCTGCCATCTCTTCACTGCC[CG]AGGCCCAGTACACAGGCCGTGCC	PC42, PCDH42, MGC45991	Homo sapiens protocadherin 1 (cadherin-like 1) (PCDH1), transcript variant 2, mRNA.	protocadherin 1 isoform 2 precursor	cg19580572	2174	0.03	0.04	0.15	0.03	0.12	0.08	0.11	0.16	0.05	0.1	0.03	0.03	0.13	0.06	0.22	0.06	0.05	0.05	0.21	0.03	0.06	0.04	0.07	0.08	0.09	0.05	0.05	0.07	0.09	0.07	0.19	0.06	0.37	0.01
PCGF4_P760_R	39725706	NM_005180.5	PCGF4	648	10	36.1	22649386	-760	Y	GAAACGATGCGATCTCCTGGGTTTGT[CG]CAGACCCCTGCTTCGGGGCTCCG	BMI1, RNF51, MGC12685	Homo sapiens polycomb group ring finger 4 (PCGF4), mRNA.	polycomb group ring finger 4	cg26800126	2182	0.02	0.02	0.07	0.05	0.01	0.01	0	0.03	0.02	0.02	0.04	0.01	0.05	0.04	0.05	0.03	0.08	0.05	0.02	0.06	0.02	0.02	0.1	0.06	0.02	0.03	0.02	0.02	0.03	0.01	0.13	0.09	0.07	0.12
PDE1B_E141_F	24431942	NM_000924.2	PDE1B	5153	12	36.1	53229812	141	Y	CTAGAGACACCGGCCTGGCTGGTCCA[CG]CCAGCCGCAGGTGGGAAGGG	PDE1B1, PDES1B	Homo sapiens phosphodiesterase 1B, calmodulin-dependent (PDE1B), mRNA.	phosphodiesterase 1B, calmodulin-dependent	cg15927682	2862	0.05	0.05	0.03	0.04	0.05	0.08	0.05	0.08	0.07	0.07	0.04	0.06	0.09	0.1	0.12	0.07	0.13	0.12	0.06	0.06	0.11	0.11	0.09	0.13	0.08	0.08	0.12	0.1	0.08	0.09	0.15	0.13	0.15	0.23
PDE1B_P263_R	24431942	NM_000924.2	PDE1B	5153	12	36.1	53229408	-263	Y	CGCCTCCGCTGCACTCTGTAAACA[CG]CACTCACATCCGCCAGTACAGGGC	PDE1B1, PDES1B	Homo sapiens phosphodiesterase 1B, calmodulin-dependent (PDE1B), mRNA.	phosphodiesterase 1B, calmodulin-dependent	cg06901488	2612	0.02	0.02	0.02	0.01	0.01	0.02	0.03	0.03	0.03	0.02	0.02	0.02	0.06	0.08	0.08	0.06	0.04	0.04	0.02	0.04	0.04	0.02	0.02	0.07	0.03	0.04	0.03	0.03	0.04	0.03	0.02	0.01	0.03	0.02
PDGFA_P78_F	89024648	XM_926001.1	PDGFA	5154	7	36.1	525644	-78	Y	CACCTGCCTGGACGCCTGGCC[CG]GCCCCGGCTGCGAGCTGCGAGCC	.	PREDICTED: Homo sapiens platelet-derived growth factor alpha polypeptide, transcript variant 1 (PDGFA), mRNA.	platelet-derived growth factor alpha isoform 1	cg26073791	5926	0.19	0.1	0.13	0.08	0.05	0.12	0.2	0.19	0.13	0.11	0.13	0.08	0.21	0.22	0.21	0.1	0.13	0.12	0.2	0.06	0.12	0.07	0.07	0.13	0.06	0.07	0.06	0.07	0.09	0.07	0.06	0.14	0.12	0.04
PDGFA_P841_R	89024648	XM_926001.1	PDGFA	5154	7	36.1	526407	-841	Y	GGCAGCGGGCAGCGCCCAGAGCTGCTG[CG]CCAAAAAGGGCCAGAGAGCCGGT	.	PREDICTED: Homo sapiens platelet-derived growth factor alpha polypeptide, transcript variant 1 (PDGFA), mRNA.	platelet-derived growth factor alpha isoform 1	cg18011616	5930	0	0	0	0	0	0.01	0	0.01	0	0.01	0	0.01	0.03	0.02	0.02	0.01	0.01	0.01	0	0.01	0.01	0.01	0	0.03	0.01	0.01	0.01	0.01	0.01	0.01	0.01	0	0.02	0
PDGFB_P719_F	4505680	NM_002608.1	PDGFB	5155	22	36.1	37971655	-719	N	AGGGCTACCAACATGATCTTCC[CG]TCAGTCACCCTGCTGTTTACTATCTCCC	SIS, SSV, PDGF2, c-sis, FLJ12858	Homo sapiens platelet-derived growth factor beta polypeptide (simian sarcoma viral (v-sis) oncogene homolog) (PDGFB), transcript variant 1, mRNA.	platelet-derived growth factor beta isoform 1, preproprotein	cg10554007	5934	0.79	0.81	0.86	0.9	0.89	0.67	0.76	0.79	0.79	0.76	0.9	0.78	0.78	0.81	0.77	0.85	0.86	0.83	0.95	0.76	0.74	0.8	0.84	0.77	0.82	0.77	0.75	0.86	0.83	0.81	0.84	0.86	0.89	0.82
PDGFRA_E125_F	61699224	NM_006206.3	PDGFRA	5156	4	36.1	54790329	125	N	GTGTGGGACATTCATTGCGGAATAACAT[CG]GAGGAGAAGGTAAGGGAA	CD140A, PDGFR2, MGC74795	Homo sapiens platelet-derived growth factor receptor, alpha polypeptide (PDGFRA), mRNA.	platelet-derived growth factor receptor alpha precursor	cg20629161	992	0.83	0.8	0.76	0.45	0.47	0.34	0.58	0.46	0.48	0.25	0.69	0.75	0.59	0.71	0.61	0.86	0.4	0.34	0.31	0.46	0.45	0.67	0.7	0.58	0.61	0.43	0.51	0.86	0.56	0.65	0.32	0.32	0.4	0.67
PDGFRA_P1429_F	61699224	NM_006206.3	PDGFRA	5156	4	36.1	54788775	-1429	Y	GCTGAAGATGCACGAGAGCGGGTCG[CG]TAGAAGAACTGCGGCAATGGG	CD140A, PDGFR2, MGC74795	Homo sapiens platelet-derived growth factor receptor, alpha polypeptide (PDGFRA), mRNA.	platelet-derived growth factor receptor alpha precursor	cg27645880	4234	0.02	0.05	0.04	0	0	0.02	0	0.02	0.01	0.01	0.02	0.04	0.03	0.05	0.06	0.23	0.07	0.05	0.19	0.09	0.04	0.03	0.02	0.04	0.03	0.06	0.06	0.01	0.04	0.03	0.08	0.03	0.17	0
PDGFRB_E195_R	68216043	NM_002609.3	PDGFRB	5159	5	36.1	149515420	195	N	AAGCATCCTTCGGGAGGAGCAGAGC[CG]CCAGAGGGGCCGCCCTGG	JTK12, PDGFR, CD140B, PDGFR1, PDGF-R-beta	Homo sapiens platelet-derived growth factor receptor, beta polypeptide (PDGFRB), mRNA.	platelet-derived growth factor receptor beta precursor	cg21817429	4153	0.04	0.03	0.04	0.04	0.11	0.04	0.01	0.05	0.02	0.05	0.02	0.03	0.07	0.05	0.05	0.04	0.05	0.06	0.02	0.06	0.07	0.06	0.05	0.05	0.04	0.08	0.06	0.04	0.06	0.06	0.05	0.03	0.06	0.03
PDGFRB_P273_F	68216043	NM_002609.3	PDGFRB	5159	5	36.1	149515888	-273	Y	CTTAGAAATTCCACAGCCCA[CG]CCAGCCGCCAGCTGCTGAGTCACTTTT	JTK12, PDGFR, CD140B, PDGFR1, PDGF-R-beta	Homo sapiens platelet-derived growth factor receptor, beta polypeptide (PDGFRB), mRNA.	platelet-derived growth factor receptor beta precursor	cg12727795	2810	0.05	0.06	0.19	0.07	0.08	0.07	0.06	0.12	0.09	0.09	0.09	0.07	0.13	0.12	0.09	0.13	0.17	0.12	0.31	0.1	0.09	0.08	0.11	0.1	0.06	0.11	0.07	0.07	0.07	0.08	0.18	0.26	0.18	0.14
PDGFRB_P343_F	68216043	NM_002609.3	PDGFRB	5159	5	36.1	149515958	-343	Y	CACTTTCCCGATGCCCATGT[CG]GGTGGCGGCCTCCCCTTGCCATGGC	JTK12, PDGFR, CD140B, PDGFR1, PDGF-R-beta	Homo sapiens platelet-derived growth factor receptor, beta polypeptide (PDGFRB), mRNA.	platelet-derived growth factor receptor beta precursor	cg25440811	2808	0	0	0.01	0	0	0	0	0.01	0	0.01	0	0.01	0.01	0.01	0.01	0.01	0.01	0.01	0	0	0.01	0.01	0	0.02	0.01	0.02	0.01	0.01	0.01	0.01	0	0	0.03	0
PECAM1_E32_R	21314616	NM_000442.2	PECAM1	5175	17	36.1	59817691	32	Y	GCGCCTGCAGAGAGACCGGCTGTGG[CG]CTGGTCAGGTAATGGCAGCCATGG	CD31, PECAM-1	Homo sapiens platelet/endothelial cell adhesion molecule (CD31 antigen) (PECAM1), mRNA.	platelet/endothelial cell adhesion molecule (CD31 antigen)	cg12476586	5686	0.94	0.93	0.91	0.86	0.85	0.83	0.89	0.87	0.9	0.87	0.92	0.92	0.87	0.9	0.9	0.89	0.91	0.9	0.76	0.86	0.85	0.84	0.83	0.88	0.84	0.85	0.86	0.77	0.92	0.86	0.89	0.84	0.86	0.89
PECAM1_P135_F	21314616	NM_000442.2	PECAM1	5175	17	36.1	59817858	-135	Y	CAAGGCACAAGTGACATTTGCCTTGG[CG]TTCTTGACCCTCCCTCTGTCTCGC	CD31, PECAM-1	Homo sapiens platelet/endothelial cell adhesion molecule (CD31 antigen) (PECAM1), mRNA.	platelet/endothelial cell adhesion molecule (CD31 antigen)	cg05359956	5123	0.91	0.92	0.98	0.91	0.92	0.85	0.86	0.89	0.92	0.85	0.94	0.86	0.9	0.93	0.93	0.93	0.95	0.93	0.86	0.92	0.88	0.85	0.9	0.91	0.88	0.86	0.84	0.85	0.94	0.83	0.94	0.92	0.9	0.9
PEG10_P978_R	89026228	XM_940371.1	PEG10	23089	7	36.1	94122646	-978	Y	CTCCCAGCATTTCATGATTC[CG]CTTCCCTGCTCCGTAAAACCGAA	.	PREDICTED: Homo sapiens paternally expressed 10 (PEG10), mRNA.	similar to paternally expressed 10	cg07861337	1671	0.14	0.04	0.16	0.26	0.61	0.13	0.18	0.16	0.13	0.13	0.17	0.18	0.24	0.21	0.25	0.21	0.38	0.24	0.3	0.11	0.18	0.25	0.2	0.17	0.22	0.19	0.26	0.18	0.09	0.19	0.06	0.11	0.18	0.32
PEG3_E496_F	33354284	NM_006210.1	PEG3	5178	19	36.1	62043380	496	Y	CATTGGTGTCGACCTTGCTGGACTTGC[CG]TGGCAGAGCCCCCGGCTGTCTGCC	PW1, ZSCAN24, KIAA0287, DKFZp781A095	Homo sapiens paternally expressed 3 (PEG3), mRNA.	paternally expressed 3	cg07299214	3746	0.78	0.72	0.6	0.79	0.68	0.65	0.75	0.53	0.68	0.68	0.78	0.79	0.53	0.43	0.41	0.54	0.44	0.44	0.89	0.4	0.57	0.46	0.7	0.42	0.58	0.57	0.51	0.64	0.59	0.58	0.4	0.33	0.29	0.37
PENK_E26_F	40254835	NM_006211.2	PENK	5179	8	36.1	57521117	26	Y	TTCGAGCCTGCCTGGGCGCAGAA[CG]GGGTCCCTCGGCAGGACCCTC	.	Homo sapiens proenkephalin (PENK), mRNA.	proenkephalin	cg25021837	3752	0.06	0.08	0.21	0.24	0.02	0.09	0.08	0.12	0.09	0.09	0.12	0.07	0.15	0.13	0.13	0.22	0.22	0.13	0.22	0.19	0.1	0.1	0.13	0.14	0.1	0.17	0.13	0.08	0.16	0.26	0.12	0.12	0.2	0.04
PENK_P447_R	40254835	NM_006211.2	PENK	5179	8	36.1	57521590	-447	Y	CCAATTGGAAAAGCCGGGTTCAGACA[CG]ACTCTAGAGGGAAGAGAAGAAG	.	Homo sapiens proenkephalin (PENK), mRNA.	proenkephalin	cg07433146	1678	0.01	0.09	0.11	0.2	0	0.07	0	0.09	0.08	0.05	0.08	0.05	0.11	0.06	0.13	0.16	0.19	0.12	0.32	0.14	0.1	0.1	0.26	0.07	0.07	0.13	0.09	0.02	0.08	0.11	0.23	0.31	0.27	0
[truncated: 399 more rows]
[truncated: 103 more columns]
