# Supplementary material for: Diagnostic markers of urothelial cancer based on DNA methylation analysis
Source: BMC Cancer. 2013 Jun 4;13:275. doi: 10.1186/1471-2407-13-275 (PMC3691617; doi:10.1186/1471-2407-13-275)
Supplement: Additional file 2: Table S2 — Aberrant DNA methylated loci obtained from beads™ array. [file 1471-2407-13-275-S2.xlsx]

## Sheet: hyper-and hypomethlated loci
Hypermethylation							Hypomethylation
Accession	Symbol	Synonym	cg_no	ProbeID	N.CN vs T(P)		Accession	Symbol	Synonym	Annotation	Product	cg_no	ProbeID	N.CN vs T(P)
NM_003836.4	DLK1	FA1, ZOG, pG2, PREF1, Pref-1	cg20175079	3150	2.78647e-27		NM_000619.2	IFNG	IFG, IFI	Homo sapiens interferon, gamma (IFNG), mRNA.	interferon, gamma	cg23001963	1629	5.03598e-30
NM_002478.3	MYOD1	PUM, MYF3, MYOD	cg20325846	3697	1.0967e-23		NM_002842.2	PTPRH	SAP-1	Homo sapiens protein tyrosine phosphatase, receptor type, H (PTPRH), mRNA.	protein tyrosine phosphatase, receptor type, H precursor	cg09948821	979	2.00704e-28
NM_006158.1	NEFL	NFL, NF-L, NF68, CMT1F, CMT2E	cg00987688	3711	3.56415e-23		NM_001025109.1	CD34	.	Homo sapiens CD34 antigen (CD34), transcript variant 1, mRNA.	CD34 antigen isoform a	cg14637677	3105	3.96761e-28
NM_004787.1	SLIT2	SLIL3, Slit-2	cg26860620	5725	4.02049e-22		NM_000582.2	SPP1	OPN, BNSP, BSPI, ETA-1, MGC110940	Homo sapiens secreted phosphoprotein 1 (osteopontin, bone sialoprotein I, early T-lymphocyte activation 1) (SPP1), mRNA.	secreted phosphoprotein 1	cg24861509	5214	7.13704e-27
NM_003189.1	TAL1	SCL, TCL5, tal-1	cg13537642	5221	4.22299e-22		NM_152939.1	EMR3	.	Homo sapiens egf-like module containing, mucin-like, hormone receptor-like 3 (EMR3), transcript variant 2, mRNA.	egf-like module-containing mucin-like receptor 3 isoform b	cg15746620	732	1.77967e-26
NM_006211.2	PENK	.	cg07433146	1678	6.7813e-22		NM_152939.1	EMR3	.	Homo sapiens egf-like module containing, mucin-like, hormone receptor-like 3 (EMR3), transcript variant 2, mRNA.	egf-like module-containing mucin-like receptor 3 isoform b	cg15552238	3222	7.12396e-26
NM_198255.1	TERT	TP2, TRT, EST2, TCS1, hEST2	cg17903235	2885	1.78845e-20		NM_000926.2	PGR	PR, NR3C3	Homo sapiens progesterone receptor (PGR), mRNA.	progesterone receptor	cg01987509	2813	7.88995e-26
NM_001257.3	CDH13	CDHH	cg08977371	2356	9.2107e-20		NM_003761.2	VAMP8	EDB, VAMP5	Homo sapiens vesicle-associated membrane protein 8 (endobrevin) (VAMP8), mRNA.	vesicle-associated membrane protein 8	cg05486094	2190	6.13316e-25
NM_000848.2	GSTM2	GST4, GSTM, GTHMUS, GSTM2-2	cg07246306	3354	1.10992e-19		NM_005546.3	ITK	EMT, LYK, PSCTK2, MGC126257, MGC126258	Homo sapiens IL2-inducible T-cell kinase (ITK), mRNA.	IL2-inducible T-cell kinase	cg18953183	2291	8.80856e-24
NM_145913.2	SLC5A8	AIT, MGC125354	cg05722918	3930	1.32809e-19		NM_004833.1	AIM2	PYHIN4	Homo sapiens absent in melanoma 2 (AIM2), mRNA.	absent in melanoma 2	cg05998059	1228	1.28902e-23
NM_005986.2	SOX1	.	cg23071766	5935	1.76828e-19		NM_001305.3	CLDN4	CPER, CPE-R, CPETR, CPETR1, WBSCR8, hCPE-R	Homo sapiens claudin 4 (CLDN4), mRNA.	claudin 4	cg14826417	4287	5.95749e-23
NM_016192.2	TMEFF2	TR, HPP1, TPEF, TENB2	cg09698887	6130	3.31211e-19		NM_000603.3	NOS3	eNOS, ECNOS, NOS III	Homo sapiens nitric oxide synthase 3 (endothelial cell) (NOS3), mRNA.	nitric oxide synthase 3 (endothelial cell)	cg04071701	4201	8.23106e-23
NM_004787.1	SLIT2	SLIL3, Slit-2	cg13875122	5211	3.70884e-19		NM_004833.1	AIM2	PYHIN4	Homo sapiens absent in melanoma 2 (AIM2), mRNA.	absent in melanoma 2	cg17311798	5378	8.68074e-23
NM_006043.1	HS3ST2	30ST2, 3OST2	cg22228897	3482	5.70785e-19		NM_002842.2	PTPRH	SAP-1	Homo sapiens protein tyrosine phosphatase, receptor type, H (PTPRH), mRNA.	protein tyrosine phosphatase, receptor type, H precursor	cg17314748	5067	3.57853e-22
NM_005215.1	DCC	CRC18, CRCR1	cg22055405	2425	1.57796e-17		XM_927215.1	AATK	.	PREDICTED: Homo sapiens apoptosis-associated tyrosine kinase (AATK), mRNA.	apoptosis-associated tyrosine kinase	cg05292376	2976	7.0489e-22
NM_004817.2	TJP2	ZO2, X104, ZO-2, MGC26306	cg04003500	2117	4.82615e-17		NM_012101.2	TRIM29	ATDC	Homo sapiens tripartite motif-containing 29 (TRIM29), transcript variant 1, mRNA.	tripartite motif protein TRIM29 isoform alpha	cg24593464	2398	8.69118e-22
NM_173216.1	ST6GAL1	CD75, SIAT1, ST6GalI, MGC48859, ST6Gal I	cg27158598	2051	1.28708e-16		NM_003120.1	SPI1	OF, PU.1, SFPI1, SPI-A	Homo sapiens spleen focus forming virus (SFFV) proviral integration oncogene spi1 (SPI1), mRNA.	spleen focus forming virus (SFFV) proviral integration oncogene spi1	cg04692506	5021	1.52664e-21
NM_005372.1	MOS	MSV, MGC119962, MGC119963	cg09241196	4133	1.99508e-16		NM_002508.1	NID1	NID, enactin, ENTACTIN	Homo sapiens nidogen 1 (NID1), mRNA.	nidogen (enactin)	cg20234959	5082	1.94445e-21
NM_007199.1	IRAK3	IRAK-M	cg24003063	4954	3.06837e-16		NR_001291.1	HBII-52	RNHBII52	Homo sapiens HBII-52 snoRNA (HBII-52) on chromosome 15.	.	cg24301180	3375	2.26128e-21
NM_000474.3	TWIST1	SCS, ACS3, BPES2, BPES3, TWIST	cg01202666	2167	5.03788e-16		NM_005211.2	CSF1R	FMS, CSFR, FIM2, C-FMS, CD115	Homo sapiens colony stimulating factor 1 receptor, formerly McDonough feline sarcoma viral (v-fms) oncogene homolog (CSF1R), mRNA.	colony stimulating factor 1 receptor precursor	cg15226392	210	1.34356e-20
NM_000863.1	HTR1B	S12, 5-HT1B, HTR1D2, HTR1DB, 5-HT1DB	cg26034501	3489	8.53675e-16		NM_000625.3	NOS2A	NOS, INOS, NOS2, HEP-NOS	Homo sapiens nitric oxide synthase 2A (inducible, hepatocytes) (NOS2A), transcript variant 1, mRNA.	nitric oxide synthase 2A isoform 1	cg26853415	2838	3.20233e-20
NM_001275.2	CHGA	CGA	cg15962606	3075	1.15936e-15		NM_030379.1	GLI2	THP2	Homo sapiens GLI-Kruppel family member GLI2 (GLI2), transcript variant 1, mRNA.	GLI-Kruppel family member GLI2 isoform alpha	cg24008711	4094	3.71527e-20
NM_001362.2	DIO3	D3, 5DIII, TXDI3, DIOIII	cg25468490	634	1.28082e-15		NM_002638.2	PI3	ESI, WAP3, SKALP, WFDC14, MGC13613	Homo sapiens peptidase inhibitor 3, skin-derived (SKALP) (PI3), mRNA.	elafin preproprotein	cg19931348	1688	4.27843e-20
NM_002202.1	ISL1	Isl-1	cg14024101	4969	1.61414e-15		NM_005423.3	TFF2	SP, SML1	Homo sapiens trefoil factor 2 (spasmolytic protein 1) (TFF2), mRNA.	trefoil factor 2 precursor	cg10018784	5260	6.37439e-20
NM_002142.3	HOXA9	HOX1, ABD-B, HOX1G, HOX1.7, MGC1934	cg03715906	3908	3.40306e-15		NM_033170.1	B3GALT5	B3T5, GLCT5, B3GalTx, B3GalT-V, beta3Gal-T5	Homo sapiens UDP-Gal:betaGlcNAc beta 1,3-galactosyltransferase, polypeptide 5 (B3GALT5), transcript variant 2, mRNA.	UDP-Gal:betaGlcNAc beta 1,3-galactosyltransferase 5	cg11479877	2833	1.33557e-19
NM_000905.2	NPY	PYY4	cg20666532	1644	4.1122e-15		NM_002508.1	NID1	NID, enactin, ENTACTIN	Homo sapiens nidogen 1 (NID1), mRNA.	nidogen (enactin)	cg16408295	5078	1.80725e-19
NM_003914.2	CCNA1	.	cg05780306	186	4.11686e-15		NM_002983.1	CCL3	MIP1A, SCYA3, G0S19-1, LD78ALPHA, MIP-1-alpha	Homo sapiens chemokine (C-C motif) ligand 3 (CCL3), mRNA.	chemokine (C-C motif) ligand 3	cg21335375	2868	2.22705e-19
NM_153693.1	HOXC6	CP25, HOX3, HOX3C, HHO.C8	cg02491017	1079	6.09389e-15		NM_000624.3	SERPINA5	PCI, PAI3, PROCI, PLANH3	Homo sapiens serpin peptidase inhibitor, clade A (alpha-1 antiproteinase, antitrypsin), member 5 (SERPINA5), mRNA.	serine (or cysteine) proteinase inhibitor, clade A (alpha-1 antiproteinase, antitrypsin), member 5	cg08764227	3896	2.96534e-19
NM_002202.1	ISL1	Isl-1	cg13836786	5600	6.44215e-15		NM_005592.1	MUSK	MGC126323, MGC126324	Homo sapiens muscle, skeletal, receptor tyrosine kinase (MUSK), mRNA.	skeletal muscle receptor tyrosine kinase	cg22051739	2390	3.22331e-19
NM_016192.2	TMEFF2	TR, HPP1, TPEF, TENB2	cg10348923	2137	1.26373e-14		NM_003761.2	VAMP8	EDB, VAMP5	Homo sapiens vesicle-associated membrane protein 8 (endobrevin) (VAMP8), mRNA.	vesicle-associated membrane protein 8	cg17641218	2187	3.70105e-19
NM_005215.1	DCC	CRC18, CRCR1	cg13618363	4077	1.53209e-14		NM_006142.3	SFN	.	Homo sapiens stratifin (SFN), mRNA.	stratifin	cg08545357	3909	3.84851e-19
NM_001257.3	CDH13	CDHH	cg15047333	4061	1.60491e-14		NM_014555.2	TRPM5	MTR1, LTRPC5	Homo sapiens transient receptor potential cation channel, subfamily M, member 5 (TRPM5), mRNA.	transient receptor potential cation channel, subfamily M, member 5	cg19265431	2155	4.22384e-19
NM_001797.2	CDH11	OB, CAD11, CDHOB, OSF-4	cg13126606	3284	2.56487e-14		NM_004063.2	CDH17	HPT1, CDH16, HPT-1, MGC138218	Homo sapiens cadherin 17, LI cadherin (liver-intestine) (CDH17), mRNA.	cadherin 17 precursor	cg00368292	4279	6.16796e-19
NM_001463.2	FRZB	FRE, FZRB, hFIZ, FRITZ, FRP-3, FRZB1, SFRP3, SRFP3, FRZB-1, FRZB-PEN	cg01872931	623	2.68763e-14		NM_001025108.1	AFF3	LAF4, MLLT2-like	Homo sapiens AF4/FMR2 family, member 3 (AFF3), transcript variant 2, mRNA.	AF4/FMR2 family, member 3 isoform 2	cg23497683	5475	6.8959e-19
NM_016152.2	RARB	HAP, RRB2, NR1B2	cg06720425	2853	4.8004e-14		NM_000810.2	GABRA5	.	Homo sapiens gamma-aminobutyric acid (GABA) A receptor, alpha 5 (GABRA5), mRNA.	gamma-aminobutyric acid (GABA) A receptor, alpha 5 precursor	cg02225257	844	8.06044e-19
NM_006043.1	HS3ST2	30ST2, 3OST2	cg23911889	1087	5.22027e-14		NM_002055.2	GFAP	FLJ45472	Homo sapiens glial fibrillary acidic protein (GFAP), mRNA.	glial fibrillary acidic protein	cg03383006	5877	9.25037e-19
NM_005523.4	HOXA11	HOX1, HOX1I	cg08479590	3468	8.34687e-14		NM_005214.2	CTLA4	CD152, CTLA-4	Homo sapiens cytotoxic T-lymphocyte-associated protein 4 (CTLA4), mRNA.	cytotoxic T-lymphocyte-associated protein 4	cg09093334	594	1.05318e-18
NM_001480.2	GALR1	GALNR, GALNR1	cg15343119	3314	1.18787e-13		NM_033223.1	GABRG3	.	Homo sapiens gamma-aminobutyric acid (GABA) A receptor, gamma 3 (GABRG3), mRNA.	gamma-aminobutyric acid (GABA) A receptor, gamma 3	cg27592112	864	1.59162e-18
NM_007199.1	IRAK3	IRAK-M	cg06323619	5591	1.19122e-13		NM_012387.1	PADI4	PAD, PDI4, PDI5, PADI5	Homo sapiens peptidyl arginine deiminase, type IV (PADI4), mRNA.	peptidyl arginine deiminase, type IV	cg18333690	3740	2.03691e-18
NM_001362.2	DIO3	D3, 5DIII, TXDI3, DIOIII	cg18191511	3145	1.57043e-13		NM_005411.3	SFTPA1	PSAP, PSPA, SP-A, SFTP1, SP-A1, COLEC4	Homo sapiens surfactant, pulmonary-associated protein A1 (SFTPA1), mRNA.	surfactant, pulmonary-associated protein A1	cg17981088	3913	3.35143e-18
NM_006043.1	HS3ST2	30ST2, 3OST2	cg03823653	1088	2.16566e-13		NM_213647.1	FGFR4	TKF, JTK2, CD334, MGC20292	Homo sapiens fibroblast growth factor receptor 4 (FGFR4), transcript variant 3, mRNA.	fibroblast growth factor receptor 4 isoform 1 precursor	cg13847825	4036	3.68899e-18
NM_001553.1	IGFBP7	PSF, FSTL2, MAC25, IGFBP-7	cg10799769	1124	2.55879e-13		NM_019894.2	TMPRSS4	MT-SP2, TMPRSS3	Homo sapiens transmembrane protease, serine 4 (TMPRSS4), transcript variant 1, mRNA.	transmembrane protease, serine 4 isoform 1	cg13233515	2951	5.62529e-18
NM_006211.2	PENK	.	cg25021837	3752	3.65899e-13		NM_002416.1	CXCL9	CMK, MIG, Humig, SCYB9, crg-10	Homo sapiens chemokine (C-X-C motif) ligand 9 (CXCL9), mRNA.	small inducible cytokine B9 precursor	cg12793812	2584	5.65077e-18
NM_014618.1	DBC1	FAM5A, DBCCR1	cg14445814	629	3.73373e-13		NM_003120.1	SPI1	OF, PU.1, SFPI1, SPI-A	Homo sapiens spleen focus forming virus (SFFV) proviral integration oncogene spi1 (SPI1), mRNA.	spleen focus forming virus (SFFV) proviral integration oncogene spi1	cg07675031	1229	7.20505e-18
NM_004385.2	CSPG2	VERSICAN, DKFZp686K06110	cg21708808	4073	5.18606e-13		NM_021977.2	SLC22A3	EMT, EMTH, OCT3	Homo sapiens solute carrier family 22 (extraneuronal monoamine transporter), member 3 (SLC22A3), mRNA.	solute carrier family 22 member 3	cg13523841	1987	9.28074e-18
NM_003380.2	VIM	FLJ36605	cg07185035	5981	5.96608e-13		NM_005678.3	SNURF	.	Homo sapiens SNRPN upstream reading frame (SNURF), transcript variant 1, mRNA.	SNRPN upstream reading frame protein	cg15999943	2035	9.45498e-18
NM_002531.1	NTSR1	NTR	cg03567830	2450	6.32585e-13		NM_000115.1	EDNRB	ETB, ETRB, HSCR, ABCDS, HSCR2	Homo sapiens endothelin receptor type B (EDNRB), transcript variant 1, mRNA.	endothelin receptor type B isoform 1	cg10792120	715	1.284e-17
NM_030955.2	ADAMTS12	.	cg13887940	2989	7.8363e-13		NM_001963.2	EGF	URG	Homo sapiens epidermal growth factor (beta-urogastrone) (EGF), mRNA.	epidermal growth factor (beta-urogastrone)	cg12981092	3814	1.6352e-17
NM_005631.3	SMO	Gx, SMOH	cg23925992	5241	9.9261e-13		NM_002187.2	IL12B	CLMF, NKSF, CLMF2, NKSF2, IL-12B	Homo sapiens interleukin 12B (natural killer cell stimulatory factor 2, cytotoxic lymphocyte maturation factor 2, p40) (IL12B), mRNA.	interleukin 12B precursor	cg11461541	4190	2.25792e-17
NM_000222.1	KIT	PBT, SCFR, C-Kit, CD117	cg23927351	4019	1.09414e-12		NM_005672.2	PSCA	PRO232	Homo sapiens prostate stem cell antigen (PSCA), mRNA.	prostate stem cell antigen	cg15098809	5131	2.89597e-17
NM_002006.3	FGF2	BFGF, FGFB, HBGH-2	cg03941587	3726	1.98193e-12		NM_000250.1	MPO	.	Homo sapiens myeloperoxidase (MPO), nuclear gene encoding mitochondrial protein, mRNA.	myeloperoxidase	cg09421562	3028	4.72843e-17
NM_003738.3	PTCH2	.	cg04731174	4292	2.68678e-12		NM_003120.1	SPI1	OF, PU.1, SFPI1, SPI-A	Homo sapiens spleen focus forming virus (SFFV) proviral integration oncogene spi1 (SPI1), mRNA.	spleen focus forming virus (SFFV) proviral integration oncogene spi1	cg03565868	5208	5.73008e-17
NM_153693.1	HOXC6	CP25, HOX3, HOX3C, HHO.C8	cg22198132	1080	2.76983e-12		NM_002639.2	SERPINB5	PI5, maspin	Homo sapiens serpin peptidase inhibitor, clade B (ovalbumin), member 5 (SERPINB5), mRNA.	serine (or cysteine) proteinase inhibitor, clade B (ovalbumin), member 5	cg22362057	1908	9.41721e-17
NM_001117.2	ADCYAP1	PACAP, MGC126852	cg01799816	41	3.19004e-12		NM_004380.1	CREBBP	CBP, RTS, RSTS	Homo sapiens CREB binding protein (Rubinstein-Taybi syndrome) (CREBBP), mRNA.	CREB binding protein	cg18797283	3290	1.11527e-16
NM_007199.1	IRAK3	IRAK-M	cg22778955	4952	4.43214e-12		NM_020530.3	OSM	MGC20461	Homo sapiens oncostatin M (OSM), mRNA.	oncostatin M precursor	cg04546763	5910	1.45255e-16
NM_012133.2	COPG2	2-COP, FLJ11781	cg21921666	361	4.89198e-12		NM_002187.2	IL12B	CLMF, NKSF, CLMF2, NKSF2, IL-12B	Homo sapiens interleukin 12B (natural killer cell stimulatory factor 2, cytotoxic lymphocyte maturation factor 2, p40) (IL12B), mRNA.	interleukin 12B precursor	cg22428246	3938	1.67075e-16
NM_003391.1	WNT2	IRP, INT1L1	cg02655774	5252	9.81999e-12		NM_000463.2	UGT1A1	GNT1, UGT1, UDPGT, UGT1A, UGT1*1, HUG-BR1	Homo sapiens UDP glucuronosyltransferase 1 family, polypeptide A1 (UGT1A1), mRNA.	UDP glycosyltransferase 1 family, polypeptide A1 precursor	cg11661768	2406	2.18671e-16
NM_000274.1	OAT	HOGA, DKFZp781A11155	cg10231486	1647	1.4775e-11		NM_005423.3	TFF2	SP, SML1	Homo sapiens trefoil factor 2 (spasmolytic protein 1) (TFF2), mRNA.	trefoil factor 2 precursor	cg11158374	5257	2.47698e-16
NM_005215.1	DCC	CRC18, CRCR1	cg22444505	2424	1.56578e-11		NM_000810.2	GABRA5	.	Homo sapiens gamma-aminobutyric acid (GABA) A receptor, alpha 5 (GABRA5), mRNA.	gamma-aminobutyric acid (GABA) A receptor, alpha 5 precursor	cg20051555	840	2.59227e-16
NM_022454.2	SOX17	FLJ22252	cg09626193	5943	1.84291e-11		NM_000576.2	IL1B	IL-1, IL1F2, IL1-BETA	Homo sapiens interleukin 1, beta (IL1B), mRNA.	interleukin 1, beta proprotein	cg14658384	3958	2.73382e-16
NM_000104.2	CYP1B1	CP1B, GLC3A	cg07057636	3526	2.1531e-11		NM_001712.3	CEACAM1	BGP, BGP1, BGPI	Homo sapiens carcinoembryonic antigen-related cell adhesion molecule 1 (biliary glycoprotein) (CEACAM1), transcript variant 1, mRNA.	carcinoembryonic antigen-related cell adhesion molecule 1 isoform 1 precursor	cg11811510	3171	4.22339e-16
NM_000325.4	PITX2	RS, RGS, ARP1, Brx1, IDG2, IGDS, IHG2, PTX2, RIEG, IGDS2, IRID2, Otlx2, RIEG1, MGC20144, MGC111022	cg10692923	1771	3.08591e-11		NM_001942.1	DSG1	DG1, DSG, CDHF4	Homo sapiens desmoglein 1 (DSG1), mRNA.	desmoglein 1 preproprotein	cg13834042	2054	5.03677e-16
NM_022475.1	HHIP	HIP, FLJ20992, FLJ90230	cg20605716	2209	3.80573e-11		NM_014916.2	LMTK2	KPI2, LMR2, cprk, KPI-2, KIAA1079	Homo sapiens lemur tyrosine kinase 2 (LMTK2), mRNA.	lemur tyrosine kinase 2	cg09406250	2316	7.10613e-16
NM_004956.3	ETV1	ER81, MGC104699, MGC120533, MGC120534, DKFZp781L0674	cg24347887	3941	4.067e-11		NM_004329.2	BMPR1A	ALK3, CD292, ACVRLK3	Homo sapiens bone morphogenetic protein receptor, type IA (BMPR1A), mRNA.	bone morphogenetic protein receptor, type IA precursor	cg14602437	2440	7.2059e-16
NM_002126.3	HLF	.	cg05876326	678	5.47927e-11		NM_198291.1	SRC	ASV, SRC1, c-SRC, p60-Src	Homo sapiens v-src sarcoma (Schmidt-Ruppin A-2) viral oncogene homolog (avian) (SRC), transcript variant 2, mRNA.	proto-oncogene tyrosine-protein kinase SRC	cg05935845	1746	8.01634e-16
NM_001117.2	ADCYAP1	PACAP, MGC126852	cg01277640	2990	5.99018e-11		NM_177427.2	P2RX7	P2X7, MGC20089	Homo sapiens purinergic receptor P2X, ligand-gated ion channel, 7 (P2RX7), transcript variant 2, mRNA.	purinergic receptor P2X7 isoform b	cg08688169	2173	9.09103e-16
NM_004100.2	EYA4	CMD1J, DFNA10	cg19148393	758	7.94997e-11		NM_000529.2	MC2R	ACTHR, MGC125798	Homo sapiens melanocortin 2 receptor (adrenocorticotropic hormone) (MC2R), mRNA.	melanocortin 2 receptor	cg21266195	3630	1.02095e-15
NM_001362.2	DIO3	D3, 5DIII, TXDI3, DIOIII	cg26104543	636	8.33275e-11		NM_001927.3	DES	CSM1, CSM2, CMD1I, FLJ12025, FLJ39719, FLJ41013, FLJ41793	Homo sapiens desmin (DES), mRNA.	desmin	cg25310553	4312	1.71766e-15
NM_003189.1	TAL1	SCL, TCL5, tal-1	cg00875272	1055	1.05008e-10		NR_002196.1	H19	ASM, BWS, ASM1, MGC4485, PRO2605, D11S813E	Homo sapiens H19, imprinted maternally expressed untranslated mRNA (H19) on chromosome 11.	.	cg25583987	950	2.06866e-15
NM_170712.1	RASSF1	123F2, RDA32, NORE2A, RASSF1A, REH3P21	cg04540383	1836	1.16548e-10		NM_005564.2	LCN2	NGAL	Homo sapiens lipocalin 2 (oncogene 24p3) (LCN2), mRNA.	lipocalin 2 (oncogene 24p3)	cg14615559	5734	2.5199e-15
NM_016192.2	TMEFF2	TR, HPP1, TPEF, TENB2	cg10026428	3980	1.23765e-10		NM_000316.2	PTHR1	PTHR, MGC138426, MGC138452	Homo sapiens parathyroid hormone receptor 1 (PTHR1), mRNA.	parathyroid hormone receptor 1 precursor	cg13804333	1772	2.62943e-15
NM_001013257.1	BCAM	AU, LU, CD239, MSK19	cg18958184	140	1.27633e-10		NM_000595.2	LTA	LT, TNFB, TNFSF1	Homo sapiens lymphotoxin alpha (TNF superfamily, member 1) (LTA), mRNA.	lymphotoxin alpha precursor	cg20798246	4046	2.88799e-15
XM_941104.1	TIMP2	.	cg27235002	5345	1.3335e-10		NM_000926.2	PGR	PR, NR3C3	Homo sapiens progesterone receptor (PGR), mRNA.	progesterone receptor	cg24886336	4154	3.22729e-15
NM_000685.3	AGTR1	AT1, AG2S, AT1B, AT2R1, HAT1R, AGTR1A, AGTR1B, AT2R1A, AT2R1B	cg22498996	4219	1.39847e-10		NM_033554.2	HLA-DPA1	HLADP, HLASB, HLA-DP1A	Homo sapiens major histocompatibility complex, class II, DP alpha 1 (HLA-DPA1), mRNA.	major histocompatibility complex, class II, DP alpha 1 precursor	cg09321817	3435	3.54678e-15
NM_001797.2	CDH11	OB, CAD11, CDHOB, OSF-4	cg23907145	3237	1.49465e-10		NM_002120.2	HLA-DOB	DOB	Homo sapiens major histocompatibility complex, class II, DO beta (HLA-DOB), mRNA.	major histocompatibility complex, class II, DO beta precursor	cg23791206	3429	3.54714e-15
NM_000222.1	KIT	PBT, SCFR, C-Kit, CD117	cg27154163	4020	1.70308e-10		NM_002769.2	PRSS1	TRP1, TRY1, TRY4, TRYP1, MGC120175	Homo sapiens protease, serine, 1 (trypsin 1) (PRSS1), mRNA.	protease, serine, 1 preproprotein	cg16567953	3060	5.11717e-15
NM_021912.2	GABRB3	MGC9051	cg20421990	3299	1.98997e-10		NM_000810.2	GABRA5	.	Homo sapiens gamma-aminobutyric acid (GABA) A receptor, alpha 5 (GABRA5), mRNA.	gamma-aminobutyric acid (GABA) A receptor, alpha 5 precursor	cg17525249	3295	6.32442e-15
NM_000599.2	IGFBP5	IBP5	cg05007802	717	2.23647e-10		NM_022806.2	SNRPN	SMN, SM-D, RT-LI, HCERN3, SNRNP-N, SNURF-SNRPN	Homo sapiens small nuclear ribonucleoprotein polypeptide N (SNRPN), transcript variant 3, mRNA.	small nuclear ribonucleoprotein polypeptide N	cg10146073	6124	6.65064e-15
NM_000598.4	IGFBP3	IBP3, BP-53	cg12826145	2707	3.01364e-10		NM_001025109.1	CD34	.	Homo sapiens CD34 antigen (CD34), transcript variant 1, mRNA.	CD34 antigen isoform a	cg03583857	3103	7.26628e-15
NM_000604.2	FGFR1	H2, H3, H4, H5, CEK, FLG, FLT2, KAL2, BFGFR, C-FGR, CD331, N-SAM	cg20658205	4033	3.01906e-10		NM_000300.2	PLA2G2A	MOM1, PLA2, PLA2B, PLA2L, PLA2S, PLAS1, sPLA2	Homo sapiens phospholipase A2, group IIA (platelets, synovial fluid) (PLA2G2A), mRNA.	phospholipase A2, group IIA	cg09600256	4976	8.22173e-15
NM_000492.2	CFTR	CF, MRP7, ABC35, ABCC7, TNR-CFTR, dJ760C5.1	cg05270674	247	3.03235e-10		NM_006121.2	KRT1	K1, CK1, EHK1, KRT1A	Homo sapiens keratin 1 (epidermolytic hyperkeratosis) (KRT1), mRNA.	keratin 1	cg06030058	5013	1.07923e-14
NM_001018111.1	PODXL	PCLP, Gp200	cg03748590	5925	3.19934e-10		NM_000589.2	IL4	BSF1, IL-4, MGC79402	Homo sapiens interleukin 4 (IL4), transcript variant 1, mRNA.	interleukin 4 isoform 1 precursor	cg23943829	3975	1.0863e-14
NM_002253.1	KDR	FLK1, CD309, VEGFR, VEGFR2	cg04695981	4232	4.1825e-10		NR_001291.1	HBII-52	RNHBII52	Homo sapiens HBII-52 snoRNA (HBII-52) on chromosome 15.	.	cg21361081	961	1.1394e-14
NM_000209.1	IPF1	IUF1, PDX1, IDX-1, MODY4, PDX-1, STF-1	cg14584091	5893	4.21489e-10		NM_020530.3	OSM	MGC20461	Homo sapiens oncostatin M (OSM), mRNA.	oncostatin M precursor	cg10467217	5894	1.33856e-14
NM_005946.2	MT1A	MT1, MTC, MT1S, MGC32848	cg26001009	3695	4.97859e-10		NM_002638.2	PI3	ESI, WAP3, SKALP, WFDC14, MGC13613	Homo sapiens peptidase inhibitor 3, skin-derived (SKALP) (PI3), mRNA.	elafin preproprotein	cg17976697	3778	1.53385e-14
NM_002530.2	NTRK3	TRKC, gp145(trkC)	cg25116345	4224	5.01842e-10		NM_001244.2	TNFSF8	CD153, CD30L, CD30LG	Homo sapiens tumor necrosis factor (ligand) superfamily, member 8 (TNFSF8), mRNA.	tumor necrosis factor (ligand) superfamily, member 8	cg09980061	1341	1.55824e-14
NM_182472.1	EPHA5	CEK7, EHK1, HEK7, TYRO4	cg25798792	2693	6.38118e-10		NM_002066.1	GML	LY6DL	Homo sapiens GPI anchored molecule like protein (GML), mRNA.	GPI anchored molecule like protein	cg20178722	5741	1.69967e-14
NM_003919.1	SGCE	ESG, DYT11	cg23616761	3922	6.39231e-10		NM_198291.1	SRC	ASV, SRC1, c-SRC, p60-Src	Homo sapiens v-src sarcoma (Schmidt-Ruppin A-2) viral oncogene homolog (avian) (SRC), transcript variant 2, mRNA.	proto-oncogene tyrosine-protein kinase SRC	cg13052876	6034	1.76016e-14
NM_148979.1	CTSH	CPSB, MGC1519, minichain, DKFZp686B24257	cg16677243	3125	6.97339e-10		NM_006017.1	PROM1	AC133, CD133, PROML1, MSTP061	Homo sapiens prominin 1 (PROM1), mRNA.	prominin 1	cg05586943	5933	1.87925e-14
NM_005247.2	FGF3	INT2, HBGF-3	cg12845334	1333	9.56596e-10		NM_001079.3	ZAP70	SRK, STD, TZK, ZAP-70	Homo sapiens zeta-chain (TCR) associated protein kinase 70kDa (ZAP70), transcript variant 1, mRNA.	zeta-chain associated protein kinase 70kDa isoform 1	cg09006159	5350	2.96472e-14
NM_004817.2	TJP2	ZO2, X104, ZO-2, MGC26306	cg16782205	2114	1.0086e-09		NM_000030.1	AGXT	AGT, SPT, AGT1, SPAT, TLH6, AGXT1	Homo sapiens alanine-glyoxylate aminotransferase (oxalosis I; hyperoxaluria I; glycolicaciduria; serine-pyruvate aminotransferase) (AGXT), mRNA.	alanine-glyoxylate aminotransferase	cg15446157	2991	4.04147e-14
NM_005427.1	TP73	P73	cg21323562	2932	1.13051e-09		NM_000758.2	CSF2	GMCSF, MGC131935	Homo sapiens colony stimulating factor 2 (granulocyte-macrophage) (CSF2), mRNA.	colony stimulating factor 2 precursor	cg08625965	213	7.92605e-14
NM_001769.2	CD9	5H9, BA2, P24, GIG2, MIC3, MRP-1, BTCC-1, DRAP-27, TSPAN29	cg01573484	5546	1.14487e-09		NM_005672.2	PSCA	PRO232	Homo sapiens prostate stem cell antigen (PSCA), mRNA.	prostate stem cell antigen	cg20546389	5698	7.9987e-14
NM_006206.3	PDGFRA	CD140A, PDGFR2, MGC74795	cg27645880	4234	1.20452e-09		NM_005381.2	NCL	C23, FLJ45706	Homo sapiens nucleolin (NCL), mRNA.	nucleolin	cg26862286	1587	8.12757e-14
NM_015094.1	HIC2	HRG22, ZBTB30, KIAA1020	cg21597330	1002	1.3967e-09		NM_033223.1	GABRG3	.	Homo sapiens gamma-aminobutyric acid (GABA) A receptor, gamma 3 (GABRG3), mRNA.	gamma-aminobutyric acid (GABA) A receptor, gamma 3	cg16701428	3303	8.19552e-14
NM_003012.3	SFRP1	FRP, FRP1, FrzA, FRP-1, SARP2	cg15881237	1946	1.54346e-09		XM_938761.1	MMP19	.	PREDICTED: Homo sapiens matrix metallopeptidase 19 (MMP19), mRNA.	similar to Matrix metalloproteinase-19 precursor (MMP-19) (Matrix metalloproteinase RASI) (MMP-18)	cg01843273	3693	9.68636e-14
NM_182472.1	EPHA5	CEK7, EHK1, HEK7, TYRO4	cg02463418	2095	1.90327e-09		NM_020903.2	USP29	HOM-TES-84/86	Homo sapiens ubiquitin specific peptidase 29 (USP29), mRNA.	ubiquitin specific protease 29	cg25357752	2184	1.09974e-13
NM_000863.1	HTR1B	S12, 5-HT1B, HTR1D2, HTR1DB, 5-HT1DB	cg06824029	1104	2.12559e-09		NR_001290.1	PWCR1	PET1, HBII-85	Homo sapiens Prader-Willi syndrome chromosome region 1 (PWCR1) on chromosome 15.	.	cg07197644	1789	1.14263e-13
NM_005170.2	ASCL2	ASH2, HASH2, MASH2	cg15376678	103	3.69697e-09		NM_016592.1	GNAS	XL, AHO, GSA, GSP, POH, XL2, GPSA, NESP, GNAS1, PHP1A, PHP1B, GNASXL, NESP55, C20orf45, MGC33735, XLalphas, dJ309F20.1.1, dJ806M20.3.3	Homo sapiens GNAS complex locus (GNAS), transcript variant 4, mRNA.	guanine nucleotide binding protein, alpha stimulating activity polypeptide 1 isoform d	cg14432005	915	1.50807e-13
NM_052863.2	SCGB3A1	HIN1, HIN-1, LU105, UGRP2, PnSP-2, MGC87867	cg19421379	3888	3.88085e-09		NM_005564.2	LCN2	NGAL	Homo sapiens lipocalin 2 (oncogene 24p3) (LCN2), mRNA.	lipocalin 2 (oncogene 24p3)	cg24638195	5739	1.52994e-13
NM_021912.2	GABRB3	MGC9051	cg16084228	861	5.50689e-09		NM_033136.1	FGF1	AFGF, ECGF, FGFA, ECGFA, ECGFB, HBGF1, GLIO703, ECGF-beta, FGF-alpha	Homo sapiens fibroblast growth factor 1 (acidic) (FGF1), transcript variant 2, mRNA.	fibroblast growth factor 1 (acidic) isoform 2 precursor	cg02259548	619	3.00893e-13
NM_001797.2	CDH11	OB, CAD11, CDHOB, OSF-4	cg05318914	172	5.5219e-09		NM_020903.2	USP29	HOM-TES-84/86	Homo sapiens ubiquitin specific peptidase 29 (USP29), mRNA.	ubiquitin specific protease 29	cg07368873	4004	3.02888e-13
NM_004316.2	ASCL1	ASH1, HASH1, MASH1	cg26578415	102	6.42612e-09		NM_019102.2	HOXA5	HOX1, HOX1C, HOX1.3, MGC9376	Homo sapiens homeobox A5 (HOXA5), mRNA.	homeobox A5	cg12041264	3470	3.27833e-13
NM_003644.2	GAS7	MGC1348, KIAA0394	cg20649212	606	7.54385e-09		NM_002747.2	MAPK4	ERK3, Erk4, PRKM4, p63MAPK	Homo sapiens mitogen-activated protein kinase 4 (MAPK4), mRNA.	mitogen-activated protein kinase 4	cg21612229	5660	3.39654e-13
NM_022844.1	MYH11	AAT4, FAA4, SMHC, SMMHC, MGC32963, MGC126726, DKFZp686D10126	cg15581089	2152	8.45345e-09		NM_007298.2	BRCA1	IRIS, PSCP, BRCAI, BRCC1, RNF53	Homo sapiens breast cancer 1, early onset (BRCA1), transcript variant BRCA1-delta9-11, mRNA.	breast cancer 1, early onset isoform BRCA1-delta9-11	cg00579360	2318	3.51935e-13
NM_170733.2	BDNF	MGC34632	cg18882544	1862	9.02064e-09		NM_001134.1	AFP	FETA, HPAFP	Homo sapiens alpha-fetoprotein (AFP), mRNA.	alpha-fetoprotein precursor	cg10778295	5798	3.76753e-13
NM_002387.1	MCC	FLJ46755	cg19728002	4270	1.045e-08		NM_000301.1	PLG	DKFZp779M0222	Homo sapiens plasminogen (PLG), mRNA.	plasminogen	cg17161407	952	3.83825e-13
NM_002530.2	NTRK3	TRKC, gp145(trkC)	cg00865584	991	1.05266e-08		NM_000619.2	IFNG	IFG, IFI	Homo sapiens interferon, gamma (IFNG), mRNA.	interferon, gamma	cg09711238	5788	4.09932e-13
NM_014618.1	DBC1	FAM5A, DBCCR1	cg06602847	3141	1.37976e-08		NM_002487.2	NDN	HsT16328	Homo sapiens necdin homolog (mouse) (NDN), mRNA.	necdin	cg12138102	1595	4.10922e-13
NM_001005862.1	ERBB2	NEU, NGL, HER2, TKR1, HER-2, c-erb B2, HER-2/neu	cg18160059	2442	1.66952e-08		NM_005503.2	APBA2	X11L, MINT2, LIN-10, HsT16821, MGC99508, D15S1518E, MGC:14091	Homo sapiens amyloid beta (A4) precursor protein-binding, family A, member 2 (X11-like) (APBA2), mRNA.	amyloid beta A4 precursor protein-binding, family A, member 2	cg20840847	61	4.58178e-13
NM_006119.2	FGF8	AIGF, HBGF-8	cg15208541	5683	1.73822e-08		NM_005978.3	S100A2	CAN19, S100L, MGC111539	Homo sapiens S100 calcium binding protein A2 (S100A2), mRNA.	S100 calcium binding protein A2	cg09232826	3887	6.12091e-13
NM_001927.3	DES	CSM1, CSM2, CMD1I, FLJ12025, FLJ39719, FLJ41013, FLJ41793	cg21174728	5517	1.86276e-08		NM_000758.2	CSF2	GMCSF, MGC131935	Homo sapiens colony stimulating factor 2 (granulocyte-macrophage) (CSF2), mRNA.	colony stimulating factor 2 precursor	cg21708430	3448	7.41831e-13
NM_006361.4	HOXB13	.	cg21160992	3478	1.88862e-08		NM_001031680.1	RUNX3	AML2, CBFA3, PEBP2aC	Homo sapiens runt-related transcription factor 3 (RUNX3), transcript variant 1, mRNA.	runt-related transcription factor 3 isoform 1	cg21368948	3879	1.05044e-12
NM_003508.2	FZD9	FZD3	cg25707686	5551	2.14295e-08		NM_002274.2	KRT13	K13, CK13, MGC3781	Homo sapiens keratin 13 (KRT13), transcript variant 2, mRNA.	keratin 13 isoform b	cg16023337	2312	1.11295e-12
NM_014381.1	MLH3	HNPCC, HNPCC7, S240II117	cg16617972	3686	2.15206e-08		NM_000207.1	INS	.	Homo sapiens insulin (INS), mRNA.	proinsulin precursor	cg24338752	1219	1.14273e-12
NM_003012.3	SFRP1	FRP, FRP1, FrzA, FRP-1, SARP2	cg27086426	3910	2.69635e-08		NM_014792.2	KIAA0125	.	Homo sapiens KIAA0125 (KIAA0125), mRNA.	hypothetical protein LOC9834	cg02507952	2797	1.64271e-12
NM_004385.2	CSPG2	VERSICAN, DKFZp686K06110	cg02861411	2409	2.90537e-08		NM_033554.2	HLA-DPA1	HLADP, HLASB, HLA-DP1A	Homo sapiens major histocompatibility complex, class II, DP alpha 1 (HLA-DPA1), mRNA.	major histocompatibility complex, class II, DP alpha 1 precursor	cg11451043	1022	2.10779e-12
NM_006288.2	THY1	CD90	cg18809507	5973	3.16026e-08		NM_152939.1	EMR3	.	Homo sapiens egf-like module containing, mucin-like, hormone receptor-like 3 (EMR3), transcript variant 2, mRNA.	egf-like module-containing mucin-like receptor 3 isoform b	cg09872254	740	2.85421e-12
NM_000598.4	IGFBP3	IBP3, BP-53	cg14625938	4115	4.54822e-08		NM_015234.3	GPR116	KPG_001, KIAA0758, DKFZp564O1923	Homo sapiens G protein-coupled receptor 116 (GPR116), mRNA.	G-protein coupled receptor 116	cg07914934	2995	3.82216e-12
NM_020469.2	ABO	GTB, NAGAT, A3GALNT, A3GALT1	cg01511667	2986	4.57876e-08		NM_002656.2	PLAGL1	ZAC, LOT1, ZAC1, MGC126275, MGC126276, DKFZp781P1017	Homo sapiens pleiomorphic adenoma gene-like 1 (PLAGL1), transcript variant 1, mRNA.	pleiomorphic adenoma gene-like 1 isoform 1	cg12757684	3780	3.97878e-12
NM_001033952.1	CALCA	CT, KC, CGRP, CALC1, CGRP1, CGRP-I, MGC126648	cg09068492	3043	5.01827e-08		NM_015865.1	SLC14A1	JK, UT1, UTE, HUT11, RACH1, UT-B1, HsT1341	Homo sapiens solute carrier family 14 (urea transporter), member 1 (Kidd blood group) (SLC14A1), mRNA.	RACH1	cg26803305	5724	4.37548e-12
NM_002253.1	KDR	FLK1, CD309, VEGFR, VEGFR2	cg10740902	800	9.85756e-08		NM_001008411.1	TDG	.	Homo sapiens thymine-DNA glycosylase (TDG), transcript variant 2, mRNA.	thymine-DNA glycosylase isoform 2	cg09857351	2934	4.62679e-12
NM_000215.2	JAK3	JAKL, LJAK, JAK-3, L-JAK, JAK3_HUMAN	cg05635754	5615	1.19037e-07		NM_014555.2	TRPM5	MTR1, LTRPC5	Homo sapiens transient receptor potential cation channel, subfamily M, member 5 (TRPM5), mRNA.	transient receptor potential cation channel, subfamily M, member 5	cg01581060	3986	4.68898e-12
NM_001730.3	KLF5	CKLF, IKLF, BTEB2	cg16541703	1270	1.23009e-07		NM_002425.1	MMP10	SL-2, STMY2	Homo sapiens matrix metallopeptidase 10 (stromelysin 2) (MMP10), mRNA.	matrix metalloproteinase 10 preproprotein	cg02061229	920	5.19504e-12
NM_005946.2	MT1A	MT1, MTC, MT1S, MGC32848	cg22243129	1564	1.35132e-07		NM_012101.2	TRIM29	ATDC	Homo sapiens tripartite motif-containing 29 (TRIM29), transcript variant 1, mRNA.	tripartite motif protein TRIM29 isoform alpha	cg26414304	2952	6.20621e-12
NM_002019.2	FLT1	FLT, VEGFR1	cg15601306	515	1.46107e-07		NM_000619.2	IFNG	IFG, IFI	Homo sapiens interferon, gamma (IFNG), mRNA.	interferon, gamma	cg03628117	5790	6.76446e-12
NM_002899.2	RBP1	CRBP, RBPC, CRBP1, CRABP-I	cg21141873	3868	1.7569e-07		NM_001942.1	DSG1	DG1, DSG, CDHF4	Homo sapiens desmoglein 1 (DSG1), mRNA.	desmoglein 1 preproprotein	cg20099449	2890	7.21509e-12
NM_005523.4	HOXA11	HOX1, HOX1I	cg18977999	1063	1.88318e-07		NM_016592.1	GNAS	XL, AHO, GSA, GSP, POH, XL2, GPSA, NESP, GNAS1, PHP1A, PHP1B, GNASXL, NESP55, C20orf45, MGC33735, XLalphas, dJ309F20.1.1, dJ806M20.3.3	Homo sapiens GNAS complex locus (GNAS), transcript variant 4, mRNA.	guanine nucleotide binding protein, alpha stimulating activity polypeptide 1 isoform d	cg02859712	3330	9.91369e-12
NM_001005377.1	PLAUR	CD87, UPAR, URKR	cg08793657	951	2.15915e-07		NM_000415.1	IAPP	DAP, IAP, AMYLIN	Homo sapiens islet amyloid polypeptide (IAPP), mRNA.	islet amyloid polypeptide precursor	cg18727468	5581	1.0758e-11
NM_002531.1	NTSR1	NTR	cg13085480	3041	2.60621e-07		NM_001031680.1	RUNX3	AML2, CBFA3, PEBP2aC	Homo sapiens runt-related transcription factor 3 (RUNX3), transcript variant 1, mRNA.	runt-related transcription factor 3 isoform 1	cg12607238	1870	1.19369e-11
NM_032812.7	PLXDC2	TEM7R, FLJ14623	cg22660101	2776	2.79898e-07		NM_000926.2	PGR	PR, NR3C3	Homo sapiens progesterone receptor (PGR), mRNA.	progesterone receptor	cg00173799	2811	1.42898e-11
NM_031366.1	COL4A3	.	cg02171478	125	2.85691e-07		NM_000304.2	PMP22	DSS, HNPP, CMT1A, CMT1E, GAS-3, Sp110, MGC20769	Homo sapiens peripheral myelin protein 22 (PMP22), transcript variant 1, mRNA.	peripheral myelin protein 22	cg08815822	1730	1.44094e-11
NM_000962.2	PTGS1	COX1, COX3, PHS1, PCOX1, PGHS1, PTGHS, PGG/HS, PGHS-1	cg04028914	1051	2.99651e-07		NM_003019.4	SFTPD	SP-D, PSP-D, SFTP4, COLEC7	Homo sapiens surfactant, pulmonary-associated protein D (SFTPD), mRNA.	pulmonary surfactant-associated protein D precursor	cg21099739	3920	1.60849e-11
NM_001033952.1	CALCA	CT, KC, CGRP, CALC1, CGRP1, CGRP-I, MGC126648	cg14988155	178	3.25006e-07		NM_022806.2	SNRPN	SMN, SM-D, RT-LI, HCERN3, SNRNP-N, SNURF-SNRPN	Homo sapiens small nuclear ribonucleoprotein polypeptide N (SNRPN), transcript variant 3, mRNA.	small nuclear ribonucleoprotein polypeptide N	cg05182424	6123	1.73599e-11
NM_007314.1	ABL2	ARG, ABLL	cg00467594	4216	3.79232e-07		NM_000572.2	IL10	CSIF, TGIF, IL-10, IL10A, MGC126450, MGC126451	Homo sapiens interleukin 10 (IL10), mRNA.	interleukin 10 precursor	cg10978799	1170	1.79789e-11
NM_016152.2	RARB	HAP, RRB2, NR1B2	cg14265392	4165	4.50121e-07		NM_199228.1	THPO	ML, TPO, MGDF, MKCSF, MPLLG	Homo sapiens thrombopoietin (myeloproliferative leukemia virus oncogene ligand, megakaryocyte growth and development factor) (THPO), transcript variant 2, mRNA.	thrombopoietin isoform 2 precursor	cg20482454	5322	1.81305e-11
NM_000038.3	APC	GS, DP2, DP3, FAP, FPC, DP2.5	cg24136097	4022	4.53046e-07		NM_000730.2	CCKAR	CCK-A, CCKRA, CCK1-R	Homo sapiens cholecystokinin A receptor (CCKAR), mRNA.	cholecystokinin A receptor	cg12336680	1749	1.85994e-11
NM_001018066.1	NTRK2	TRKB, GP145-TrkB	cg07764593	4919	4.75603e-07		NM_000463.2	UGT1A1	GNT1, UGT1, UDPGT, UGT1A, UGT1*1, HUG-BR1	Homo sapiens UDP glucuronosyltransferase 1 family, polypeptide A1 (UGT1A1), mRNA.	UDP glycosyltransferase 1 family, polypeptide A1 precursor	cg03607648	2962	2.22206e-11
NM_001066.2	TNFRSF1B	p75, TBPII, TNFBR, TNFR2, CD120b, TNFR80, TNF-R75, p75TNFR, TNF-R-II	cg06978331	1331	5.64843e-07		NM_000553.2	WRN	RECQ3, RECQL2, RECQL3	Homo sapiens Werner syndrome (WRN), mRNA.	Werner syndrome protein	cg19052693	5444	2.2648e-11
NM_002841.2	PTPRG	PTPG, HPTPG, RPTPG, R-PTP-GAMMA	cg25680813	5055	5.85242e-07		NM_022162.1	CARD15	CD, ACUG, BLAU, IBD1, NOD2, NOD2B, PSORAS1	Homo sapiens caspase recruitment domain family, member 15 (CARD15), mRNA.	NOD2 protein	cg16771652	4255	2.39264e-11
NM_004442.5	EPHB2	DRT, ERK, Hek5, EPHT3, Tyro5, MGC87492	cg18504545	2927	7.25007e-07		NM_198291.1	SRC	ASV, SRC1, c-SRC, p60-Src	Homo sapiens v-src sarcoma (Schmidt-Ruppin A-2) viral oncogene homolog (avian) (SRC), transcript variant 2, mRNA.	proto-oncogene tyrosine-protein kinase SRC	cg12815018	6030	2.57138e-11
NM_001480.2	GALR1	GALNR, GALNR1	cg00530755	889	8.44023e-07		NM_004063.2	CDH17	HPT1, CDH16, HPT-1, MGC138218	Homo sapiens cadherin 17, LI cadherin (liver-intestine) (CDH17), mRNA.	cadherin 17 precursor	cg14353573	5476	2.72574e-11
NM_001759.2	CCND2	KIAK0002, MGC102758	cg00814733	2329	8.67352e-07		NM_000301.1	PLG	DKFZp779M0222	Homo sapiens plasminogen (PLG), mRNA.	plasminogen	cg03709290	4268	3.0846e-11
NM_002035.1	FVT1	.	cg25427220	4044	1.00607e-06		NM_019066.2	MAGEL2	nM15, NDNL1	Homo sapiens MAGE-like 2 (MAGEL2), mRNA.	MAGE-like protein 2	cg03672494	3624	4.75104e-11
NM_000180.1	GUCY2D	LCA, CYGD, LCA1, CORD6, GUC2D, retGC, GUC1A4, RETGC-1, ROS-GC1	cg13065528	2999	1.00635e-06		NM_030379.1	GLI2	THP2	Homo sapiens GLI-Kruppel family member GLI2 (GLI2), transcript variant 1, mRNA.	GLI-Kruppel family member GLI2 isoform alpha	cg16619328	609	5.26402e-11
NM_005257.3	GATA6	.	cg03473387	5858	1.08997e-06		NM_012387.1	PADI4	PAD, PDI4, PDI5, PADI5	Homo sapiens peptidyl arginine deiminase, type IV (PADI4), mRNA.	peptidyl arginine deiminase, type IV	cg23228178	1655	5.32617e-11
NM_002841.2	PTPRG	PTPG, HPTPG, RPTPG, R-PTP-GAMMA	cg05362669	1099	1.10083e-06		NM_016352.2	CPA4	CPA3	Homo sapiens carboxypeptidase A4 (CPA4), mRNA.	carboxypeptidase A4 preproprotein	cg26442210	368	6.02393e-11
NM_001018066.1	NTRK2	TRKB, GP145-TrkB	cg23399093	4909	1.25322e-06		NM_020056.2	HLA-DQA2	HLA-DXA, DQ alpha	Homo sapiens major histocompatibility complex, class II, DQ alpha 2 (HLA-DQA2), mRNA.	major histocompatibility complex, class II, DQ alpha 2	cg15869057	3450	7.41749e-11
NM_006528.2	TFPI2	PP5, TFPI-2	cg23686014	3970	1.45703e-06		NM_005214.2	CTLA4	CD152, CTLA-4	Homo sapiens cytotoxic T-lymphocyte-associated protein 4 (CTLA4), mRNA.	cytotoxic T-lymphocyte-associated protein 4	cg05074138	3115	7.74931e-11
NM_000038.3	APC	GS, DP2, DP3, FAP, FPC, DP2.5	cg05117367	2259	1.59732e-06		NM_001010933.1	HGF	SF, HGFB, HPTA, F-TCF	Homo sapiens hepatocyte growth factor (hepapoietin A; scatter factor) (HGF), transcript variant 4, mRNA.	hepatocyte growth factor isoform 4 precursor	cg14690980	1961	9.45188e-11
NM_000612.2	IGF2	FLJ44734	cg04741015	2661	1.81365e-06		NM_173843.1	IL1RN	IRAP, IL1F3, IL1RA, IL-1ra3, ICIL-1RA, MGC10430	Homo sapiens interleukin 1 receptor antagonist (IL1RN), transcript variant 4, mRNA.	interleukin 1 receptor antagonist isoform 4	cg17669033	745	1.2037e-10
NM_001945.1	HBEGF	DTR, DTS, HEGFL	cg13470461	1955	2.21581e-06		NM_000592.4	C4B	CH, C4F, CO4, C4B1, C4B3, CPAMD3	Homo sapiens complement component 4B (Childo blood group) (C4B), mRNA.	complement component 4B preproprotein	cg01672355	3042	1.42978e-10
NM_002507.1	NGFR	CD271, TNFRSF16, p75(NTR)	cg07426306	940	2.31223e-06		NM_002656.2	PLAGL1	ZAC, LOT1, ZAC1, MGC126275, MGC126276, DKFZp781P1017	Homo sapiens pleiomorphic adenoma gene-like 1 (PLAGL1), transcript variant 1, mRNA.	pleiomorphic adenoma gene-like 1 isoform 1	cg23460430	1693	1.90523e-10
NM_002545.3	OPCML	OPCM, OBCAM	cg19151121	3737	2.43893e-06		NM_003394.2	WNT10B	WNT-12	Homo sapiens wingless-type MMTV integration site family, member 10B (WNT10B), mRNA.	wingless-type MMTV integration site family, member 10B precursor	cg23890019	5381	2.07287e-10
NM_004029.1	IRF7	IRF7A, IRF-7H	cg11519262	3520	2.86999e-06		NM_003225.2	TFF1	pS2, BCEI, HPS2, HP1.A, pNR-2, D21S21	Homo sapiens trefoil factor 1 (breast cancer, estrogen-inducible sequence expressed in) (TFF1), mRNA.	trefoil factor 1 precursor	cg27405706	5244	2.17482e-10
NM_002020.1	FLT4	PCL, FLT41, VEGFR3	cg20020551	3804	3.08549e-06		NM_199228.1	THPO	ML, TPO, MGDF, MKCSF, MPLLG	Homo sapiens thrombopoietin (myeloproliferative leukemia virus oncogene ligand, megakaryocyte growth and development factor) (THPO), transcript variant 2, mRNA.	thrombopoietin isoform 2 precursor	cg08997821	1276	2.28045e-10
NM_003995.3	NPR2	AMDM, NPRB, ANPRB, GUC2B, NPRBi, GUCY2B	cg17151902	2418	3.19861e-06		XM_939654.1	ZP3	.	PREDICTED: Homo sapiens zona pellucida glycoprotein 3 (sperm receptor) (ZP3), mRNA.	similar to Zona pellucida sperm-binding protein 3 precursor (Zona pellucida glycoprotein ZP3) (Zona pellucida protein C) (Sperm receptor) (ZP3A/ZP3B)	cg14667235	2232	2.31282e-10
NM_004560.2	ROR2	BDB, BDB1, NTRKR2	cg11653203	2324	3.92997e-06		NM_000115.1	EDNRB	ETB, ETRB, HSCR, ABCDS, HSCR2	Homo sapiens endothelin receptor type B (EDNRB), transcript variant 1, mRNA.	endothelin receptor type B isoform 1	cg20257673	700	2.66043e-10
							NM_198964.1	PTHLH	HHM, PLP, PTHR, PTHRP, MGC14611	Homo sapiens parathyroid hormone-like hormone (PTHLH), transcript variant 3, mRNA.	parathyroid hormone-like hormone isoform 2 preproprotein	cg05045983	5037	3.18224e-10
							NM_001767.2	CD2	T11, SRBC	Homo sapiens CD2 antigen (p50), sheep red blood cell receptor (CD2), mRNA.	CD2 antigen (p50), sheep red blood cell receptor	cg20405187	209	4.82655e-10
							NM_022443.2	MLF1	.	Homo sapiens myeloid leukemia factor 1 (MLF1), mRNA.	myeloid leukemia factor 1	cg11432768	891	5.08209e-10
							NM_005621.1	S100A12	p6, CGRP, MRP6, CAAF1, ENRAGE	Homo sapiens S100 calcium binding protein A12 (calgranulin C) (S100A12), mRNA.	S100 calcium-binding protein A12	cg15108991	1871	5.19515e-10
							NM_004994.2	MMP9	GELB, CLG4B	Homo sapiens matrix metallopeptidase 9 (gelatinase B, 92kDa gelatinase, 92kDa type IV collagenase) (MMP9), mRNA.	matrix metalloproteinase 9 preproprotein	cg05437645	935	6.74246e-10
							NM_005574.2	LMO2	TTG2, RBTN2, RHOM2, RBTNL1	Homo sapiens LIM domain only 2 (rhombotin-like 1) (LMO2), mRNA.	LIM domain only 2	cg22902574	4123	7.1393e-10
							NM_001271.1	CHD2	DKFZp781D1727	Homo sapiens chromodomain helicase DNA binding protein 2 (CHD2), mRNA.	chromodomain helicase DNA binding protein 2	cg04650055	261	8.99539e-10
							NM_005037.4	PPARG	NR1C3, PPARG1, PPARG2, HUMPPARG	Homo sapiens peroxisome proliferative activated receptor, gamma (PPARG), transcript variant 4, mRNA.	peroxisome proliferative activated receptor gamma isoform 1	cg27051533	4993	9.16297e-10
							NM_144947.1	KLK11	TLSP, PRSS20, MGC33060	Homo sapiens kallikrein 11 (KLK11), transcript variant 2, mRNA.	kallikrein 11 isoform 2 precursor	cg09333109	5003	1.08612e-09
							NM_000424.2	KRT5	K5, CK5, DDD, EBS2, KRT5A	Homo sapiens keratin 5 (epidermolysis bullosa simplex, Dowling-Meara/Kobner/Weber-Cockayne types) (KRT5), mRNA.	keratin 5	cg04254916	2803	1.09476e-09
							NM_004994.2	MMP9	GELB, CLG4B	Homo sapiens matrix metallopeptidase 9 (gelatinase B, 92kDa gelatinase, 92kDa type IV collagenase) (MMP9), mRNA.	matrix metalloproteinase 9 preproprotein	cg02310296	4158	1.09726e-09
							NM_005978.3	S100A2	CAN19, S100L, MGC111539	Homo sapiens S100 calcium binding protein A2 (S100A2), mRNA.	S100 calcium binding protein A2	cg21074565	1876	1.12663e-09
							NM_003390.2	WEE1	WEE1hu, DKFZp686I18166	Homo sapiens WEE1 homolog (S. pombe) (WEE1), mRNA.	wee1 tyrosine kinase	cg15071685	2828	1.62783e-09
							NM_003102.1	SOD3	EC-SOD	Homo sapiens superoxide dismutase 3, extracellular (SOD3), mRNA.	superoxide dismutase 3, extracellular	cg16986592	2043	2.00513e-09
							NM_002121.4	HLA-DPB1	DPB1, HLA-DP1B, MHC DPB1	Homo sapiens major histocompatibility complex, class II, DP beta 1 (HLA-DPB1), mRNA.	major histocompatibility complex, class II, DP beta 1 precursor	cg21151963	1030	2.19895e-09
							NM_012101.2	TRIM29	ATDC	Homo sapiens tripartite motif-containing 29 (TRIM29), transcript variant 1, mRNA.	tripartite motif protein TRIM29 isoform alpha	cg13907859	2394	2.4238e-09
							NM_005431.1	XRCC2	DKFZp781P0919	Homo sapiens X-ray repair complementing defective repair in Chinese hamster cells 2 (XRCC2), mRNA.	X-ray repair cross complementing protein 2	cg01999235	5449	2.45752e-09
							NM_005206.3	CRK	CRKII	Homo sapiens v-crk sarcoma virus CT10 oncogene homolog (avian) (CRK), transcript variant I, mRNA.	v-crk sarcoma virus CT10 oncogene homolog isoform b	cg16557332	3392	2.6784e-09
							NR_001290.1	PWCR1	PET1, HBII-85	Homo sapiens Prader-Willi syndrome chromosome region 1 (PWCR1) on chromosome 15.	.	cg19695710	1790	2.72548e-09
							NM_000594.2	TNF	DIF, TNFA, TNFSF2, TNF-alpha	Homo sapiens tumor necrosis factor (TNF superfamily, member 2) (TNF), mRNA.	tumor necrosis factor alpha	cg07452656	2916	3.45524e-09
							NM_033170.1	B3GALT5	B3T5, GLCT5, B3GalTx, B3GalT-V, beta3Gal-T5	Homo sapiens UDP-Gal:betaGlcNAc beta 1,3-galactosyltransferase, polypeptide 5 (B3GALT5), transcript variant 2, mRNA.	UDP-Gal:betaGlcNAc beta 1,3-galactosyltransferase 5	cg06700769	1844	3.62715e-09
							NM_000362.4	TIMP3	SFD, K222, K222TA2, HSMRK222	Homo sapiens TIMP metallopeptidase inhibitor 3 (Sorsby fundus dystrophy, pseudoinflammatory) (TIMP3), mRNA.	tissue inhibitor of metalloproteinase 3 precursor	cg23817297	2913	4.1964e-09
							NM_032496.1	ARHGAP9	10C, RGL1, MGC1295	Homo sapiens Rho GTPase activating protein 9 (ARHGAP9), mRNA.	Rho GTPase activating protein 9	cg11953654	1842	4.96996e-09
							NM_006060.2	ZNFN1A1	IK1, LYF1, hIk-1, IKAROS, PRO0758, Hs.54452	Homo sapiens zinc finger protein, subfamily 1A, 1 (Ikaros) (ZNFN1A1), mRNA.	zinc finger protein, subfamily 1A, 1 (Ikaros)	cg16550878	1653	5.11077e-09
							NM_012391.1	SPDEF	PDEF, bA375E1.3, RP11-375E1__A.3	Homo sapiens SAM pointed domain containing ets transcription factor (SPDEF), mRNA.	SAM pointed domain containing ets transcription factor	cg10159596	2048	5.21096e-09
							NM_005546.3	ITK	EMT, LYK, PSCTK2, MGC126257, MGC126258	Homo sapiens IL2-inducible T-cell kinase (ITK), mRNA.	IL2-inducible T-cell kinase	cg09489988	2794	5.45165e-09
							NM_005380.3	NBL1	NB, DAN, NO3, DAND1, MGC8972, D1S1733E	Homo sapiens neuroblastoma, suppression of tumorigenicity 1 (NBL1), transcript variant 2, mRNA.	neuroblastoma, suppression of tumorigenicity 1 precursor	cg04102045	1581	6.75125e-09
							NM_000122.1	ERCC3	XPB, BTF2, GTF2H, RAD25, TFIIH	Homo sapiens excision repair cross-complementing rodent repair deficiency, complementation group 3 (xeroderma pigmentosum group B complementing) (ERCC3), mRNA.	excision repair cross-complementing rodent repair deficiency, complementation group 3	cg13587811	3901	7.02811e-09
							NM_001244.2	TNFSF8	CD153, CD30L, CD30LG	Homo sapiens tumor necrosis factor (ligand) superfamily, member 8 (TNFSF8), mRNA.	tumor necrosis factor (ligand) superfamily, member 8	cg19343707	5184	7.88113e-09
							NM_006210.1	PEG3	PW1, ZSCAN24, KIAA0287, DKFZp781A095	Homo sapiens paternally expressed 3 (PEG3), mRNA.	paternally expressed 3	cg07299214	3746	1.0762e-08
							NM_003177.3	SYK	.	Homo sapiens spleen tyrosine kinase (SYK), mRNA.	spleen tyrosine kinase	cg06713470	2883	1.11545e-08
							NM_001747.2	CAPG	MCP, AFCP	Homo sapiens capping protein (actin filament), gelsolin-like (CAPG), mRNA.	gelsolin-like capping protein	cg13268943	3045	1.20488e-08
							NM_022806.2	SNRPN	SMN, SM-D, RT-LI, HCERN3, SNRNP-N, SNURF-SNRPN	Homo sapiens small nuclear ribonucleoprotein polypeptide N (SNRPN), transcript variant 3, mRNA.	small nuclear ribonucleoprotein polypeptide N	cg18859420	3936	1.36978e-08
							NM_001228.3	CASP8	CAP4, MACH, MCH5, FLICE, MGC78473	Homo sapiens caspase 8, apoptosis-related cysteine peptidase (CASP8), transcript variant A, mRNA.	caspase 8 isoform A	cg05776114	4042	1.46557e-08
							NM_006142.3	SFN	.	Homo sapiens stratifin (SFN), mRNA.	stratifin	cg10270832	1942	1.51213e-08
							NM_005699.2	IL18BP	IL18BPa	Homo sapiens interleukin 18 binding protein (IL18BP), transcript variant C, mRNA.	interleukin 18 binding protein isoform C precursor	cg08430407	4209	1.53777e-08
							NM_012391.1	SPDEF	PDEF, bA375E1.3, RP11-375E1__A.3	Homo sapiens SAM pointed domain containing ets transcription factor (SPDEF), mRNA.	SAM pointed domain containing ets transcription factor	cg09567776	3942	2.31068e-08
							NM_052882.1	ZIM3	ZNF657	Homo sapiens zinc finger, imprinted 3 (ZIM3), mRNA.	zinc finger, imprinted 3	cg15131643	2205	2.40631e-08
							NM_004964.2	HDAC1	HD1, RPD3, GON-10, RPD3L1, DKFZp686H12203	Homo sapiens histone deacetylase 1 (HDAC1), mRNA.	histone deacetylase 1	cg24468890	5786	2.96632e-08
							NM_006871.2	RIPK3	RIP3, RIP3 beta, RIP3 gamma	Homo sapiens receptor-interacting serine-threonine kinase 3 (RIPK3), mRNA.	receptor-interacting serine-threonine kinase 3	cg13583230	2305	3.10137e-08
							NM_000621.2	HTR2A	HTR2, 5-HT2A	Homo sapiens 5-hydroxytryptamine (serotonin) receptor 2A (HTR2A), mRNA.	5-hydroxytryptamine (serotonin) receptor 2A	cg05011937	3493	3.51809e-08
							NM_000442.2	PECAM1	CD31, PECAM-1	Homo sapiens platelet/endothelial cell adhesion molecule (CD31 antigen) (PECAM1), mRNA.	platelet/endothelial cell adhesion molecule (CD31 antigen)	cg05359956	5123	4.23989e-08
							NM_002188.2	IL13	ALRH, P600, IL-13, MGC116786, MGC116788, MGC116789	Homo sapiens interleukin 13 (IL13), mRNA.	interleukin 13 precursor	cg20391122	4116	5.26163e-08
							NM_002456.4	MUC1	EMA, PEM, PUM, MAM6, PEMT, CD227, H23AG, mucin	Homo sapiens mucin 1, transmembrane (MUC1), transcript variant 1, mRNA.	MUC1 mucin isoform 1 precursor	cg11011735	5784	5.47747e-08
							NR_001291.1	HBII-52	RNHBII52	Homo sapiens HBII-52 snoRNA (HBII-52) on chromosome 15.	.	cg18037269	963	6.27354e-08
							NM_005356.2	LCK	.	Homo sapiens lymphocyte-specific protein tyrosine kinase (LCK), mRNA.	lymphocyte-specific protein tyrosine kinase	cg05350315	1646	7.37528e-08
							NM_000730.2	CCKAR	CCK-A, CCKRA, CCK1-R	Homo sapiens cholecystokinin A receptor (CCKAR), mRNA.	cholecystokinin A receptor	cg08845028	2459	7.82266e-08
							NM_002009.2	FGF7	KGF, HBGF-7	Homo sapiens fibroblast growth factor 7 (keratinocyte growth factor) (FGF7), mRNA.	fibroblast growth factor 7 precursor	cg18689733	5625	1.01895e-07
							NM_002773.2	PRSS8	CAP1, PROSTASIN	Homo sapiens protease, serine, 8 (prostasin) (PRSS8), mRNA.	prostasin preproprotein	cg27436259	3828	1.04034e-07
							NM_021979.2	HSPA2	.	Homo sapiens heat shock 70kDa protein 2 (HSPA2), mRNA.	heat shock 70kDa protein 2	cg05316932	1098	1.09287e-07
							NM_000442.2	PECAM1	CD31, PECAM-1	Homo sapiens platelet/endothelial cell adhesion molecule (CD31 antigen) (PECAM1), mRNA.	platelet/endothelial cell adhesion molecule (CD31 antigen)	cg12476586	5686	1.1794e-07
							NM_013975.2	LIG3	.	Homo sapiens ligase III, DNA, ATP-dependent (LIG3), nuclear gene encoding mitochondrial protein, transcript variant alpha, mRNA.	ligase III, DNA, ATP-dependent isoform alpha precursor	cg23104440	4038	1.25368e-07
							NM_001175.4	ARHGDIB	D4, GDIA2, GDID4, LYGDI, Ly-GDI, RAP1GN1	Homo sapiens Rho GDP dissociation inhibitor (GDI) beta (ARHGDIB), mRNA.	Rho GDP dissociation inhibitor (GDI) beta	cg15450139	3126	1.27967e-07
							NM_005574.2	LMO2	TTG2, RBTN2, RHOM2, RBTNL1	Homo sapiens LIM domain only 2 (rhombotin-like 1) (LMO2), mRNA.	LIM domain only 2	cg02028355	2729	1.49466e-07
							NM_000576.2	IL1B	IL-1, IL1F2, IL1-BETA	Homo sapiens interleukin 1, beta (IL1B), mRNA.	interleukin 1, beta proprotein	cg12992979	3947	1.52203e-07
							NM_002055.2	GFAP	FLJ45472	Homo sapiens glial fibrillary acidic protein (GFAP), mRNA.	glial fibrillary acidic protein	cg15193977	5878	1.5229e-07
							NM_000463.2	UGT1A1	GNT1, UGT1, UDPGT, UGT1A, UGT1*1, HUG-BR1	Homo sapiens UDP glucuronosyltransferase 1 family, polypeptide A1 (UGT1A1), mRNA.	UDP glycosyltransferase 1 family, polypeptide A1 precursor	cg07823755	2820	1.60824e-07
							NM_002358.2	MAD2L1	MAD2, HSMAD2	Homo sapiens MAD2 mitotic arrest deficient-like 1 (yeast) (MAD2L1), mRNA.	MAD2-like 1	cg08483943	3606	1.65709e-07
							NR_001290.1	PWCR1	PET1, HBII-85	Homo sapiens Prader-Willi syndrome chromosome region 1 (PWCR1) on chromosome 15.	.	cg11319956	3846	2.39567e-07
							NM_004049.2	BCL2A1	GRS, BFL1, HBPA1, BCL2L5	Homo sapiens BCL2-related protein A1 (BCL2A1), mRNA.	BCL2-related protein A1	cg27177709	3039	2.43002e-07
							NM_005428.2	VAV1	VAV	Homo sapiens vav 1 oncogene (VAV1), mRNA.	vav 1 oncogene	cg02621492	1645	2.58176e-07
							NM_198964.1	PTHLH	HHM, PLP, PTHR, PTHRP, MGC14611	Homo sapiens parathyroid hormone-like hormone (PTHLH), transcript variant 3, mRNA.	parathyroid hormone-like hormone isoform 2 preproprotein	cg21788470	4301	2.75236e-07
							NM_005664.2	MKRN3	D15S9, RNF63, ZFP127, ZNF127, MGC88288	Homo sapiens makorin, ring finger protein, 3 (MKRN3), mRNA.	makorin, ring finger protein, 3	cg15423863	3676	2.82857e-07
							NM_003919.1	SGCE	ESG, DYT11	Homo sapiens sarcoglycan, epsilon (SGCE), mRNA.	sarcoglycan, epsilon	cg26050163	1969	3.10023e-07
							NM_000168.2	GLI3	PHS, ACLS, GCPS, PAPA, PAPB, PAP-A, PAPA1, PPDIV	Homo sapiens GLI-Kruppel family member GLI3 (Greig cephalopolysyndactyly syndrome) (GLI3), mRNA.	GLI-Kruppel family member GLI3	cg12211443	630	3.6574e-07
							NM_004407.1	DMP1	.	Homo sapiens dentin matrix acidic phosphoprotein (DMP1), mRNA.	dentin matrix acidic phosphoprotein	cg16043345	651	3.88569e-07
							NM_000120.2	EPHX1	MEH, EPHX, EPOX	Homo sapiens epoxide hydrolase 1, microsomal (xenobiotic) (EPHX1), mRNA.	epoxide hydrolase 1, microsomal (xenobiotic)	cg12786690	1882	3.96734e-07
							NM_006167.2	NKX3-1	NKX3A, NKX3.1	Homo sapiens NK3 transcription factor related, locus 1 (Drosophila) (NKX3-1), mRNA.	NK3 transcription factor related, locus 1	cg01716041	1617	4.4138e-07
							NM_022078.1	GPATC3	FLJ12455	Homo sapiens G patch domain containing 3 (GPATC3), mRNA.	G patch domain containing 3	cg18665535	929	4.56191e-07
							NM_033554.2	HLA-DPA1	HLADP, HLASB, HLA-DP1A	Homo sapiens major histocompatibility complex, class II, DP alpha 1 (HLA-DPA1), mRNA.	major histocompatibility complex, class II, DP alpha 1 precursor	cg13031167	1020	4.74257e-07
							NM_000392.1	ABCC2	DJS, MRP2, cMRP, ABC30, CMOAT, KIAA1010	Homo sapiens ATP-binding cassette, sub-family C (CFTR/MRP), member 2 (ABCC2), mRNA.	ATP-binding cassette, sub-family C (CFTR/MRP), member 2	cg08067239	3072	4.89837e-07
							NM_001715.2	BLK	MGC10442	Homo sapiens B lymphoid tyrosine kinase (BLK), mRNA.	B lymphoid tyrosine kinase	cg15742700	162	4.93406e-07
							NM_000210.1	ITGA6	CD49f	Homo sapiens integrin, alpha 6 (ITGA6), mRNA.	integrin alpha chain, alpha 6	cg11435793	2281	8.03824e-07
							NM_003247.2	THBS2	TSP2	Homo sapiens thrombospondin 2 (THBS2), mRNA.	thrombospondin 2 precursor	cg24654845	2907	8.62595e-07
							NM_153191.1	SLC22A2	OCT2, MGC32628	Homo sapiens solute carrier family 22 (organic cation transporter), member 2 (SLC22A2), transcript variant 2, mRNA.	solute carrier family 22 member 2 isoform b	cg21755969	1983	9.21845e-07
							NM_000773.3	CYP2E1	CPE1, CYP2E, P450-J, P450C2E	Homo sapiens cytochrome P450, family 2, subfamily E, polypeptide 1 (CYP2E1), mRNA.	cytochrome P450, family 2, subfamily E, polypeptide 1	cg17336072	4300	9.40206e-07
							NM_004004.3	GJB2	HID, KID, PPK, CX26, DFNA3, DFNB1, NSRD1	Homo sapiens gap junction protein, beta 2, 26kDa (connexin 26) (GJB2), mRNA.	gap junction protein, beta 2, 26kDa (connexin 26)	cg09195389	895	1.05439e-06
							NM_002656.2	PLAGL1	ZAC, LOT1, ZAC1, MGC126275, MGC126276, DKFZp781P1017	Homo sapiens pleiomorphic adenoma gene-like 1 (PLAGL1), transcript variant 1, mRNA.	pleiomorphic adenoma gene-like 1 isoform 1	cg11532302	1689	1.11856e-06
							NM_005380.3	NBL1	NB, DAN, NO3, DAND1, MGC8972, D1S1733E	Homo sapiens neuroblastoma, suppression of tumorigenicity 1 (NBL1), transcript variant 2, mRNA.	neuroblastoma, suppression of tumorigenicity 1 precursor	cg21813747	3704	1.122e-06
							NM_015234.3	GPR116	KPG_001, KIAA0758, DKFZp564O1923	Homo sapiens G protein-coupled receptor 116 (GPR116), mRNA.	G-protein coupled receptor 116	cg18891510	2202	1.20654e-06
							NM_182983.1	HPN	TMPRSS1	Homo sapiens hepsin (transmembrane protease, serine 1) (HPN), transcript variant 1, mRNA.	hepsin (transmembrane protease, serine 1)	cg00566101	4931	1.2394e-06
							NM_173843.1	IL1RN	IRAP, IL1F3, IL1RA, IL-1ra3, ICIL-1RA, MGC10430	Homo sapiens interleukin 1 receptor antagonist (IL1RN), transcript variant 4, mRNA.	interleukin 1 receptor antagonist isoform 4	cg14497465	4198	1.24836e-06
							NM_001031680.1	RUNX3	AML2, CBFA3, PEBP2aC	Homo sapiens runt-related transcription factor 3 (RUNX3), transcript variant 1, mRNA.	runt-related transcription factor 3 isoform 1	cg10672665	1869	1.48942e-06
							NM_005678.3	SNURF	.	Homo sapiens SNRPN upstream reading frame (SNURF), transcript variant 1, mRNA.	SNRPN upstream reading frame protein	cg07995992	3937	1.54098e-06
							NM_004063.2	CDH17	HPT1, CDH16, HPT-1, MGC138218	Homo sapiens cadherin 17, LI cadherin (liver-intestine) (CDH17), mRNA.	cadherin 17 precursor	cg01803859	4283	1.55104e-06
							NM_005211.2	CSF1R	FMS, CSFR, FIM2, C-FMS, CD115	Homo sapiens colony stimulating factor 1 receptor, formerly McDonough feline sarcoma viral (v-fms) oncogene homolog (CSF1R), mRNA.	colony stimulating factor 1 receptor precursor	cg01875467	3420	1.55576e-06
							NM_198964.1	PTHLH	HHM, PLP, PTHR, PTHRP, MGC14611	Homo sapiens parathyroid hormone-like hormone (PTHLH), transcript variant 3, mRNA.	parathyroid hormone-like hormone isoform 2 preproprotein	cg01333011	973	1.65684e-06
							NM_024652.2	LRRK1	FLJ23119, KIAA1790	Homo sapiens leucine-rich repeat kinase 1 (LRRK1), mRNA.	leucine-rich repeat kinase 1	cg02770711	2321	1.73662e-06
							NM_032496.1	ARHGAP9	10C, RGL1, MGC1295	Homo sapiens Rho GTPase activating protein 9 (ARHGAP9), mRNA.	Rho GTPase activating protein 9	cg11714628	1787	1.9565e-06
							NM_005975.2	PTK6	BRK	Homo sapiens PTK6 protein tyrosine kinase 6 (PTK6), mRNA.	PTK6 protein tyrosine kinase 6	cg03004675	5700	2.48338e-06
							NM_001909.3	CTSD	CPSD, MGC2311	Homo sapiens cathepsin D (lysosomal aspartyl peptidase) (CTSD), mRNA.	cathepsin D preproprotein	cg08798756	3523	2.58571e-06
							NM_019894.2	TMPRSS4	MT-SP2, TMPRSS3	Homo sapiens transmembrane protease, serine 4 (TMPRSS4), transcript variant 1, mRNA.	transmembrane protease, serine 4 isoform 1	cg26118131	2383	2.78173e-06
							NM_005428.2	VAV1	VAV	Homo sapiens vav 1 oncogene (VAV1), mRNA.	vav 1 oncogene	cg15322770	6062	2.84422e-06
							NM_004407.1	DMP1	.	Homo sapiens dentin matrix acidic phosphoprotein (DMP1), mRNA.	dentin matrix acidic phosphoprotein	cg18397653	3153	3.01156e-06
							NM_001645.3	APOC1	.	Homo sapiens apolipoprotein C-I (APOC1), mRNA.	apolipoprotein C-I precursor	cg06342766	69	3.19424e-06
							NM_002377.2	MAS1	MAS	Homo sapiens MAS1 oncogene (MAS1), mRNA.	MAS1 oncogene	cg13390345	2738	3.65284e-06
							NM_002309.2	LIF	CDF, HILDA, D-FACTOR	Homo sapiens leukemia inhibitory factor (cholinergic differentiation factor) (LIF), mRNA.	leukemia inhibitory factor (cholinergic differentiation factor)	cg26721064	4029	3.66401e-06
							NM_020996.1	FGF6	HST2, HBGF-6	Homo sapiens fibroblast growth factor 6 (FGF6), mRNA.	fibroblast growth factor 6 precursor	cg01392242	4016	3.75387e-06
							NM_000392.1	ABCC2	DJS, MRP2, cMRP, ABC30, CMOAT, KIAA1010	Homo sapiens ATP-binding cassette, sub-family C (CFTR/MRP), member 2 (ABCC2), mRNA.	ATP-binding cassette, sub-family C (CFTR/MRP), member 2	cg14947634	67	3.98011e-06
							NM_019111.3	HLA-DRA	HLA-DRA1	Homo sapiens major histocompatibility complex, class II, DR alpha (HLA-DRA), mRNA.	major histocompatibility complex, class II, DR alpha precursor	cg25258233	1046	4.33055e-06
							NM_002377.2	MAS1	MAS	Homo sapiens MAS1 oncogene (MAS1), mRNA.	MAS1 oncogene	cg04134973	2733	4.44236e-06
							NM_001763.1	CD1A	CD1	Homo sapiens CD1a antigen (CD1A), mRNA.	CD1A antigen precursor	cg03528325	206	4.45203e-06
							NM_001025108.1	AFF3	LAF4, MLLT2-like	Homo sapiens AF4/FMR2 family, member 3 (AFF3), transcript variant 2, mRNA.	AF4/FMR2 family, member 3 isoform 2	cg17356467	5371	4.76669e-06
							NM_001025199.1	CHI3L2	YKL39, YKL-39	Homo sapiens chitinase 3-like 2 (CHI3L2), transcript variant 3, mRNA.	chitinase 3-like 2 isoform c	cg10675506	300	5.03617e-06
							NM_018850.1	ABCB4	MDR3, PGY3, ABC21, MDR2/3, PFIC-3	Homo sapiens ATP-binding cassette, sub-family B (MDR/TAP), member 4 (ABCB4), transcript variant C, mRNA.	ATP-binding cassette, subfamily B, member 4 isoform C	cg02810586	21	5.58869e-06
							NM_001013029.1	IGFBP1	AFBP, IBP1, PP12, IGF-BP25, hIGFBP-1	Homo sapiens insulin-like growth factor binding protein 1 (IGFBP1), transcript variant 2, mRNA.	insulin-like growth factor binding protein 1 isoform b precursor	cg20666158	4111	5.91805e-06
							NM_002274.2	KRT13	K13, CK13, MGC3781	Homo sapiens keratin 13 (KRT13), transcript variant 2, mRNA.	keratin 13 isoform b	cg24851986	2297	6.09594e-06
							NM_000297.2	PKD2	PKD4, APKD2, MGC138468	Homo sapiens polycystic kidney disease 2 (autosomal dominant) (PKD2), mRNA.	polycystin 2	cg21790274	5129	6.21963e-06
							NM_172220.1	CSF3	GCSF, G-CSF, MGC45931	Homo sapiens colony stimulating factor 3 (granulocyte) (CSF3), transcript variant 3, mRNA.	colony stimulating factor 3 isoform c	cg05410460	215	6.37288e-06
							NM_000210.1	ITGA6	CD49f	Homo sapiens integrin, alpha 6 (ITGA6), mRNA.	integrin alpha chain, alpha 6	cg03085296	2277	6.53089e-06
							NM_000030.1	AGXT	AGT, SPT, AGT1, SPAT, TLH6, AGXT1	Homo sapiens alanine-glyoxylate aminotransferase (oxalosis I; hyperoxaluria I; glycolicaciduria; serine-pyruvate aminotransferase) (AGXT), mRNA.	alanine-glyoxylate aminotransferase	cg20657132	50	6.6092e-06
							NM_001230.3	CASP10	MCH4, ALPS2, FLICE2	Homo sapiens caspase 10, apoptosis-related cysteine peptidase (CASP10), transcript variant A, mRNA.	caspase 10 isoform a preproprotein	cg20209903	121	7.76338e-06
							NM_000215.2	JAK3	JAKL, LJAK, JAK-3, L-JAK, JAK3_HUMAN	Homo sapiens Janus kinase 3 (a protein tyrosine kinase, leukocyte) (JAK3), mRNA.	Janus kinase 3	cg05244380	4989	7.8549e-06
							NM_022965.1	FGFR3	ACH, CEK2, JTK4, CD333, HSFGFR3EX	Homo sapiens fibroblast growth factor receptor 3 (achondroplasia, thanatophoric dwarfism) (FGFR3), transcript variant 2, mRNA.	fibroblast growth factor receptor 3 isoform 2 precursor	cg12221596	2536	8.36208e-06
							NM_002447.1	MST1R	RON, PTK8, CDw136	Homo sapiens macrophage stimulating 1 receptor (c-met-related tyrosine kinase) (MST1R), mRNA.	macrophage stimulating 1 receptor	cg03714052	881	9.90148e-06
							NM_005699.2	IL18BP	IL18BPa	Homo sapiens interleukin 18 binding protein (IL18BP), transcript variant C, mRNA.	interleukin 18 binding protein isoform C precursor	cg24976110	4211	1.09262e-05
							NM_030756.1	TCF7L2	TCF4, TCF-4	Homo sapiens transcription factor 7-like 2 (T-cell specific, HMG-box) (TCF7L2), mRNA.	transcription factor 7-like 2 (T-cell specific, HMG-box)	cg04266779	5054	1.14871e-05
							NM_020996.1	FGF6	HST2, HBGF-6	Homo sapiens fibroblast growth factor 6 (FGF6), mRNA.	fibroblast growth factor 6 precursor	cg10815012	460	1.87836e-05
							XM_938761.1	MMP19	.	PREDICTED: Homo sapiens matrix metallopeptidase 19 (MMP19), mRNA.	similar to Matrix metalloproteinase-19 precursor (MMP-19) (Matrix metalloproteinase RASI) (MMP-18)	cg18787783	1559	2.68512e-05
							NM_006060.2	ZNFN1A1	IK1, LYF1, hIk-1, IKAROS, PRO0758, Hs.54452	Homo sapiens zinc finger protein, subfamily 1A, 1 (Ikaros) (ZNFN1A1), mRNA.	zinc finger protein, subfamily 1A, 1 (Ikaros)	cg18789786	6078	2.86129e-05
							NM_003761.2	VAMP8	EDB, VAMP5	Homo sapiens vesicle-associated membrane protein 8 (endobrevin) (VAMP8), mRNA.	vesicle-associated membrane protein 8	cg12542933	4005	3.0203e-05
							NM_000773.3	CYP2E1	CPE1, CYP2E, P450-J, P450C2E	Homo sapiens cytochrome P450, family 2, subfamily E, polypeptide 1 (CYP2E1), mRNA.	cytochrome P450, family 2, subfamily E, polypeptide 1	cg23093817	5510	3.35628e-05
							NM_002608.1	PDGFB	SIS, SSV, PDGF2, c-sis, FLJ12858	Homo sapiens platelet-derived growth factor beta polypeptide (simian sarcoma viral (v-sis) oncogene homolog) (PDGFB), transcript variant 1, mRNA.	platelet-derived growth factor beta isoform 1, preproprotein	cg10554007	5934	3.63543e-05
							NM_001065.2	TNFRSF1A	FPF, p55, p60, TBP1, TNF-R, TNFAR, TNFR1, p55-R, CD120a, TNFR55, TNFR60, TNF-R-I, TNF-R55, MGC19588	Homo sapiens tumor necrosis factor receptor superfamily, member 1A (TNFRSF1A), mRNA.	tumor necrosis factor receptor 1 precursor	cg18805708	5365	3.6672e-05
							NM_022806.2	SNRPN	SMN, SM-D, RT-LI, HCERN3, SNRNP-N, SNURF-SNRPN	Homo sapiens small nuclear ribonucleoprotein polypeptide N (SNRPN), transcript variant 3, mRNA.	small nuclear ribonucleoprotein polypeptide N	cg22491305	2029	3.90943e-05
							NM_002487.2	NDN	HsT16328	Homo sapiens necdin homolog (mouse) (NDN), mRNA.	necdin	cg10021600	3709	4.21141e-05
							NM_172313.1	CSF3R	CD114, GCSFR	Homo sapiens colony stimulating factor 3 receptor (granulocyte) (CSF3R), transcript variant 4, mRNA.	colony stimulating factor 3 receptor isoform d precursor	cg07285167	3461	4.47888e-05
							NM_019554.1	S100A4	42A, 18A2, CAPL, MTS1, P9KA, PEL98	Homo sapiens S100 calcium binding protein A4 (calcium protein, calvasculin, metastasin, murine placental homolog) (S100A4), transcript variant 2, mRNA.	S100 calcium-binding protein A4	cg25085776	5985	4.61654e-05
							NM_001230.3	CASP10	MCH4, ALPS2, FLICE2	Homo sapiens caspase 10, apoptosis-related cysteine peptidase (CASP10), transcript variant A, mRNA.	caspase 10 isoform a preproprotein	cg14420164	3056	5.53066e-05
							NR_001294.1	HBII-13	.	Homo sapiens HBII-13 snoRNA (HBII-13) on chromosome 15.	.	cg26410550	960	5.5369e-05
							NM_003734.2	AOC3	HPAO, VAP1, VAP-1	Homo sapiens amine oxidase, copper containing 3 (vascular adhesion protein 1) (AOC3), mRNA.	amine oxidase, copper containing 3 precursor	cg14591538	4223	5.626e-05
							NM_018850.1	ABCB4	MDR3, PGY3, ABC21, MDR2/3, PFIC-3	Homo sapiens ATP-binding cassette, sub-family B (MDR/TAP), member 4 (ABCB4), transcript variant C, mRNA.	ATP-binding cassette, subfamily B, member 4 isoform C	cg05279864	2983	5.73424e-05
							NM_182643.1	DLC1	HP, ARHGAP7, STARD12, FLJ21120, p122-RhoGAP	Homo sapiens deleted in liver cancer 1 (DLC1), transcript variant 1, mRNA.	deleted in liver cancer 1 isoform 1	cg00933411	2430	5.95425e-05
							NM_002421.2	MMP1	CLG, CLGN	Homo sapiens matrix metallopeptidase 1 (interstitial collagenase) (MMP1), mRNA.	matrix metalloproteinase 1 preproprotein	cg18733315	4304	6.18256e-05
							NM_002120.2	HLA-DOB	DOB	Homo sapiens major histocompatibility complex, class II, DO beta (HLA-DOB), mRNA.	major histocompatibility complex, class II, DO beta precursor	cg09734481	1011	7.26192e-05
							NM_000300.2	PLA2G2A	MOM1, PLA2, PLA2B, PLA2L, PLA2S, PLAS1, sPLA2	Homo sapiens phospholipase A2, group IIA (platelets, synovial fluid) (PLA2G2A), mRNA.	phospholipase A2, group IIA	cg22220722	1040	7.35487e-05
							NM_001712.3	CEACAM1	BGP, BGP1, BGPI	Homo sapiens carcinoembryonic antigen-related cell adhesion molecule 1 (biliary glycoprotein) (CEACAM1), transcript variant 1, mRNA.	carcinoembryonic antigen-related cell adhesion molecule 1 isoform 1 precursor	cg18176768	113	8.14998e-05
							NM_003302.1	TRIP6	OIP1, ZRP-1, MGC3837, MGC4423, MGC10556, MGC10558, MGC29959	Homo sapiens thyroid hormone receptor interactor 6 (TRIP6), mRNA.	thyroid hormone receptor interactor 6	cg09357642	2401	8.25752e-05
							NM_000572.2	IL10	CSIF, TGIF, IL-10, IL10A, MGC126450, MGC126451	Homo sapiens interleukin 10 (IL10), mRNA.	interleukin 10 precursor	cg14180511	1164	8.86651e-05
							NM_005204.2	MAP3K8	COT, EST, ESTF, TPL2, Tpl-2, c-COT, FLJ10486	Homo sapiens mitogen-activated protein kinase kinase kinase 8 (MAP3K8), mRNA.	mitogen-activated protein kinase kinase kinase 8	cg21555918	4067	9.41301e-05
							NM_001230.3	CASP10	MCH4, ALPS2, FLICE2	Homo sapiens caspase 10, apoptosis-related cysteine peptidase (CASP10), transcript variant A, mRNA.	caspase 10 isoform a preproprotein	cg13782463	3158	0.000108812
							NM_000582.2	SPP1	OPN, BNSP, BSPI, ETA-1, MGC110940	Homo sapiens secreted phosphoprotein 1 (osteopontin, bone sialoprotein I, early T-lymphocyte activation 1) (SPP1), mRNA.	secreted phosphoprotein 1	cg20261167	1241	0.000111164
							NM_001010933.1	HGF	SF, HGFB, HPTA, F-TCF	Homo sapiens hepatocyte growth factor (hepapoietin A; scatter factor) (HGF), transcript variant 4, mRNA.	hepatocyte growth factor isoform 4 precursor	cg08988647	2755	0.000116102
							NM_172220.1	CSF3	GCSF, G-CSF, MGC45931	Homo sapiens colony stimulating factor 3 (granulocyte) (CSF3), transcript variant 3, mRNA.	colony stimulating factor 3 isoform c	cg17037194	3453	0.000118517
							NM_001003927.1	EVI2A	EVDA, EVI2	Homo sapiens ecotropic viral integration site 2A (EVI2A), transcript variant 1, mRNA.	ecotropic viral integration site 2A isoform 1	cg23352695	3965	0.000119633
							NM_005228.3	EGFR	ERBB, mENA, ERBB1	Homo sapiens epidermal growth factor receptor (erythroblastic leukemia viral (v-erb-b) oncogene homolog, avian) (EGFR), transcript variant 1, mRNA.	epidermal growth factor receptor isoform a	cg03543118	4086	0.000120379
							NM_000039.1	APOA1	MGC117399	Homo sapiens apolipoprotein A-I (APOA1), mRNA.	apolipoprotein A-I preproprotein	cg17542807	66	0.000120462
							NM_000660.3	TGFB1	CED, DPD1, TGFB	Homo sapiens transforming growth factor, beta 1 (Camurati-Engelmann disease) (TGFB1), mRNA.	transforming growth factor, beta 1	cg05445479	2895	0.000123269
							NM_001954.3	DDR1	CAK, DDR, NEP, PTK3, RTK6, TRKE, CD167, EDDR1, MCK10, NTRK4, PTK3A	Homo sapiens discoidin domain receptor family, member 1 (DDR1), transcript variant 2, mRNA.	discoidin domain receptor family, member 1 isoform b	cg02680487	4303	0.000123911
							NM_002983.1	CCL3	MIP1A, SCYA3, G0S19-1, LD78ALPHA, MIP-1-alpha	Homo sapiens chemokine (C-C motif) ligand 3 (CCL3), mRNA.	chemokine (C-C motif) ligand 3	cg05481196	1959	0.000133188
							NM_002178.2	IGFBP6	IBP6	Homo sapiens insulin-like growth factor binding protein 6 (IGFBP6), mRNA.	insulin-like growth factor binding protein 6	cg07927839	654	0.000134784
							NM_004431.2	EPHA2	ECK	Homo sapiens EPH receptor A2 (EPHA2), mRNA.	ephrin receptor EphA2	cg15146752	2062	0.000140269
							NM_052882.1	ZIM3	ZNF657	Homo sapiens zinc finger, imprinted 3 (ZIM3), mRNA.	zinc finger, imprinted 3	cg22057816	4010	0.000150472
							NM_020903.2	USP29	HOM-TES-84/86	Homo sapiens ubiquitin specific peptidase 29 (USP29), mRNA.	ubiquitin specific protease 29	cg16675193	2185	0.000162413
							NM_001201.1	BMP3	.	Homo sapiens bone morphogenetic protein 3 (osteogenic) (BMP3), mRNA.	bone morphogenetic protein 3 (osteogenic) precursor	cg06290734	2863	0.000171842
							NM_001763.1	CD1A	CD1	Homo sapiens CD1a antigen (CD1A), mRNA.	CD1A antigen precursor	cg19355763	208	0.000181276
							NM_004675.2	DIRAS3	ARHI, NOEY2	Homo sapiens DIRAS family, GTP-binding RAS-like 3 (DIRAS3), mRNA.	DIRAS family, GTP-binding RAS-like 3	cg15101152	1307	0.000185551
							NM_001618.2	PARP1	PARP, PPOL, ADPRT, ADPRT1, PARP-1, pADPRT-1	Homo sapiens poly (ADP-ribose) polymerase family, member 1 (PARP1), mRNA.	poly (ADP-ribose) polymerase family, member 1	cg17303114	5915	0.000215374
							NM_013270.2	TSP50	.	Homo sapiens testes-specific protease 50 (TSP50), mRNA.	testes-specific protease 50	cg07522405	3987	0.000217202
							NM_153191.1	SLC22A2	OCT2, MGC32628	Homo sapiens solute carrier family 22 (organic cation transporter), member 2 (SLC22A2), transcript variant 2, mRNA.	solute carrier family 22 member 2 isoform b	cg11769038	3924	0.000233045
							NM_175635.1	RUNX1T1	CDR, ETO, MTG8, MTG8b, AML1T1, ZMYND2, CBFA2T1, MGC2796	Homo sapiens runt-related transcription factor 1; translocated to, 1 (cyclin D-related) (RUNX1T1), transcript variant 3, mRNA.	acute myelogenous leukemia 1 translocation 1 protein isoform MTG8c	cg07538339	5716	0.000236717
							NM_003212.1	TDGF1	CR, CRGF, CRIPTO	Homo sapiens teratocarcinoma-derived growth factor 1 (TDGF1), mRNA.	teratocarcinoma-derived growth factor 1	cg24195016	1250	0.000258473
							NM_021574.1	BCR	ALL, CML, PHL, BCR1, D22S11, D22S662	Homo sapiens breakpoint cluster region (BCR), transcript variant 2, mRNA.	breakpoint cluster region isoform 2	cg01574123	2298	0.000275861
							NM_005263.2	GFI1	ZNF163	Homo sapiens growth factor independent 1 (GFI1), mRNA.	growth factor independent 1	cg20125091	4071	0.000286976
							NM_019077.2	UGT1A7	UDPGT, UGT1G, UGT1*7	Homo sapiens UDP glucuronosyltransferase 1 family, polypeptide A7 (UGT1A7), mRNA.	UDP glycosyltransferase 1 family, polypeptide A7 precursor	cg16671505	2413	0.000309221
							NM_000875.2	IGF1R	CD221, JTK13	Homo sapiens insulin-like growth factor 1 receptor (IGF1R), mRNA.	insulin-like growth factor 1 receptor precursor	cg20742855	649	0.000321657
							NM_003302.1	TRIP6	OIP1, ZRP-1, MGC3837, MGC4423, MGC10556, MGC10558, MGC29959	Homo sapiens thyroid hormone receptor interactor 6 (TRIP6), mRNA.	thyroid hormone receptor interactor 6	cg06647679	2402	0.000342574
							NM_005688.2	ABCC5	MRP5, SMRP, ABC33, MOATC, MOAT-C, pABC11, EST277145	Homo sapiens ATP-binding cassette, sub-family C (CFTR/MRP), member 5 (ABCC5), transcript variant 1, mRNA.	ATP-binding cassette, sub-family C, member 5 isoform 1	cg16378421	27	0.000372039
							XM_042066.10	MAP3K1	.	PREDICTED: Homo sapiens mitogen-activated protein kinase kinase kinase 1 (MAP3K1), mRNA.	mitogen-activated protein kinase kinase kinase 1	cg06448700	5052	0.000373187
							NM_002119.3	HLA-DOA	HLADZ, HLA-DNA, HLA-DZA	Homo sapiens major histocompatibility complex, class II, DO alpha (HLA-DOA), mRNA.	major histocompatibility complex, class II, DO alpha precursor	cg17313945	1006	0.000427917
							NM_015260.1	SIN3B	KIAA0700	Homo sapiens SIN3 homolog B, transcription regulator (yeast) (SIN3B), mRNA.	SIN3 homolog B, transcription regulator	cg22629500	2807	0.000491846
							NM_020639.2	RIPK4	DIK, PKK, RIP4, ANKK2, ANKRD3	Homo sapiens receptor-interacting serine-threonine kinase 4 (RIPK4), mRNA.	ankyrin repeat domain 3	cg19812226	2311	0.00051544
							NM_000625.3	NOS2A	NOS, INOS, NOS2, HEP-NOS	Homo sapiens nitric oxide synthase 2A (inducible, hepatocytes) (NOS2A), transcript variant 1, mRNA.	nitric oxide synthase 2A isoform 1	cg00297776	2161	0.000520439
							NM_002575.1	SERPINB2	PAI, PAI2, PAI-2, PLANH2, HsT1201	Homo sapiens serpin peptidase inhibitor, clade B (ovalbumin), member 2 (SERPINB2), mRNA.	serine (or cysteine) proteinase inhibitor, clade B (ovalbumin), member 2	cg15747712	1895	0.000527961
							NM_002447.1	MST1R	RON, PTK8, CDw136	Homo sapiens macrophage stimulating 1 receptor (c-met-related tyrosine kinase) (MST1R), mRNA.	macrophage stimulating 1 receptor	cg01709977	4162	0.000616807
							NM_001924.2	GADD45A	DDIT1, GADD45	Homo sapiens growth arrest and DNA-damage-inducible, alpha (GADD45A), mRNA.	growth arrest and DNA-damage-inducible, alpha	cg09664591	5733	0.000628578
							NM_002048.1	GAS1	.	Homo sapiens growth arrest-specific 1 (GAS1), mRNA.	growth arrest-specific 1	cg25746229	5626	0.000640909
							NM_003311.3	PHLDA2	IPL, BRW1C, BWR1C, HLDA2, TSSC3	Homo sapiens pleckstrin homology-like domain, family A, member 2 (PHLDA2), mRNA.	pleckstrin homology-like domain family A member 2	cg07667013	1682	0.000670966
							NM_002848.2	PTPRO	PTPU2, GLEPP1, PTP-U2	Homo sapiens protein tyrosine phosphatase, receptor type, O (PTPRO), transcript variant 2, mRNA.	receptor-type protein tyrosine phosphatase O isoform b precursor	cg23147819	3842	0.000679542
							NM_003106.2	SOX2	ANOP3, MGC2413	Homo sapiens SRY (sex determining region Y)-box 2 (SOX2), mRNA.	sex-determining region Y-box 2	cg18036037	5959	0.000708182
							XR_001355.1	MEG3	.	PREDICTED: Homo sapiens maternally expressed 3, transcript variant 10 (MEG3), misc RNA.	.	cg24336658	1384	0.00071842
							NM_006293.2	TYRO3	BYK, Brt, Dtk, RSE, Sky, Tif	Homo sapiens TYRO3 protein tyrosine kinase (TYRO3), mRNA.	TYRO3 protein tyrosine kinase	cg25504247	5237	0.000727734
							NM_002423.3	MMP7	MMP-7, MPSL1, PUMP-1	Homo sapiens matrix metallopeptidase 7 (matrilysin, uterine) (MMP7), mRNA.	matrix metalloproteinase 7 preproprotein	cg20645973	4156	0.00072882
							NM_016116.1	ASB4	ASB-4	Homo sapiens ankyrin repeat and SOCS box-containing 4 (ASB4), transcript variant 1, mRNA.	ankyrin repeat and SOCS box-containing protein 4 isoform a	cg14154704	3011	0.000729157
							NM_005359.3	SMAD4	JIP, DPC4, MADH4	Homo sapiens SMAD, mothers against DPP homolog 4 (Drosophila) (SMAD4), mRNA.	MAD, mothers against decapentaplegic homolog 4	cg18894340	5229	0.000776824
							NM_003394.2	WNT10B	WNT-12	Homo sapiens wingless-type MMTV integration site family, member 10B (WNT10B), mRNA.	wingless-type MMTV integration site family, member 10B precursor	cg24626581	5383	0.00079698
							NM_005248.1	FGR	SRC2, c-fgr, p55c-fgr	Homo sapiens Gardner-Rasheed feline sarcoma viral (v-fgr) oncogene homolog (FGR), mRNA.	Gardner-Rasheed feline sarcoma viral (v-fgr) oncogene homolog	cg13164743	5688	0.00079792
							NM_000624.3	SERPINA5	PCI, PAI3, PROCI, PLANH3	Homo sapiens serpin peptidase inhibitor, clade A (alpha-1 antiproteinase, antitrypsin), member 5 (SERPINA5), mRNA.	serine (or cysteine) proteinase inhibitor, clade A (alpha-1 antiproteinase, antitrypsin), member 5	cg13984563	1893	0.000848716
							NM_005232.3	EPHA1	EPH, EPHT, EPHT1	Homo sapiens EPH receptor A1 (EPHA1), mRNA.	ephrin receptor EphA1	cg22178045	3871	0.000855987
							NM_003507.1	FZD7	FzE3	Homo sapiens frizzled homolog 7 (Drosophila) (FZD7), mRNA.	frizzled 7	cg18631360	1600	0.000880327
							NM_000575.3	IL1A	IL1, IL-1A, IL1F1, IL1-ALPHA	Homo sapiens interleukin 1, alpha (IL1A), mRNA.	interleukin 1, alpha proprotein	cg03970341	674	0.00110616
							NM_004431.2	EPHA2	ECK	Homo sapiens EPH receptor A2 (EPHA2), mRNA.	ephrin receptor EphA2	cg20350808	2081	0.00114156
							NM_003841.2	TNFRSF10C	LIT, DCR1, TRID, CD263, TRAILR3	Homo sapiens tumor necrosis factor receptor superfamily, member 10c, decoy without an intracellular domain (TNFRSF10C), mRNA.	tumor necrosis factor receptor superfamily, member 10c precursor	cg06346860	2144	0.00118995
							NM_002421.2	MMP1	CLG, CLGN	Homo sapiens matrix metallopeptidase 1 (interstitial collagenase) (MMP1), mRNA.	matrix metalloproteinase 1 preproprotein	cg16575408	4136	0.00119374
							NM_005512.1	LRRC32	GARP, D11S833E	Homo sapiens leucine rich repeat containing 32 (LRRC32), mRNA.	leucine rich repeat containing 32 precursor	cg24088597	3027	0.00119394
							NM_002203.2	ITGA2	BR, GPIa, CD49B, VLA-2, VLAA2	Homo sapiens integrin, alpha 2 (CD49B, alpha 2 subunit of VLA-2 receptor) (ITGA2), mRNA.	integrin alpha 2 precursor	cg02729277	2789	0.00120768
							NM_016352.2	CPA4	CPA3	Homo sapiens carboxypeptidase A4 (CPA4), mRNA.	carboxypeptidase A4 preproprotein	cg01796223	3087	0.00122142
							NM_000618.2	IGF1	IGFI	Homo sapiens insulin-like growth factor 1 (somatomedin C) (IGF1), mRNA.	insulin-like growth factor 1 (somatomedin C)	cg20581381	4132	0.0012313
